# Supplementary material for: Shotgun proteomics datasets acquired on Gammarus pulex animals sampled from the wild
Source: Data Brief. 2019 Oct 12;27:104650. doi: 10.1016/j.dib.2019.104650 (PMC6820120; doi:10.1016/j.dib.2019.104650)
Supplement: Multimedia component 1 [file mmc1.xlsx]

## Sheet: Table S1
Table S1. List of proteins and their spectral counts for the 20 male individuals.																																		Differential proteomic analysis of male populations						Differential proteomic analysis of male populations whithout outlayer BM3
											Spectral Count			Spectral Count			Spectral Count			Spectral Count			Spectral Count			Spectral Count			Spectral Count		Total spectral counts	Core proteome	BLAST-annotation	Tfold comparison "Brameloup population" versus "Pollon population"						Tfold comparison "Brameloup population" versus "Pollon population"
				Best hit in terms of i) #peptides, and ii) MASCOT score							Q07056_PC85M	Q07058_PC87M	Q07060_PC89M	Q07062_PC91M	Q07064_PC93M	Q07066_PC95M	Q07068_PC97M	Q07070_PC99M	Q07072_PC101M	Q07074_PC103M	Q07200_PB105M	Q07202_PB107M	Q07204_PB109M	Q07206_PB111M	Q07208_PB113M	Q07210_PB115M	Q07212_PB117M	Q07214_PB119M	Q07216_PB121M	Q07218_PB123M	397465
Protein accession	pI	MW (Da)	#peptides	dat	Sample	Mascot score	coverage	#peptides	#specific peptides	SC (parcimonie)	PM1	PM2	PM3	PM4	PM5	PM6	PM7	PM8	PM9	PM10	BM1	BM2	BM3	BM4	BM5	BM6	BM7	BM8	BM9	BM10	Total spectral counts	(X) Present	Annotation	Fold	Tfold	LOG2(Tfold)*sign	p value	corr_pval	PatternLab Class	Fold	Tfold	LOG2(Tfold)*sign	p value	corr_pval	PatternLab Class
GPCM_DN65847_c0_g1_i1::g.522400::m.522400	4.14059	41377	10	F212914.dat	Q07056_PC85M	723	53.6	9	9	38	38	36	9	22	24	28	25	18	29	28	18	17	26	19	25	25	24	28	17	15	471	X	oplophorus-luciferin 2-monooxygenase non-catalytic subunit-like	4.27451	4.27451	2.09576	1.06089e-07	0.000128155	Blue	4.18301	4.18301	2.06454	8.02945e-07	0.000969958	Blue
GPCM_DN110782_c0_g1_i4::g.311030::m.311030	4.64522	44708	15	F212944.dat	Q07212_PB117M	1067	43.2	15	9	96	22	32	20	18	18	21	18	22	37	32	113	111	49	91	72	99	96	139	88	137	1235	X	lipopolysaccharide and beta-1,3-glucan binding protein	3.66	3.66	1.87184	5.75844e-06	0.0069562	Blue	3.84889	3.84889	1.94444	1.80938e-06	0.00218574	Blue	Statistical classes
GPCM_DN110782_c0_g1_i5::g.311035::m.311035	4.56686	27697	10	F212946.dat	Q07214_PB119M	760	55.7	10	0	111	18	25	18	15	12	22	14	18	32	21	82	86	42	67	53	79	70	111	60	89	934	X	lipopolysaccharide and beta-1,3-glucan binding protein	3.59512	3.59512	1.84604	5.88219e-06	0.00710569	Blue	3.76694	3.76694	1.91339	2.9503e-06	0.00356396	Blue	Blue class: Identifications satisfied both, the fold (≥1.5) and statistical criteria (p value ≤0.05).
GPCM_DN111521_c5_g1_i3::g.210358::m.210358	5.82234	28931	11	F212937.dat	Q07204_PB109M	480	49.3	9	9	14	0	0	0	0	0	2	0	0	0	0	12	12	14	4	12	3	16	3	9	9	96	0	hydroxypyruvate isomerase	3.58333	3.58333	1.8413	8.33085e-06	0.0100637	Blue	3.51852	3.51852	1.81497	4.97636e-05	0.0601144	Green	Orange class: These identifications did not meet the fold criterion but they deserve a second look because they have low p-values.
GPCM_DN105973_c0_g1_i1::g.118270::m.118270	4.52019	51390	8	F212933.dat	Q07200_PB105M	307	15.1	7	7	12	1	1	2	1	0	1	0	0	1	1	12	8	10	8	6	4	8	7	3	5	79	0	oplophorus-luciferin 2-monooxygenase non-catalytic subunit-like	3.33333	3.33333	1.73697	2.69681e-06	0.00325775	Blue	3.2716	3.2716	1.71	1.77384e-05	0.021428	Blue	Green class: These identifications satisfied the fold criteria but, most likely, this happened by chance (should be disconsidered).
GPCM_DN109433_c0_g2_i1::g.2172::m.2172	4.4659	46980	13	F212946.dat	Q07214_PB119M	1029	42.9	13	3	59	7	12	14	6	6	16	6	7	12	9	45	24	34	39	46	41	37	59	20	44	484	X	endoglucanase A-like	3.24762	3.24762	1.69938	1.09283e-05	0.0132014	Blue	3.25926	3.25926	1.70454	5.77717e-05	0.0697882	Green	Red class: These identifications did not meet the fold and p-value criteria (should be disconsidered).
GPCM_DN110782_c0_g1_i1::g.310992::m.310992	4.36081	44798	15	F212946.dat	Q07214_PB119M	1141	51.5	15	0	181	35	44	33	28	25	36	28	35	53	41	129	128	72	112	88	127	107	181	100	142	1544	X	lipopolysaccharide and beta-1,3-glucan binding protein	3.15489	3.15489	1.65759	5.59439e-06	0.00675802	Blue	3.29106	3.29106	1.71855	3.51598e-06	0.0042473	Blue
GPCM_DN95323_c0_g3_i1::g.639299::m.639299	4.43385	42049	16	F212946.dat	Q07214_PB119M	1036	45.1	15	15	121	38	25	18	23	27	26	19	25	39	20	94	96	64	74	73	89	84	121	83	98	1136	X	Beta-1,3-glucan-binding protein; Short=GBP; Flags: Precursor	3.12782	3.12782	1.64516	5.81997e-08	7.03053e-05	Blue	3.22055	3.22055	1.68731	4.55233e-08	5.49921e-05	Blue
GPCM_DN107026_c0_g3_i3::g.355608::m.355608	4.55715	39867	9	F212946.dat	Q07214_PB119M	658	39.3	9	9	52	7	15	7	7	7	8	9	8	21	10	36	29	28	36	34	36	38	52	25	32	445	X	mannan endo-1,4-beta-mannosidase-like	3.10092	3.10092	1.6327	2.28489e-07	0.000276015	Blue	3.16004	3.16004	1.65994	8.40929e-07	0.00101584	Blue
GPCM_DN110782_c0_g1_i2::g.311015::m.311015	4.45282	44710	15	F212946.dat	Q07214_PB119M	1142	51.5	14	0	212	43	49	38	34	32	44	32	43	57	49	147	146	79	130	101	143	121	212	115	170	1785	X	lipopolysaccharide and beta-1,3-glucan binding protein	3.06961	3.06961	1.61805	1.42476e-05	0.017211	Blue	3.21475	3.21475	1.6847	8.01714e-06	0.00968471	Blue
GPCM_DN108453_c0_g2_i11::g.161979::m.161979	3.84458	21974	2	F212943.dat	Q07210_PB115M	160	10.9	2	1	21	7	14	9	9	2	3	7	3	6	7	27	21	27	21	23	21	24	22	13	16	282	X	apolipoprotein D-like	2.92208	2.92208	1.54699	1.97293e-07	0.000238329	Blue	2.84271	2.84271	1.50727	6.48953e-07	0.000783935	Blue
GPCM_DN107026_c0_g2_i1::g.355584::m.355584	4.22468	41133	9	F212933.dat	Q07200_PB105M	678	38.9	9	9	49	17	25	15	13	11	12	10	11	24	13	49	36	47	48	52	43	52	54	37	44	613	X	mannan endo-1,4-beta-mannosidase-like	2.91925	2.91925	1.5456	8.92602e-10	1.07826e-06	Blue	2.91235	2.91235	1.54219	1.08742e-08	1.3136e-05	Blue
GPCM_DN109808_c0_g1_i3::g.315237::m.315237	4.21809	50826	8	F212943.dat	Q07210_PB115M	246	9.1	5	5	10	1	2	1	0	0	1	1	0	3	0	14	8	7	4	7	10	9	7	7	6	88	0	family 7 cellobiohydrolase	2.88235	2.88235	1.52725	1.61163e-05	0.0194685	Blue	2.87582	2.87582	1.52397	7.43768e-05	0.0898472	Green
GPCM_DN12247_c0_g1_i1::g.615197::m.615197	4.25801	18652	6	F212933.dat	Q07200_PB105M	302	28.6	4	4	23	8	8	6	9	8	7	4	2	10	8	23	22	13	23	13	24	22	18	17	18	263	X	C-type lectin 4	2.81944	2.81944	1.49541	6.27997e-07	0.000758621	Blue	2.91667	2.91667	1.54432	4.05181e-07	0.000489459	Blue
GPCM_DN110782_c0_g1_i3::g.311025::m.311025	4.45179	44774	16	F212946.dat	Q07214_PB119M	1067	51.5	14	0	174	39	46	36	31	30	37	31	40	49	43	116	113	71	112	89	125	101	174	99	138	1520	X	lipopolysaccharide and beta-1,3-glucan binding protein	2.80612	2.80612	1.48858	8.03938e-06	0.00971157	Blue	2.92234	2.92234	1.54712	5.35382e-06	0.00646742	Blue
GPCM_DN103160_c0_g1_i1::g.160800::m.160800	4.32911	105392	18	F212943.dat	Q07210_PB115M	1137	24.1	15	15	53	18	19	22	18	9	7	11	11	19	14	46	37	21	44	29	53	43	54	39	47	561	X	beta-mannosidase-like	2.64557	2.64557	1.40358	3.78406e-06	0.00457114	Blue	2.78481	2.78481	1.47758	1.31446e-07	0.000158787	Blue
GPCM_DN107578_c1_g3_i5::g.231366::m.231366	4.78196	27334	11	F212933.dat	Q07200_PB105M	884	35	10	5	72	20	15	17	12	16	11	14	10	26	20	72	48	44	46	42	33	55	53	32	41	627	X	meprin A subunit beta-like	2.54971	2.54971	1.35033	4.08628e-06	0.00493623	Blue	2.5666	2.5666	1.35986	2.30252e-05	0.0278145	Blue
GPCM_DN109433_c0_g2_i2::g.2179::m.2179	4.2689	45522	13	F212939.dat	Q07206_PB111M	906	39.7	12	0	31	8	11	14	7	7	15	6	8	13	11	39	19	27	31	36	30	29	44	16	33	404	X	endoglucanase A-like	2.51852	2.51852	1.33258	3.54871e-05	0.0428685	Blue	2.53086	2.53086	1.33963	0.000152635	0.184384	Green
GPCM_DN85706_c0_g1_i1::g.636571::m.636571	4.18128	49670	13	F212946.dat	Q07214_PB119M	787	28.5	11	11	31	6	9	12	7	5	7	5	7	11	7	30	17	22	23	28	23	23	31	18	21	312	X	family 7 cellobiohydrolase	2.51163	2.51163	1.32862	4.76379e-09	5.75466e-06	Blue	2.54522	2.54522	1.34779	2.06926e-08	2.49967e-05	Blue
GPCM_DN105564_c0_g1_i1::g.221596::m.221596	4.60106	16901	6	F212946.dat	Q07214_PB119M	578	52.3	6	6	34	10	11	12	12	13	11	11	10	14	6	33	32	21	29	23	38	31	34	24	25	400	X	glutathione peroxidase-like	2.49167	2.49167	1.31711	6.09262e-07	0.000735989	Blue	2.56481	2.56481	1.35885	5.95605e-07	0.00071949	Blue
GPCM_DN105691_c1_g3_i1::g.450691::m.450691	4.22811	51861	11	F212941.dat	Q07208_PB113M	706	34.8	11	9	65	21	21	13	16	17	19	14	14	20	19	40	56	49	62	65	62	39	24	61	47	679	X	glucosylceramidase-like	2.4837	2.4837	1.31249	9.08443e-06	0.010974	Blue	2.48792	2.48792	1.31494	4.8616e-05	0.0587281	Green
GPCM_DN107698_c0_g1_i3::g.135870::m.135870	4.38268	71427	17	F212943.dat	Q07210_PB115M	974	27.4	13	7	41	13	12	10	13	6	6	19	8	20	9	40	33	32	29	29	41	26	45	27	37	455	X	uncharacterized family 31 glucosidase KIAA1161-like	2.392	2.392	1.25822	5.78811e-07	0.000699203	Blue	2.41778	2.41778	1.27368	1.99606e-06	0.00241125	Blue
GPCM_DN107698_c0_g1_i1::g.135851::m.135851	4.34905	69392	14	F212939.dat	Q07206_PB111M	721	19.9	11	5	29	15	12	11	13	6	6	18	8	21	9	39	33	30	29	27	40	25	44	26	36	448	X	uncharacterized family 31 glucosidase KIAA1161-like	2.392	2.392	1.25822	5.78811e-07	0.000699203	Blue	2.41778	2.41778	1.27368	1.99606e-06	0.00241125	Blue
GPCM_DN107578_c1_g3_i4::g.231362::m.231362	4.80777	27407	8	F212946.dat	Q07214_PB119M	630	27.3	7	2	43	15	13	13	10	13	8	13	10	21	18	52	37	35	36	38	30	44	43	25	28	502	X	meprin A subunit beta-like	2.36111	2.36111	1.23947	1.18945e-06	0.00143686	Blue	2.36883	2.36883	1.24417	8.40721e-06	0.0101559	Blue
GPCM_DN107578_c1_g3_i1::g.231352::m.231352	4.88256	27263	7	F212929.dat	Q07072_PC101M	496	30.2	6	3	24	16	16	16	12	15	11	15	12	24	21	45	32	32	33	34	28	39	39	23	25	488	X	meprin A subunit beta-like	2.36111	2.36111	1.23947	1.18945e-06	0.00143686	Blue	2.36883	2.36883	1.24417	8.40721e-06	0.0101559	Blue
GPCM_DN105966_c0_g1_i1::g.118367::m.118367	4.66219	49606	20	F212941.dat	Q07208_PB113M	1377	50.1	19	19	122	62	58	41	44	35	47	39	50	74	53	139	122	81	126	122	120	120	145	111	122	1711	X	endoglucanase E-4-like	2.33723	2.33723	1.2248	1.64613e-08	1.98852e-05	Blue	2.42149	2.42149	1.27589	1.10624e-10	1.33634e-07	Blue
GPCM_DN83479_c0_g1_i1::g.543945::m.543945	4.64706	19433	2	F212933.dat	Q07200_PB105M	102	10.9	2	2	9	5	2	1	6	5	3	0	0	4	3	9	9	6	7	5	9	9	9	6	9	107	0	C-type lectin 4	2.25641	2.25641	1.17403	2.29189e-05	0.027686	Blue	2.30769	2.30769	1.20645	1.77932e-05	0.0214942	Blue
GPCM_DN109370_c0_g1_i1::g.154630::m.154630	8.10983	37872	3	F212937.dat	Q07204_PB109M	95	8	3	3	4	0	1	1	0	0	0	0	0	0	0	2	2	4	2	1	2	1	3	1	2	22	0	prostaglandin reductase 1-like	2.25	2.25	1.16993	8.19458e-07	0.000989905	Blue	2.22222	2.22222	1.152	4.05497e-06	0.0048984	Blue
GPCM_DN109370_c0_g1_i10::g.154699::m.154699	8.50307	32620	3	F212943.dat	Q07210_PB115M	97	7	2	2	3	0	1	1	0	0	0	0	0	0	0	2	2	3	2	1	3	1	3	1	2	22	0	prostaglandin reductase 1-like	2.25	2.25	1.16993	8.19458e-07	0.000989905	Blue	2.22222	2.22222	1.152	4.05497e-06	0.0048984	Blue
GPCM_DN107422_c0_g1_i1::g.282768::m.282768	6.07481	97903	5	F212937.dat	Q07204_PB109M	230	6.2	5	5	9	1	1	0	4	1	0	0	2	1	1	4	4	9	5	6	6	5	5	3	3	61	0	V-type proton ATPase 116 kDa subunit a-like	2.2381	2.2381	1.16227	3.59511e-05	0.0434289	Blue	2.16931	2.16931	1.11724	6.47401e-05	0.0782061	Green
GPCM_DN104664_c0_g1_i2::g.258776::m.258776	5.76105	23344	8	F212933.dat	Q07200_PB105M	484	52.5	8	8	51	16	22	18	20	11	11	16	14	11	17	51	24	30	36	44	38	40	31	40	34	524	X	ferritin	2.19277	2.19277	1.13276	5.98116e-07	0.000722524	Blue	2.22892	2.22892	1.15634	2.08742e-06	0.0025216	Blue
GPCM_DN103614_c0_g1_i1::g.326294::m.326294	4.22013	23893	4	F212933.dat	Q07200_PB105M	161	21.7	3	3	4	0	0	0	1	0	1	0	0	0	0	4	1	4	3	3	2	2	2	2	4	29	0	apolipoprotein D-like	2.16667	2.16667	1.11548	3.80636e-06	0.00459809	Blue	2.22222	2.22222	1.152	4.05497e-06	0.0048984	Blue
GPCM_DN101362_c0_g1_i1::g.372749::m.372749	7.15614	26575	11	F212933.dat	Q07200_PB105M	678	47.7	10	8	23	6	8	11	5	9	7	13	4	1	13	23	18	19	17	15	16	16	22	16	16	255	X	alkaline phosphatase-like	2.12791	2.12791	1.08944	5.53804e-06	0.00668996	Blue	2.11886	2.11886	1.08329	9.1099e-06	0.0110048	Blue
GPCM_DN108265_c2_g2_i1::g.74501::m.74501	4.39598	34066	7	F212937.dat	Q07204_PB109M	538	32	7	7	16	4	4	7	5	7	8	6	1	0	6	18	15	16	14	13	15	15	17	17	13	201	0	alkaline phosphatase-like	2.12069	2.12069	1.08453	7.40063e-06	0.00893996	Blue	2.12644	2.12644	1.08844	7.58724e-06	0.00916539	Blue
GPCM_DN110782_c0_g3_i1::g.311002::m.311002	4.31398	42804	7	F212912.dat	Q07218_PB123M	393	19.3	6	4	16	4	10	9	7	6	0	8	4	9	7	13	16	11	14	14	17	15	19	13	16	212	0	lipopolysaccharide and beta-1,3-glucan binding protein	2.05405	2.05405	1.03847	6.87902e-06	0.00830986	Blue	2.11712	2.11712	1.0821	2.99374e-06	0.00361644	Blue
GPCM_DN105691_c1_g5_i1::g.450713::m.450713	4.1981	22067	4	F212935.dat	Q07202_PB107M	258	23.4	3	3	8	5	4	3	4	1	4	3	1	1	2	6	8	6	6	7	7	7	6	8	7	96	X	glucosylceramidase 3	2.05263	2.05263	1.03747	2.93305e-06	0.00354312	Blue	2.07602	2.07602	1.05382	2.33687e-06	0.00282293	Blue
GPCM_DN106220_c1_g4_i1::g.377341::m.377341	4.74781	45849	12	F212910.dat	Q07216_PB121M	540	37.4	10	9	25	5	9	6	8	2	4	11	9	12	9	23	20	15	20	13	22	13	24	25	12	262	X	alpha-L-fucosidase-like	2.04706	2.04706	1.03355	5.98356e-06	0.00722814	Blue	2.07843	2.07843	1.0555	9.22957e-06	0.0111493	Blue
GPCM_DN109545_c0_g5_i1::g.190793::m.190793	4.50076	50735	13	F212946.dat	Q07214_PB119M	953	37.4	11	9	75	34	44	27	30	28	30	35	37	38	29	92	77	47	65	71	57	65	75	53	66	1000	X	endoglucanase E-4-like	2.03625	2.03625	1.02592	4.95132e-06	0.0059812	Blue	2.10138	2.10138	1.07133	3.08298e-06	0.00372424	Blue
GPCM_DN102981_c0_g1_i1::g.374907::m.374907	9.00509	49372	2	F212937.dat	Q07204_PB109M	99	3.1	2	2	4	1	2	2	3	2	2	2	1	2	2	5	5	4	6	5	5	4	5	5	5	68	X	proclotting enzyme-like	2.03448	2.03448	1.02466	6.45535e-10	7.79806e-07	Blue	2.06897	2.06897	1.04891	4.45343e-10	5.37974e-07	Blue
GPCM_DN105564_c0_g1_i4::g.221614::m.221614	4.91972	17226	3	F212944.dat	Q07212_PB117M	204	27.2	3	3	4	2	3	1	1	1	2	1	1	3	1	3	5	4	5	5	4	4	6	3	3	58	X	glutathione peroxidase-like	2	2	1	9.5564e-06	0.0115441	Blue	2.00855	2.00855	1.00615	3.4185e-05	0.0412954	Blue
GPCM_DN110960_c0_g2_i5::g.170896::m.170896	4.9327	110410	43	F212933.dat	Q07200_PB105M	2051	39.1	33	30	96	33	49	17	48	32	37	37	37	36	26	96	68	51	61	68	78	69	80	58	81	1062	X	xanthine dehydrogenase/oxidase-like	1.9912	1.9912	0.99364	1.0692e-06	0.0012916	Blue	2.05279	2.05279	1.03758	3.17937e-07	0.000384068	Blue
GPCM_DN108662_c0_g1_i2::g.63640::m.63640	4.48569	73901	7	F212929.dat	Q07072_PC101M	185	9.4	5	2	6	4	3	5	3	2	3	1	0	6	3	8	4	5	5	5	4	6	9	6	6	88	0	cholinesterase 1-like	1.94118	1.94118	0.956931	3.86851e-05	0.0467316	Blue	1.96078	1.96078	0.971431	9.54444e-05	0.115297	Green
GPCM_DN105669_c0_g1_i11::g.450307::m.450307	4.25039	24085	6	F212939.dat	Q07206_PB111M	343	26.1	5	4	14	8	8	6	4	8	6	3	3	7	5	14	16	14	14	13	11	12	10	11	12	185	X	gamma-interferon-inducible lysosomal thiol reductase-like	1.92647	1.92647	0.94596	5.29749e-07	0.000639937	Blue	1.91176	1.91176	0.934905	1.33369e-06	0.00161109	Blue
GPCM_DN112024_c0_g2_i1::g.226440::m.226440	4.46657	19168	3	F212931.dat	Q07074_PC103M	272	24.6	3	2	25	22	28	23	24	22	25	18	21	33	25	42	40	37	40	57	48	53	43	42	53	696	X	family 7 cellobiohydrolase	1.85259	1.85259	0.889543	4.2287e-07	0.000510827	Blue	1.89022	1.89022	0.918552	5.81541e-07	0.000702501	Blue
GPCM_DN112024_c0_g1_i4::g.226454::m.226454	4.22775	11499	7	F212939.dat	Q07206_PB111M	439	92.4	7	7	51	40	27	31	18	16	22	19	17	37	25	64	41	55	51	56	41	45	43	31	48	727	X	family 7 cellobiohydrolase	1.84733	1.84733	0.88544	2.94834e-05	0.035616	Blue	1.8151	1.8151	0.860047	9.61467e-05	0.116145	Green
GPCM_DN105361_c0_g6_i1::g.253625::m.253625	4.25085	23864	9	F212939.dat	Q07206_PB111M	526	44.3	9	6	36	17	21	17	16	15	14	13	10	28	16	34	33	28	36	28	33	28	37	21	33	478	X	glucosylceramidase 3	1.80226	1.80226	0.849807	3.22646e-06	0.00389757	Blue	1.82046	1.82046	0.864307	5.8166e-06	0.00702645	Blue
GPCM_DN109545_c0_g2_i1::g.190739::m.190739	4.59865	50458	11	F212941.dat	Q07208_PB113M	654	23	8	5	50	24	36	17	24	25	24	21	27	34	26	56	50	34	48	50	45	44	54	45	45	729	X	endoglucanase E-4-like	1.79245	1.79245	0.841935	1.88059e-07	0.000227175	Blue	1.84486	1.84486	0.883514	1.9636e-08	2.37202e-05	Blue
GPCM_DN111140_c2_g1_i1::g.424877::m.424877	4.06458	22245	2	F212943.dat	Q07210_PB115M	142	10.9	2	1	7	3	5	3	4	2	2	3	3	5	3	7	7	9	6	7	7	6	7	5	4	98	X	apolipoprotein D-like	1.74419	1.74419	0.802554	1.78975e-05	0.0216201	Blue	1.67959	1.67959	0.748106	1.88085e-05	0.0227207	Blue
GPCM_DN109433_c1_g1_i1::g.2205::m.2205	4.57565	51027	13	F212912.dat	Q07218_PB123M	1091	46.7	13	12	89	63	62	60	46	42	44	45	47	59	43	112	83	70	102	85	66	86	124	81	89	1409	X	endoglucanase E-4-like	1.7428	1.7428	0.801409	3.77101e-05	0.0455538	Blue	1.78503	1.78503	0.835947	5.03856e-05	0.0608657	Green
GPCM_DN106985_c1_g1_i2::g.177180::m.177180	8.30923	17206	6	F212933.dat	Q07200_PB105M	322	42.1	5	5	13	15	13	9	12	9	9	11	12	12	12	13	11	7	10	10	12	14	14	11	11	227	X	cytosol aminopeptidase-like	1.73239	1.73239	0.792767	8.04488e-06	0.00971821	Blue	1.79969	1.79969	0.847746	2.67558e-07	0.00032321	Blue
GPCM_DN105691_c1_g1_i2::g.450800::m.450800	4.1429	56850	14	F212931.dat	Q07074_PC103M	796	27.2	13	1	50	43	54	49	40	49	56	50	54	58	50	76	65	60	75	77	87	73	74	66	88	1244	X	glucosylceramidase 3	1.7093	1.7093	0.773408	6.09444e-08	7.36208e-05	Blue	1.74419	1.74419	0.802554	2.43814e-08	2.94528e-05	Blue
GPCM_DN112024_c0_g3_i1::g.226445::m.226445	4.31541	9956	5	F212941.dat	Q07208_PB113M	335	67.8	4	4	42	21	21	20	20	15	24	15	13	25	21	32	35	34	25	42	39	36	35	28	32	533	X	family 7 cellobiohydrolase	1.70588	1.70588	0.770518	1.37483e-06	0.00166079	Blue	1.70479	1.70479	0.769597	7.53472e-06	0.00910194	Blue
GPCM_DN105361_c0_g1_i7::g.253633::m.253633	4.40543	43041	20	F212935.dat	Q07202_PB107M	1114	52.9	18	18	62	30	36	33	27	27	25	27	23	15	19	56	62	39	40	37	45	34	49	47	44	715	X	glucosylceramidase 3	1.69373	1.69373	0.760201	2.83293e-05	0.0342219	Blue	1.71792	1.71792	0.78066	5.86365e-05	0.0708328	Green
GPCM_DN107206_c1_g1_i2::g.481060::m.481060	4.39807	57334	19	F212946.dat	Q07214_PB119M	1086	41.7	18	17	63	24	37	28	21	31	29	37	28	32	27	54	61	43	61	45	56	46	63	45	52	820	X	glucosylceramidase-like	1.66007	1.66007	0.731241	1.63064e-06	0.00196981	Blue	1.68684	1.68684	0.754319	2.93137e-06	0.0035411	Blue
GPCM_DN105669_c0_g1_i6::g.450293::m.450293	3.98632	25077	3	F212937.dat	Q07204_PB109M	205	11.9	3	1	8	4	5	5	3	4	5	2	2	3	4	8	9	8	8	7	5	5	5	7	8	107	X	gamma-interferon-inducible lysosomal thiol reductase-like	1.65957	1.65957	0.730813	2.80758e-05	0.0339156	Blue	1.65485	1.65485	0.726697	9.4033e-05	0.113592	Green
GPCM_DN99372_c0_g1_i1::g.533633::m.533633	4.51932	101033	25	F212924.dat	Q07066_PC95M	1401	29.5	21	20	47	60	35	49	50	30	47	52	38	46	39	73	58	56	68	49	71	64	72	49	60	1066	X	alpha glucosidase	1.60714	1.60714	0.684498	7.31613e-06	0.00883789	Blue	1.62415	1.62415	0.699685	1.54245e-05	0.0186328	Blue
GPCM_DN106345_c0_g1_i1::g.128908::m.128908	6.21584	50867	41	F212946.dat	Q07214_PB119M	2258	77.8	35	35	173	98	101	91	116	87	90	97	91	116	100	173	170	132	161	152	164	161	173	146	143	2562	X	xylose isomerase	1.60264	1.60264	0.680452	4.07219e-09	4.91921e-06	Blue	1.63053	1.63053	0.705344	5.7432e-10	6.93779e-07	Blue
GPCM_DN112041_c1_g2_i2::g.225106::m.225106	4.1683	38595	10	F212935.dat	Q07202_PB107M	609	33	9	9	21	12	14	8	12	11	13	7	8	13	11	23	21	14	22	14	20	17	21	19	14	294	X	glucosylceramidase-like	1.57983	1.57983	0.659771	2.5049e-05	0.0302592	Blue	1.61531	1.61531	0.691814	1.75826e-05	0.0212398	Blue
GPCM_DN108580_c2_g5_i1::g.99963::m.99963	4.74469	27924	9	F212929.dat	Q07072_PC101M	738	42.8	9	9	40	35	33	20	26	23	29	27	26	40	34	47	37	32	40	37	38	39	54	39	32	688	X	meprin A subunit beta-like	1.56977	1.56977	0.650551	3.02021e-05	0.0364841	Blue	1.60207	1.60207	0.679935	3.07893e-05	0.0371935	Blue
GPCM_DN105691_c1_g1_i1::g.450677::m.450677	4.189	56981	16	F212931.dat	Q07074_PC103M	865	35.5	14	2	54	51	60	55	44	52	61	55	63	64	54	78	65	64	77	79	89	75	75	71	88	1320	X	glucosylceramidase 3	1.5535	1.5535	0.63552	1.09996e-07	0.000132875	Blue	1.57979	1.57979	0.659732	6.38681e-08	7.71527e-05	Blue
GPCM_DN102688_c0_g2_i2::g.23104::m.23104	4.48211	45843	8	F212922.dat	Q07064_PC93M	378	21.8	6	6	15	11	12	13	12	15	16	13	17	13	13	19	17	13	16	15	20	19	19	18	20	311	X	hypothetical protein	1.5082	1.5082	0.592825	9.36197e-06	0.0113093	Blue	1.54827	1.54827	0.630657	1.57275e-06	0.00189988	Blue
GPCM_DN108907_c0_g1_i2::g.474428::m.474428	6.34578	75849	31	F212914.dat	Q07056_PC85M	1832	48	28	18	62	62	73	54	53	55	60	51	71	63	62	46	37	28	25	38	37	49	31	34	30	959	X	phenoloxidase 2-like	0.628227	-1.59178	-0.670642	2.13367e-06	0.00257748	Blue	0.64257	-1.55625	-0.638074	8.62397e-06	0.0104178	Blue
GPCM_DN109509_c1_g4_i2::g.189873::m.189873	4.3649	102343	18	F212914.dat	Q07056_PC85M	981	20.1	17	5	43	43	40	38	30	28	36	45	38	42	39	30	16	14	22	18	22	22	23	32	11	589	X	sucrase-isomaltase, intestinal-like isoform X1	0.580475	-1.72273	-0.784694	1.18044e-05	0.0142597	Blue	0.600997	-1.6639	-0.734571	4.38379e-05	0.0529562	Green
GPCM_DN110912_c5_g1_i4::g.168741::m.168741	6.50756	38087	32	F212925.dat	Q07068_PC97M	1993	79.2	29	29	122	91	106	95	92	115	106	122	122	87	98	46	65	83	41	58	41	73	43	53	52	1589	X	glyceraldehyde-3-phosphate dehydrogenase	0.571429	-1.75	-0.807355	7.74464e-07	0.000935553	Blue	0.541484	-1.84678	-0.88501	7.16757e-08	8.65843e-05	Blue
GPCM_DN106296_c1_g1_i1::g.377717::m.377717	6.12414	86146	3	F212920.dat	Q07062_PC91M	128	2.9	3	3	4	2	2	2	4	2	2	2	1	2	3	0	0	1	0	0	0	1	0	0	0	24	0	1-phosphatidylinositol 4,5-bisphosphate phosphodiesterase eta-2-like isoform X2	0.521739	-1.91667	-0.938599	3.97399e-05	0.0480058	Blue	0.483092	-2.07	-1.04963	1.06763e-05	0.012897	Blue
GPCM_DN105110_c0_g1_i13::g.381085::m.381085	8.16876	6137	4	F212937.dat	Q07204_PB109M	186	41.8	4	2	10	12	12	12	12	12	14	13	14	12	14	4	7	10	5	5	3	7	6	5	8	187	X	slow-type skeletal muscle actin 1	0.50365	-1.98551	-0.989508	9.25768e-08	0.000111833	Blue	0.478508	-2.08983	-1.06339	3.26593e-08	3.94524e-05	Blue
GPCM_DN109262_c1_g1_i5::g.491167::m.491167	6.9301	14029	9	F212937.dat	Q07204_PB109M	323	50.4	8	0	17	14	14	14	16	14	18	17	19	14	17	5	9	17	5	7	3	10	6	5	8	232	X	actin-5, muscle-specific-like isoform X3	0.493976	-2.02439	-1.01749	3.82466e-06	0.00462019	Blue	0.448461	-2.22985	-1.15695	5.65105e-08	6.82646e-05	Blue
GPCM_DN111524_c2_g1_i1::g.208679::m.208679	6.71704	12872	9	F212937.dat	Q07204_PB109M	502	54.8	9	0	19	14	14	14	16	14	17	17	19	14	17	5	9	19	5	7	3	10	6	5	8	233	X	actin-5, muscle-specific-like isoform X2	0.493976	-2.02439	-1.01749	3.82466e-06	0.00462019	Blue	0.448461	-2.22985	-1.15695	5.65105e-08	6.82646e-05	Blue
GPCM_DN95209_c0_g1_i1::g.638205::m.638205	10.2362	30012	8	F212937.dat	Q07204_PB109M	250	21.3	6	6	8	8	9	8	9	8	8	8	9	10	8	4	4	8	2	2	3	6	2	5	2	123	X	40S ribosomal protein S4-like	0.478723	-2.08889	-1.06274	4.92259e-07	0.000594649	Blue	0.460993	-2.16923	-1.11718	1.51037e-06	0.00182453	Blue
GPCM_DN111912_c0_g2_i6::g.391588::m.391588	5.34813	52415	34	F212914.dat	Q07056_PC85M	2170	55.4	32	5	408	408	283	353	347	298	374	267	282	394	389	171	217	133	218	184	212	162	93	155	47	4987	X	hemocyanin B chain-like	0.473964	-2.10986	-1.07715	6.98252e-07	0.000843488	Blue	0.482577	-2.07221	-1.05117	3.36208e-06	0.00406139	Blue
GPCM_DN111912_c0_g2_i4::g.391577::m.391577	4.77818	30032	23	F212929.dat	Q07072_PC101M	1522	55	22	4	294	309	214	267	261	223	284	197	211	294	283	130	159	96	169	136	149	104	59	121	37	3703	X	hemocyanin B chain-like	0.467813	-2.13761	-1.096	8.04756e-07	0.000972145	Blue	0.476698	-2.09776	-1.06885	4.08531e-06	0.00493506	Blue
GPCM_DN111912_c0_g2_i3::g.391573::m.391573	4.73008	29243	21	F212920.dat	Q07062_PC91M	1415	56.3	21	1	239	276	193	242	239	203	253	175	190	266	256	117	146	85	149	125	139	95	53	112	32	3346	X	hemocyanin B chain-like	0.462979	-2.15992	-1.11098	8.14741e-07	0.000984207	Blue	0.472803	-2.11505	-1.08069	3.92508e-06	0.0047415	Blue
GPCM_DN111912_c0_g2_i5::g.391586::m.391586	5.14458	27462	16	F212929.dat	Q07072_PC101M	1211	58.1	16	4	204	211	143	163	189	143	189	156	147	204	217	66	101	73	96	90	109	92	62	71	27	2549	X	hemocyanin B chain-like	0.451302	-2.21581	-1.14783	1.90295e-07	0.000229877	Blue	0.454889	-2.19834	-1.13641	5.08541e-07	0.000614318	Blue
GPCM_DN108365_c0_g1_i1::g.58571::m.58571	6.54539	58102	5	F212931.dat	Q07074_PC103M	124	5.1	3	3	3	2	2	2	2	2	2	2	2	1	3	0	0	3	0	1	0	2	0	0	0	26	0	unc-112-related protein-like	0.448276	-2.23077	-1.15754	2.11742e-07	0.000255785	Blue	0.421456	-2.37273	-1.24655	1.52074e-07	0.000183705	Blue
GPCM_DN105565_c0_g1_i1::g.220446::m.220446	7.10788	68032	2	F212920.dat	Q07062_PC91M	104	3.6	2	2	3	2	2	1	3	2	2	2	4	2	2	1	0	1	0	0	0	0	0	0	0	24	0	dolichyl-diphosphooligosaccharide--protein glycosyltransferase subunit 1-like	0.444444	-2.25	-1.16993	8.19458e-07	0.000989905	Blue	0.411523	-2.43	-1.28096	2.87007e-07	0.000346704	Blue
GPCM_DN106228_c0_g2_i3::g.378100::m.378100	4.75548	30988	5	F212920.dat	Q07062_PC91M	221	24.5	4	4	9	2	2	2	9	2	1	2	4	1	2	0	0	0	0	0	0	0	0	1	1	29	0	oplophorus-luciferin 2-monooxygenase non-catalytic subunit-like	0.428571	-2.33333	-1.22239	1.04885e-07	0.000126702	Blue	0.436508	-2.29091	-1.19592	4.68594e-07	0.000566062	Blue
GPCM_DN109457_c1_g1_i2::g.2499::m.2499	8.91369	59722	4	F212937.dat	Q07204_PB109M	179	10.2	4	4	4	2	2	2	1	2	1	2	2	2	1	0	0	4	0	0	1	0	0	0	1	23	0	UDP-glucuronosyltransferase 2C1-like	0.407407	-2.45455	-1.29546	2.11742e-07	0.000255785	Blue	0.37037	-2.7	-1.43296	1.45895e-06	0.00176241	Blue
GPCM_DN169271_c0_g1_i1::g.191597::m.191597	9.43191	10010	2	F212914.dat	Q07056_PC85M	45	25.6	2	1	2	2	2	2	1	2	1	3	2	2	1	0	0	0	0	0	0	1	0	0	0	19	0	macrophage mannose receptor 1-like	0.407407	-2.45455	-1.29546	1.40895e-05	0.0170202	Blue	0.411523	-2.43	-1.28096	1.45421e-05	0.0175669	Blue
GPCM_DN81979_c0_g1_i1::g.625242::m.625242	4.85587	84959	7	F212924.dat	Q07066_PC95M	257	8.4	3	3	7	7	5	4	5	6	7	4	4	6	6	1	1	6	1	1	1	3	0	1	1	70	0	glutamate receptor U1-like isoform X1	0.370968	-2.69565	-1.43063	7.19689e-06	0.00869384	Blue	0.304659	-3.28235	-1.71473	1.41798e-08	1.71292e-05	Blue
GPCM_DN101219_c0_g1_i1::g.89619::m.89619	4.12802	44794	6	F212920.dat	Q07062_PC91M	293	17.3	5	5	12	10	8	10	12	7	9	11	11	10	10	6	0	2	1	2	0	4	0	1	0	114	0	uncharacterized protein LOC108678415 isoform X2	0.325	-3.07692	-1.62149	3.06003e-06	0.00369652	Blue	0.319444	-3.13043	-1.64636	1.79843e-05	0.021725	Blue
GPCM_DN107073_c0_g1_i1::g.355176::m.355176	5.29609	36369	11	F212914.dat	Q07056_PC85M	372	25	7	7	12	12	10	7	6	6	5	6	6	8	5	0	0	0	0	0	1	1	2	0	0	75	0	uncharacterized protein LOC108672784	0.297872	-3.35714	-1.74723	1.10723e-07	0.000133753	Blue	0.307329	-3.25385	-1.70215	2.06253e-07	0.000249154	Blue
GPCM_DN97475_c0_g1_i1::g.561909::m.561909	8.49867	36005	8	F212925.dat	Q07068_PC97M	421	28.3	7	6	12	4	5	3	13	9	7	12	13	5	6	1	0	1	0	1	0	1	1	0	0	82	0	ornithine aminotransferase, mitochondrial	0.267857	-3.73333	-1.90046	2.34092e-07	0.000282783	Blue	0.257937	-3.87692	-1.95491	1.84365e-07	0.000222713	Blue
GPCM_DN104162_c0_g3_i1::g.39548::m.39548	3.91957	35924	7	F212918.dat	Q07060_PC89M	592	32.5	7	7	16	12	13	16	13	13	14	8	13	8	14	0	0	0	0	3	0	4	3	0	0	134	0	uncharacterized protein LOC108677924	0.240964	-4.15	-2.05311	2.80396e-08	3.38718e-05	Blue	0.254351	-3.93158	-1.97511	3.1294e-07	0.000378031	Blue
GPCM_DN96671_c0_g1_i1::g.603183::m.603183	7.92948	15446	13	F212914.dat	Q07056_PC85M	792	74.6	12	12	57	57	20	35	38	25	33	43	30	46	23	2	3	2	1	3	0	0	6	1	2	370	0	fatty acid-binding protein, liver-like	0.206897	-4.83333	-2.27302	1.01372e-07	0.000122457	Blue	0.206897	-4.83333	-2.27302	9.20804e-08	0.000111233	Blue
GPCM_DN106582_c0_g1_i1::g.492145::m.492145	4.14652	50069	12	F212929.dat	Q07072_PC101M	681	34	10	10	30	25	28	20	21	21	26	22	19	30	26	31	32	24	31	29	26	33	25	25	36	530	X	family 7 cellobiohydrolase	1.46117	1.46117	0.547119	1.6935e-05	0.0204575	Orange	1.48867	1.48867	0.574027	1.39106e-05	0.016804	Orange
GPCM_DN109767_c0_g1_i1::g.457936::m.457936	4.43753	5656	2	F212920.dat	Q07062_PC91M	211	72.2	2	1	19	21	20	17	19	17	16	18	17	22	22	27	30	26	26	24	29	29	33	24	21	458	X	transmembrane protease serine 9-like	1.40201	1.40201	0.487497	1.77651e-05	0.0214603	Orange	1.40704	1.40704	0.492658	7.08375e-05	0.0855717	Red
GPCM_DN105361_c0_g3_i10::g.253628::m.253628	4.58317	49445	2	F212933.dat	Q07200_PB105M	123	5	2	1	6	3	4	2	3	3	3	3	2	4	3	6	4	4	4	5	4	5	5	4	5	76	X	glucosylceramidase 3	1.375	1.375	0.459432	3.24489e-05	0.0391983	Orange	1.38889	1.38889	0.473931	2.93456e-05	0.0354495	Orange
GPCM_DN111478_c0_g1_i5::g.293486::m.293486	4.45358	101072	11	F212912.dat	Q07218_PB123M	451	12.5	8	5	15	2	0	4	0	0	3	4	2	6	2	11	3	3	10	10	13	15	14	14	15	131	0	uncharacterized protein LOC108678590	3.22581	3.22581	1.68966	0.000115692	0.139757	Green	3.44086	3.44086	1.78277	2.85239e-05	0.0344568	Blue
GPCM_DN111478_c0_g1_i2::g.293458::m.293458	4.36188	77340	5	F212943.dat	Q07210_PB115M	287	9.7	5	4	13	1	0	1	0	0	3	2	1	4	1	8	0	2	7	8	13	10	9	10	11	91	0	uncharacterized protein LOC108678590	3.17391	3.17391	1.66626	0.000704707	0.851286	Green	3.38164	3.38164	1.75772	0.000431455	0.521197	Green
GPCM_DN108140_c0_g1_i3::g.288850::m.288850	5.93736	41529	3	F212925.dat	Q07068_PC97M	237	14.1	3	0	5	3	2	0	2	1	2	5	0	1	1	6	4	0	4	2	10	10	6	4	3	66	0	arylsulfatase B-like	2.80952	2.80952	1.49033	0.00455676	5.50456	Green	3.06878	3.06878	1.61767	0.00165797	2.00283	Green
GPCM_DN112041_c1_g1_i17::g.225128::m.225128	4.29865	12195	4	F212944.dat	Q07212_PB117M	174	49.6	3	1	17	13	10	7	7	9	7	4	5	11	11	16	18	18	19	19	25	17	6	22	12	256	X	glucosylceramidase-like	2.80645	2.80645	1.48875	4.59157e-05	0.0554662	Green	2.7957	2.7957	1.48321	0.000210947	0.254824	Green
GPCM_DN112238_c5_g1_i6::g.464139::m.464139	5.29461	52947	11	F212943.dat	Q07210_PB115M	475	19.8	7	4	20	2	5	1	1	3	3	7	2	5	5	11	11	3	7	5	20	19	14	7	9	140	X	arylsulfatase I-like	2.79487	2.79487	1.48278	0.00184621	2.23022	Green	2.99145	2.99145	1.58085	0.00108197	1.30702	Green
GPCM_DN108140_c0_g1_i18::g.288931::m.288931	6.04562	46575	6	F212944.dat	Q07212_PB117M	318	12.6	5	1	19	1	2	3	0	2	1	3	1	2	5	7	9	6	6	6	13	19	11	2	7	106	0	arylsulfatase I-like	2.78571	2.78571	1.47805	0.00163026	1.96935	Green	2.89683	2.89683	1.53447	0.00229682	2.77456	Green
GPCM_DN108140_c0_g1_i13::g.288904::m.288904	5.43442	63246	6	F212912.dat	Q07218_PB123M	297	9.2	5	1	7	2	3	1	1	3	2	3	1	3	2	9	8	3	5	4	14	17	10	5	7	103	X	arylsulfatase I-like	2.58065	2.58065	1.36773	0.00204182	2.46651	Green	2.75986	2.75986	1.46459	0.00116303	1.40493	Green
GPCM_DN107638_c0_g1_i7::g.137208::m.137208	4.59569	95110	3	F212939.dat	Q07206_PB111M	130	2.3	3	1	7	0	3	1	1	1	1	1	0	0	1	4	1	5	7	1	6	8	5	6	8	60	0	aminopeptidase N-like	2.57895	2.57895	1.36678	0.000984281	1.18901	Green	2.63158	2.63158	1.39593	0.00202509	2.4463	Green
GPCM_DN107638_c0_g1_i6::g.137206::m.137206	4.4774	14234	2	F212916.dat	Q07058_PC87M	72	14.2	2	1	3	0	3	1	1	1	1	1	0	0	1	4	0	3	5	1	4	6	5	5	6	48	0	aminopeptidase N-like	2.57895	2.57895	1.36678	0.000984281	1.18901	Green	2.63158	2.63158	1.39593	0.00202509	2.4463	Green
GPCM_DN109750_c1_g2_i1::g.460457::m.460457	5.89871	93918	5	F212937.dat	Q07204_PB109M	127	3	3	3	9	3	3	2	2	3	2	2	2	3	3	4	6	9	5	5	7	8	13	6	6	94	X	vacuolar protein sorting-associated protein 35-like	2.40625	2.40625	1.26679	0.000220651	0.266547	Green	2.36111	2.36111	1.23947	0.000853074	1.03051	Green
GPCM_DN108662_c0_g1_i4::g.63656::m.63656	4.56446	45863	10	F212946.dat	Q07214_PB119M	420	17.5	8	0	26	8	12	8	9	5	8	3	0	12	4	17	9	12	20	13	16	15	26	17	15	229	0	cholinesterase 1-like	2.33803	2.33803	1.22529	4.31141e-05	0.0520818	Green	2.41002	2.41002	1.26904	4.30659e-05	0.0520237	Green
GPCM_DN106183_c0_g1_i1::g.272568::m.272568	5.93623	50161	6	F212944.dat	Q07212_PB117M	344	7.5	6	2	19	5	2	2	5	2	3	8	2	0	1	8	6	7	6	11	11	19	8	5	9	120	0	unknown	2.3	2.3	1.20163	0.00153336	1.8523	Green	2.33333	2.33333	1.22239	0.00290126	3.50472	Green
GPCM_DN111652_c4_g1_i1::g.52775::m.52775	4.5412	70221	19	F212943.dat	Q07210_PB115M	1230	37.7	17	17	43	9	22	15	21	10	11	4	4	31	13	44	26	21	33	30	43	29	37	34	45	482	X	uncharacterized protein LOC108667080 isoform X2	2.27027	2.27027	1.18286	5.66159e-05	0.068392	Green	2.36486	2.36486	1.24176	2.00355e-05	0.0242029	Blue
GPCM_DN110361_c1_g1_i1::g.433360::m.433360	6.84529	126887	11	F212937.dat	Q07204_PB109M	542	8	10	3	16	0	1	2	1	2	1	0	0	0	3	4	1	16	6	0	6	9	3	5	7	67	0	aminopeptidase N-like	2.25	2.25	1.16993	0.00604388	7.301	Green	2.05556	2.05556	1.03953	0.0119592	14.4467	Green
GPCM_DN108140_c0_g1_i12::g.288899::m.288899	5.32359	38596	6	F212935.dat	Q07202_PB107M	302	13.8	5	1	7	2	4	1	1	3	2	5	0	2	3	8	7	2	7	3	13	17	10	6	6	102	0	arylsulfatase B-like	2.24242	2.24242	1.16506	0.0105249	12.7141	Green	2.45791	2.45791	1.29743	0.00292399	3.53218	Green
GPCM_DN112238_c5_g1_i13::g.464175::m.464175	4.6624	55317	4	F212931.dat	Q07074_PC103M	202	9	4	0	5	0	2	2	0	2	1	2	2	3	5	4	5	3	3	3	7	7	4	2	3	60	0	arylsulfatase I-like	2.21739	2.21739	1.14886	0.000558632	0.674828	Green	2.27053	2.27053	1.18303	0.000946415	1.14327	Green
GPCM_DN106466_c2_g4_i1::g.182320::m.182320	4.27258	52233	4	F212933.dat	Q07200_PB105M	174	8.7	4	4	7	0	0	0	0	0	0	0	0	3	1	7	4	3	4	1	3	5	4	3	3	41	0	oplophorus-luciferin 2-monooxygenase non-catalytic subunit-like	2.21429	2.21429	1.14684	0.000381148	0.460427	Green	2.22222	2.22222	1.152	0.000537642	0.649472	Green
GPCM_DN108507_c8_g1_i2::g.98163::m.98163	5.88021	48659	26	F212944.dat	Q07212_PB117M	1444	45.5	25	21	82	24	7	16	28	12	15	32	7	2	7	31	26	36	29	52	39	82	33	17	30	525	X	adenosylhomocysteinase-like isoform X1	2.20625	2.20625	1.1416	0.00381894	4.61328	Green	2.20139	2.20139	1.13841	0.00797949	9.63923	Green
GPCM_DN103431_c0_g1_i1::g.351404::m.351404	4.30514	24978	5	F212912.dat	Q07218_PB123M	312	35.6	5	5	11	4	4	0	7	4	6	1	2	3	3	12	8	5	11	7	14	8	8	8	11	126	0	glutathione peroxidase-like	2.20455	2.20455	1.14048	0.000100207	0.121051	Green	2.32323	2.32323	1.21613	1.5144e-05	0.018294	Blue
GPCM_DN110102_c11_g1_i1::g.405793::m.405793	5.2553	117841	41	F212946.dat	Q07214_PB119M	2279	43.7	35	35	88	21	35	42	20	28	5	23	13	43	17	53	14	31	34	38	74	68	88	81	76	804	X	alpha-mannosidase 2C1-like	2.1627	2.1627	1.11283	0.00329951	3.98581	Green	2.2619	2.2619	1.17754	0.00307796	3.71818	Green
GPCM_DN112238_c5_g1_i12::g.464173::m.464173	5.50624	18064	3	F212944.dat	Q07212_PB117M	199	19.4	3	0	8	0	1	2	0	2	2	1	1	2	4	3	6	4	2	4	5	8	5	1	6	59	0	arylsulfatase I-like	2.16	2.16	1.11103	0.00168462	2.03502	Green	2.17778	2.17778	1.12286	0.00365862	4.41961	Green
GPCM_DN108662_c0_g1_i1::g.63633::m.63633	4.61378	45756	11	F212929.dat	Q07072_PC101M	513	32.6	9	2	18	8	18	9	13	11	16	7	0	18	7	17	12	10	23	13	17	14	27	15	14	269	0	cholinesterase 1-like	2.15385	2.15385	1.10692	0.000222637	0.268946	Green	2.25071	2.25071	1.17038	0.000109619	0.132419	Green
GPCM_DN103431_c0_g2_i1::g.351417::m.351417	4.72757	27247	6	F212943.dat	Q07210_PB115M	398	28	5	5	15	4	3	5	2	4	3	2	3	8	1	9	10	9	12	6	15	10	15	11	5	137	X	glutathione peroxidase 3	2.14286	2.14286	1.09954	0.000258388	0.312133	Green	2.16931	2.16931	1.11724	0.000555671	0.67125	Green
GPCM_DN105361_c0_g5_i2::g.253619::m.253619	4.87254	26125	5	F212946.dat	Q07214_PB119M	360	44.1	5	5	8	3	2	1	1	1	3	3	1	3	2	9	8	3	8	3	4	6	8	5	7	81	X	glucosylceramidase 3	2.13333	2.13333	1.09311	0.00015255	0.184281	Green	2.22222	2.22222	1.152	0.000106066	0.128128	Green
GPCM_DN107577_c0_g1_i14::g.235113::m.235113	4.87642	31197	3	F212944.dat	Q07212_PB117M	207	18.7	3	3	10	3	6	3	4	3	2	0	1	5	1	8	6	9	8	5	7	10	11	5	5	102	0	isoamyl acetate-hydrolyzing esterase 1 homolog	2.13158	2.13158	1.09192	5.51979e-05	0.066679	Green	2.10526	2.10526	1.074	0.000145007	0.175169	Green
GPCM_DN110361_c1_g1_i9::g.433443::m.433443	6.7244	127361	12	F212937.dat	Q07204_PB109M	450	6.1	9	1	16	3	4	4	5	3	3	3	1	3	5	8	3	16	10	4	12	13	7	8	12	127	X	aminopeptidase N-like	2.04878	2.04878	1.03477	0.000839019	1.01354	Green	2.00542	2.00542	1.0039	0.00273933	3.30911	Green
GPCM_DN94683_c0_g1_i1::g.543431::m.543431	4.45072	43504	4	F212944.dat	Q07212_PB117M	228	13.4	4	4	6	0	0	0	1	0	0	0	1	2	0	6	2	4	6	4	2	6	3	3	3	43	0	oplophorus-luciferin 2-monooxygenase non-catalytic subunit-like	1.92857	1.92857	0.947533	0.00134592	1.62587	Green	1.90476	1.90476	0.929611	0.00321697	3.8861	Green
GPCM_DN108735_c0_g1_i1::g.26972::m.26972	5.05543	32542	3	F212944.dat	Q07212_PB117M	139	7.4	2	1	3	0	1	0	0	0	1	0	0	0	0	2	1	1	1	1	1	3	1	0	3	16	0	arylsulfatase I-like	1.91667	1.91667	0.938599	0.00552288	6.67163	Green	1.94444	1.94444	0.959358	0.00961245	11.6118	Green
GPCM_DN109700_c2_g1_i1::g.344358::m.344358	4.34777	51437	3	F212944.dat	Q07212_PB117M	181	7.8	3	3	3	1	2	1	1	0	0	0	0	3	0	2	1	2	1	3	4	3	4	2	2	32	0	PI-PLC X domain-containing protein 3-like	1.88889	1.88889	0.917538	0.00323922	3.91298	Green	1.91358	1.91358	0.936274	0.0044364	5.35917	Green
GPCM_DN108140_c0_g1_i4::g.288855::m.288855	5.97687	38625	5	F212935.dat	Q07202_PB107M	204	9.5	4	0	5	1	1	0	1	1	1	1	0	1	0	6	5	2	3	1	5	9	5	3	5	51	0	arylsulfatase B-like	1.88235	1.88235	0.912537	0.00228058	2.75494	Green	2.02614	2.02614	1.01874	0.000192856	0.23297	Green
GPCM_DN110922_c0_g1_i12::g.172393::m.172393	5.95514	25650	6	F212946.dat	Q07214_PB119M	320	50.6	6	5	22	3	6	5	6	6	6	5	6	7	5	9	14	9	8	8	10	15	22	13	12	175	X	isoamyl acetate-hydrolyzing esterase 1 homolog	1.87692	1.87692	0.90837	0.000723723	0.874258	Green	1.91453	1.91453	0.93699	0.00138862	1.67745	Green
GPCM_DN110922_c0_g1_i11::g.172389::m.172389	5.64584	16959	4	F212920.dat	Q07062_PC91M	192	36.4	4	3	6	3	6	5	6	6	6	5	6	7	5	9	12	9	8	8	9	14	20	11	12	167	X	isoamyl acetate-hydrolyzing esterase 1 homolog	1.87692	1.87692	0.90837	0.000723723	0.874258	Green	1.91453	1.91453	0.93699	0.00138862	1.67745	Green
GPCM_DN109445_c11_g3_i1::g.5051::m.5051	5.96971	20669	4	F212944.dat	Q07212_PB117M	212	24.5	3	3	3	0	1	0	0	0	0	0	1	1	2	3	4	3	1	1	2	3	5	0	2	29	0	fucose mutarotase-like	1.86667	1.86667	0.900464	0.00250722	3.02872	Green	1.85185	1.85185	0.888969	0.00562669	6.79704	Green
GPCM_DN108000_c5_g3_i1::g.114871::m.114871	5.14187	93197	17	F212944.dat	Q07212_PB117M	595	17.6	12	12	17	11	9	7	5	6	1	5	6	16	10	11	7	6	12	14	17	17	19	11	5	195	X	beta-mannosidase-like	1.86567	1.86567	0.899695	0.00626974	7.57384	Green	1.95688	1.95688	0.968557	0.00400161	4.83394	Green
GPCM_DN108704_c0_g1_i1::g.28171::m.28171	5.40446	50186	13	F212946.dat	Q07214_PB119M	460	21.7	9	9	13	0	4	1	8	4	1	3	3	5	7	7	7	9	8	12	7	9	13	7	8	123	0	Bis(5'-adenosyl)-triphosphatase ENPP4	1.83333	1.83333	0.874469	0.0011883	1.43547	Green	1.79894	1.79894	0.847149	0.00229196	2.76869	Green
GPCM_DN91607_c0_g1_i1::g.551722::m.551722	8.96839	23625	6	F212937.dat	Q07204_PB109M	347	21.3	6	6	24	12	8	9	2	7	9	7	11	6	3	11	19	24	10	7	16	16	16	13	13	219	X	extracellular solute-binding protein	1.83333	1.83333	0.874469	0.00115808	1.39896	Green	1.71958	1.71958	0.782053	0.00160624	1.94034	Green
GPCM_DN96204_c0_g1_i2::g.571296::m.571296	4.11417	51298	3	F212937.dat	Q07204_PB109M	195	6.5	3	3	7	0	2	0	0	1	0	0	0	3	2	7	4	7	3	5	3	2	2	1	3	45	0	family 7 cellobiohydrolase	1.83333	1.83333	0.874469	0.00368626	4.453	Green	1.79012	1.79012	0.840059	0.00627045	7.57471	Green
GPCM_DN111337_c3_g1_i2::g.240652::m.240652	4.11918	24393	2	F212943.dat	Q07210_PB115M	154	15.2	2	1	3	0	0	0	0	0	0	0	0	1	1	1	1	2	2	1	3	1	1	1	1	16	0	vitelline membrane outer layer protein 1 homolog	1.83333	1.83333	0.874469	4.83845e-05	0.0584484	Green	1.85185	1.85185	0.888969	8.6224e-05	0.104159	Green
GPCM_DN106240_c0_g1_i1::g.379300::m.379300	4.74101	42792	14	F212941.dat	Q07208_PB113M	1094	36	14	14	118	58	67	56	83	47	41	70	51	90	73	161	109	66	127	118	123	131	160	87	90	1808	X	beta-1,3-glucan-binding protein-like	1.82972	1.82972	0.871624	0.000249058	0.300862	Green	1.91778	1.91778	0.939441	5.56007e-05	0.0671657	Green
GPCM_DN107077_c2_g3_i1::g.353599::m.353599	4.20122	84411	15	F212941.dat	Q07208_PB113M	752	20.3	11	11	22	8	4	6	10	5	5	8	4	4	6	24	15	16	16	22	18	13	11	11	5	211	X	neprilysin-11-like	1.82609	1.82609	0.868755	0.00139432	1.68434	Green	1.81965	1.81965	0.863658	0.00370029	4.46995	Green
GPCM_DN111517_c0_g1_i1::g.212809::m.212809	4.56343	147432	12	F212941.dat	Q07208_PB113M	534	8.2	9	9	46	22	19	23	24	20	13	14	5	22	27	46	30	47	34	46	22	44	30	21	34	543	X	uncharacterized protein LOC108682892	1.82412	1.82412	0.867201	0.000453295	0.54758	Green	1.76438	1.76438	0.819159	0.00131587	1.58957	Green
GPCM_DN110972_c8_g3_i1::g.167327::m.167327	4.45956	38034	3	F212933.dat	Q07200_PB105M	106	14.6	3	3	3	0	1	0	0	0	0	0	0	0	0	3	3	2	1	1	1	1	1	0	0	14	0	protein FAM151B-like isoform X1	1.81818	1.81818	0.862496	0.00201974	2.43985	Green	1.71717	1.71717	0.780034	0.00428224	5.17295	Green
GPCM_DN106188_c0_g2_i1::g.273104::m.273104	7.08406	141341	44	F212944.dat	Q07212_PB117M	2059	34.6	33	32	80	46	40	23	22	23	13	41	22	47	27	44	38	50	39	65	51	80	42	39	24	776	X	aldehyde oxidase	1.79389	1.79389	0.843094	0.00277783	3.35562	Green	1.78541	1.78541	0.836257	0.00647164	7.81774	Green
GPCM_DN108311_c0_g1_i11::g.56116::m.56116	6.72164	33780	13	F212933.dat	Q07200_PB105M	602	26	11	11	26	6	15	1	13	4	4	5	9	18	18	26	21	19	17	25	12	13	5	18	10	259	X	kelch-like protein 17	1.78125	1.78125	0.83289	0.0111125	13.424	Green	1.75926	1.75926	0.814968	0.0196758	23.7684	Green
GPCM_DN109619_c6_g1_i1::g.344897::m.344897	4.42741	85325	6	F212943.dat	Q07210_PB115M	298	8.2	4	4	6	3	5	5	4	3	3	4	1	4	3	7	5	3	4	9	6	4	3	7	5	88	X	venom phosphodiesterase 2-like	1.78125	1.78125	0.83289	0.000776589	0.938119	Green	1.84028	1.84028	0.879924	0.000825719	0.997468	Green
GPCM_DN107872_c0_g1_i1::g.411089::m.411089	4.48032	63722	13	F212933.dat	Q07200_PB105M	706	24.3	12	12	26	9	6	10	10	9	9	6	4	14	13	26	15	13	20	10	20	16	18	16	17	261	X	gamma-glutamyltranspeptidase 1-like isoform X1	1.78	1.78	0.831877	0.000141439	0.170859	Green	1.82222	1.82222	0.865699	0.000162983	0.196884	Green
GPCM_DN110035_c3_g1_i1::g.125760::m.125760	9.26972	31630	4	F212937.dat	Q07204_PB109M	276	20.7	4	4	6	0	0	0	2	1	1	1	1	1	1	3	2	6	1	3	3	3	0	1	1	31	0	V-type proton ATPase subunit D-like	1.77778	1.77778	0.830075	0.0171362	20.7005	Green	1.60494	1.60494	0.682518	0.0283698	34.2708	Green
GPCM_DN108458_c2_g4_i2::g.161776::m.161776	7.2801	61397	34	F212920.dat	Q07062_PC91M	1335	39.4	22	22	42	25	20	16	42	20	16	25	17	22	12	28	38	39	39	33	61	48	49	39	33	622	X	copine-8-like	1.77674	1.77674	0.829236	0.000354108	0.427763	Green	1.79845	1.79845	0.846754	0.000578597	0.698945	Green
GPCM_DN107957_c0_g1_i1::g.114005::m.114005	4.47224	83166	20	F212946.dat	Q07214_PB119M	1032	30.3	16	16	41	12	7	16	18	9	11	8	10	18	9	29	23	6	17	27	35	12	41	10	30	348	X	N-acetylated-alpha-linked acidic dipeptidase 2-like	1.775	1.775	0.827819	0.0166888	20.1601	Green	1.91667	1.91667	0.938599	0.00510286	6.16426	Green
GPCM_DN103925_c0_g3_i2::g.454489::m.454489	4.95295	82413	21	F212943.dat	Q07210_PB115M	1218	30.9	20	14	47	23	25	19	11	10	20	19	19	12	14	38	35	23	44	31	47	38	51	42	33	554	X	beta-glucuronidase-like	1.77473	1.77473	0.827596	4.42843e-05	0.0534954	Green	1.85592	1.85592	0.892136	2.49479e-06	0.0030137	Blue
GPCM_DN84723_c0_g3_i1::g.529593::m.529593	6.32089	9479	3	F212944.dat	Q07212_PB117M	141	29.6	3	3	4	1	1	1	1	1	1	1	1	2	2	4	2	3	2	2	2	4	4	3	3	41	X	synaptotagmin 1-like isoform X7	1.77273	1.77273	0.825971	9.78611e-05	0.118216	Green	1.76768	1.76768	0.821854	0.000403243	0.487118	Green
GPCM_DN104165_c0_g1_i2::g.39749::m.39749	4.55612	21560	9	F212937.dat	Q07204_PB109M	404	41.1	7	7	20	7	8	10	10	11	6	7	9	10	13	8	16	20	7	13	8	13	7	15	10	208	X	periaxin	1.77143	1.77143	0.824913	0.00176998	2.13813	Green	1.66667	1.66667	0.736966	0.00303636	3.66792	Green
GPCM_DN110098_c11_g4_i1::g.127268::m.127268	5.8524	34911	6	F212933.dat	Q07200_PB105M	165	11.1	4	4	7	0	1	1	0	1	0	0	0	0	0	7	2	4	1	3	2	5	1	1	1	30	0	hydroxyacylglutathione hydrolase, mitochondrial-like	1.76923	1.76923	0.823122	0.00490535	5.92566	Green	1.7094	1.7094	0.773491	0.0125803	15.197	Green
GPCM_DN109191_c0_g1_i1::g.214119::m.214119	4.54876	52593	4	F212941.dat	Q07208_PB113M	191	8.5	3	3	4	0	0	0	2	0	2	0	1	0	0	2	1	0	3	4	3	3	2	2	2	27	0	endoglucanase E-4-like	1.76923	1.76923	0.823122	0.0014948	1.80571	Green	1.88034	1.88034	0.910995	0.000145688	0.175991	Green
GPCM_DN46890_c0_g1_i1::g.566528::m.566528	11.3443	25086	3	F212937.dat	Q07204_PB109M	173	13.7	3	3	6	0	0	0	1	0	1	0	0	0	1	0	2	6	0	2	0	2	1	2	0	18	0	60S ribosomal protein L13-like	1.76923	1.76923	0.823122	0.0474183	57.2813	Green	1.53846	1.53846	0.621488	0.0820274	99.089	Green
GPCM_DN105183_c0_g1_i1::g.381676::m.381676	4.61568	57162	10	F212946.dat	Q07214_PB119M	431	17.1	7	7	12	3	9	3	0	2	1	6	5	9	5	13	9	8	11	11	10	13	12	5	10	145	0	sensory neuron membrane protein 2-like	1.76471	1.76471	0.819428	0.00252187	3.04642	Green	1.78649	1.78649	0.83713	0.00272758	3.29492	Green
GPCM_DN90990_c0_g1_i1::g.528312::m.528312	9.18175	24621	2	F212920.dat	Q07062_PC91M	96	11.3	2	2	2	0	0	0	2	0	0	0	0	0	0	2	2	2	0	1	3	1	0	0	0	13	0	apolipoprotein D-like isoform X3	1.75	1.75	0.807355	0.0412179	49.7912	Green	1.66667	1.66667	0.736966	0.0822239	99.3265	Green
GPCM_DN108265_c2_g1_i1::g.74489::m.74489	4.69757	60499	13	F212933.dat	Q07200_PB105M	682	28.2	11	9	17	2	6	10	6	5	6	4	1	1	10	17	10	11	9	11	8	10	16	8	13	164	X	alkaline phosphatase-like	1.74576	1.74576	0.803857	0.00213437	2.57832	Green	1.75141	1.75141	0.808519	0.00312199	3.77137	Green
GPCM_DN108204_c0_g2_i10::g.73641::m.73641	6.8342	47016	28	F212939.dat	Q07206_PB111M	1044	52	21	21	42	9	14	12	11	19	8	15	13	11	13	24	33	26	42	21	35	28	41	19	30	424	X	4-aminobutyrate aminotransferase, mitochondrial	1.74074	1.74074	0.799701	6.1877e-05	0.0747474	Green	1.76132	1.76132	0.816654	0.00016157	0.195177	Green
GPCM_DN107416_c0_g1_i1::g.283632::m.283632	4.42296	42280	5	F212943.dat	Q07210_PB115M	304	17.7	5	3	10	3	3	3	4	4	2	5	3	2	3	6	9	7	6	5	10	6	7	6	6	100	X	cyanophycinase-like	1.7381	1.7381	0.797507	5.23983e-05	0.0632971	Green	1.71958	1.71958	0.782053	0.000235167	0.284082	Green
GPCM_DN110482_c3_g6_i1::g.83997::m.83997	8.32232	26412	4	F212916.dat	Q07058_PC87M	135	7.7	3	1	4	2	4	1	2	0	1	1	2	2	1	5	5	5	4	2	4	2	3	2	3	51	0	glutathione S-transferase Mu 2-like isoform X1	1.73077	1.73077	0.791413	0.00206458	2.49401	Green	1.66667	1.66667	0.736966	0.00486449	5.8763	Green
GPCM_DN80735_c0_g1_i1::g.628941::m.628941	4.49438	19873	4	F212933.dat	Q07200_PB105M	111	11.6	3	3	5	2	2	0	1	3	1	2	0	2	1	5	5	4	4	3	6	6	2	5	3	57	0	C-type lectin 4	1.70833	1.70833	0.77259	0.000381148	0.460427	Green	1.71296	1.71296	0.776494	0.000537642	0.649472	Green
GPCM_DN106203_c0_g1_i1::g.378146::m.378146	6.08943	31129	8	F212933.dat	Q07200_PB105M	380	26.2	7	5	15	4	6	2	7	5	3	4	4	8	3	15	14	9	10	11	13	13	12	5	5	153	X	xanthine dehydrogenase/oxidase-like	1.69643	1.69643	0.762501	0.00100117	1.20942	Green	1.72619	1.72619	0.787592	0.00144232	1.74232	Green
GPCM_DN80203_c0_g1_i1::g.610325::m.610325	7.74521	46885	11	F212920.dat	Q07062_PC91M	422	23.1	9	9	14	3	6	4	14	3	1	1	1	6	7	10	5	9	2	7	12	10	7	5	4	117	X	leukocyte elastase inhibitor-like	1.69565	1.69565	0.76184	0.0328231	39.6504	Green	1.64251	1.64251	0.715904	0.0544125	65.7303	Green
GPCM_DN105252_c0_g1_i1::g.362425::m.362425	4.49039	50936	11	F212946.dat	Q07214_PB119M	696	34.8	11	10	35	15	25	19	10	13	19	16	10	12	8	33	22	10	30	28	25	29	35	22	25	406	X	endoglucanase A-like	1.6879	1.6879	0.755228	0.00102871	1.24268	Green	1.79759	1.79759	0.846067	2.86736e-05	0.0346377	Blue
GPCM_DN102186_c0_g1_i1::g.151081::m.151081	4.59462	39482	7	F212937.dat	Q07204_PB109M	329	23.2	7	7	10	1	1	1	0	1	1	0	0	0	1	2	1	10	3	4	0	5	2	1	2	36	0	annexin-B12-like	1.6875	1.6875	0.754888	0.0111987	13.5281	Green	1.59722	1.59722	0.675565	0.0262188	31.6723	Green
GPCM_DN112084_c4_g1_i1::g.228405::m.228405	4.70707	26910	11	F212943.dat	Q07210_PB115M	901	68.1	11	11	33	14	16	15	15	10	9	10	10	15	12	28	19	20	18	21	33	22	31	19	21	358	X	trypsin, partial	1.68382	1.68382	0.751741	0.000206255	0.249156	Green	1.70752	1.70752	0.771899	0.000469134	0.566713	Green
GPCM_DN106801_c0_g1_i3::g.46233::m.46233	4.34476	39704	9	F212937.dat	Q07204_PB109M	814	39.9	9	1	49	33	32	24	28	27	30	24	16	26	27	67	46	49	46	53	34	44	40	39	39	724	X	C-type mannose receptor 2-like	1.6787	1.6787	0.747345	5.84227e-05	0.0705746	Green	1.66867	1.66867	0.738701	0.000267376	0.32299	Green
GPCM_DN106985_c1_g1_i1::g.177178::m.177178	9.39235	13993	5	F212914.dat	Q07056_PC85M	227	50.4	5	5	15	15	12	8	11	8	8	10	11	11	11	10	8	5	8	8	10	12	13	10	10	199	X	cytosol aminopeptidase-like	1.67742	1.67742	0.746243	0.000175197	0.211638	Green	1.75627	1.75627	0.812517	1.26763e-05	0.0153129	Blue
GPCM_DN107307_c0_g1_i3::g.419955::m.419955	4.46708	51243	4	F212925.dat	Q07068_PC97M	122	9.6	3	3	5	1	3	3	3	0	1	5	0	5	4	6	4	4	4	5	6	4	5	4	5	72	0	4F2 cell-surface antigen heavy chain-like isoform X2	1.67647	1.67647	0.745427	0.0026962	3.25701	Green	1.69935	1.69935	0.76498	0.0022139	2.67439	Green
GPCM_DN107307_c0_g1_i1::g.419946::m.419946	4.68581	44365	3	F212929.dat	Q07072_PC101M	160	10.8	3	3	5	1	3	3	3	0	1	4	0	5	4	6	4	4	4	5	6	4	5	4	5	71	0	4F2 cell-surface antigen heavy chain-like isoform X2	1.67647	1.67647	0.745427	0.0026962	3.25701	Green	1.69935	1.69935	0.76498	0.0022139	2.67439	Green
GPCM_DN109433_c0_g2_i3::g.2185::m.2185	4.25438	51087	11	F212941.dat	Q07208_PB113M	598	30	9	5	22	9	7	9	9	8	9	7	7	8	8	21	11	18	19	22	16	16	21	8	19	252	X	endoglucanase A-like	1.67416	1.67416	0.743435	0.000627191	0.757647	Green	1.67291	1.67291	0.742359	0.00186263	2.25006	Green
GPCM_DN109679_c1_g1_i1::g.349978::m.349978	4.51206	41783	4	F212941.dat	Q07208_PB113M	176	11.9	3	3	3	0	1	0	0	0	2	0	1	0	0	2	0	4	2	3	2	2	1	1	1	22	0	oplophorus-luciferin 2-monooxygenase non-catalytic subunit-like	1.66667	1.66667	0.736966	0.00085772	1.03613	Green	1.57407	1.57407	0.654503	0.00101673	1.22822	Green
GPCM_DN106024_c0_g1_i1::g.469013::m.469013	10.8291	15124	2	F212944.dat	Q07212_PB117M	99	21.1	2	2	2	0	0	0	1	0	1	0	0	0	0	0	1	1	1	1	1	2	1	1	1	12	0	small nuclear ribonucleoprotein SM D3 (snRNP core protein D3) (SM-D3)-like protein, partial	1.66667	1.66667	0.736966	0.00085772	1.03613	Green	1.66667	1.66667	0.736966	0.00179314	2.16612	Green
GPCM_DN110271_c2_g1_i1::g.264241::m.264241	6.22801	29527	5	F212944.dat	Q07212_PB117M	373	28.4	5	5	11	0	4	0	0	1	0	1	1	6	3	7	5	3	5	2	5	11	3	1	2	60	0	cell wall protein DAN4-like	1.65385	1.65385	0.725825	0.0780733	94.3125	Green	1.7094	1.7094	0.773491	0.0691002	83.473	Green
GPCM_DN105608_c0_g1_i1::g.452096::m.452096	4.93178	64551	5	F212933.dat	Q07200_PB105M	131	4.3	3	3	4	0	2	0	0	1	3	0	0	0	0	4	0	0	3	3	0	0	0	0	4	20	0	alkaline phosphatase-like	1.64286	1.64286	0.716207	0.167717	202.602	Green	1.74603	1.74603	0.80408	0.136637	165.058	Green
GPCM_DN103400_c0_g1_i1::g.358917::m.358917	5.27222	34129	2	F212914.dat	Q07056_PC85M	103	7.1	2	2	2	2	0	0	2	0	0	0	0	0	0	2	2	2	1	1	1	1	1	1	1	17	0	syntaxin-1A-like	1.64286	1.64286	0.716207	0.010783	13.0259	Green	1.5873	1.5873	0.666576	0.0173684	20.9811	Green
GPCM_DN106801_c0_g1_i1::g.46216::m.46216	4.34823	39347	10	F212937.dat	Q07204_PB109M	806	47	10	0	46	33	31	24	27	25	29	22	16	24	26	62	44	46	42	51	32	42	37	37	36	686	X	C-type mannose receptor 2-like	1.63296	1.63296	0.707488	8.00659e-05	0.0967196	Green	1.62713	1.62713	0.702332	0.000334674	0.404287	Green
GPCM_DN106013_c2_g2_i2::g.469003::m.469003	4.25668	67734	18	F212941.dat	Q07208_PB113M	1073	35.9	15	15	36	35	17	6	12	2	26	32	24	31	27	35	42	24	39	36	31	32	38	40	33	562	X	acidic mammalian chitinase-like	1.62162	1.62162	0.697437	0.00425209	5.13652	Green	1.67668	1.67668	0.745605	0.00227993	2.75416	Green
GPCM_DN110128_c0_g1_i2::g.405581::m.405581	5.8317	159242	6	F212937.dat	Q07204_PB109M	159	3.4	4	4	5	0	1	1	1	0	0	0	0	1	0	1	1	5	0	1	1	2	1	1	1	18	0	leucine-rich PPR motif-containing protein, mitochondrial-like	1.61538	1.61538	0.691878	0.00332736	4.01946	Green	1.53846	1.53846	0.621488	0.00668413	8.07442	Green
GPCM_DN106890_c0_g1_i1::g.45241::m.45241	4.62416	44373	7	F212943.dat	Q07210_PB115M	587	21.1	7	7	52	29	31	24	41	23	19	20	19	23	25	66	42	34	43	36	52	33	51	30	29	670	X	metallocarboxypeptidase ECM14	1.61364	1.61364	0.690316	0.00199252	2.40697	Green	1.64562	1.64562	0.718634	0.00286791	3.46443	Green
GPCM_DN107977_c2_g3_i1::g.115525::m.115525	8.90275	20573	2	F212925.dat	Q07068_PC97M	126	13.6	2	1	7	1	1	1	1	1	1	7	1	1	1	2	2	2	2	4	1	5	4	4	1	43	X	heat shock protein 90, partial	1.6087	1.6087	0.685891	0.0197565	23.8658	Green	1.64251	1.64251	0.715904	0.023421	28.2926	Green
GPCM_DN105691_c1_g9_i1::g.450775::m.450775	4.53435	37044	10	F212943.dat	Q07210_PB115M	452	26.4	9	8	35	18	23	13	14	15	18	15	11	19	18	36	33	13	32	23	35	31	35	26	23	451	X	glucosylceramidase 3	1.60345	1.60345	0.681178	0.000784431	0.947593	Green	1.69221	1.69221	0.758908	3.64126e-05	0.0439865	Blue
GPCM_DN106854_c0_g1_i1::g.45218::m.45218	4.78687	71393	16	F212933.dat	Q07200_PB105M	713	24	13	11	42	23	29	24	19	19	13	18	12	24	19	42	32	26	27	32	21	26	26	21	28	481	X	N-acetyl-beta-D-glucosaminidase	1.60221	1.60221	0.680063	0.000440158	0.531711	Green	1.61449	1.61449	0.691076	0.000836566	1.01057	Green
GPCM_DN107983_c0_g1_i1::g.111967::m.111967	4.8457	50739	5	F212931.dat	Q07074_PC103M	127	5.9	3	1	3	1	2	1	1	0	3	3	2	3	3	3	3	2	2	1	1	3	3	2	2	41	0	oplophorus-luciferin 2-monooxygenase non-catalytic subunit-like	1.6	1.6	0.678072	0.00653195	7.8906	Green	1.61111	1.61111	0.688056	0.00806629	9.74407	Green
GPCM_DN101262_c0_g2_i1::g.89729::m.89729	9.85981	15244	2	F212937.dat	Q07204_PB109M	68	11.5	2	2	3	2	2	2	2	1	1	0	0	0	0	2	2	3	2	3	1	3	3	2	2	33	0	small nuclear ribonucleoprotein-associated protein B-like	1.6	1.6	0.678072	0.00421165	5.08767	Green	1.61111	1.61111	0.688056	0.00459418	5.54977	Green
GPCM_DN108537_c0_g1_i1::g.95966::m.95966	8.33878	29620	6	F212937.dat	Q07204_PB109M	152	10.8	4	4	6	1	0	0	3	2	0	2	1	0	1	3	0	6	1	4	2	2	0	1	0	29	0	V-type proton ATPase subunit E-like	1.58824	1.58824	0.667425	0.0880974	106.422	Green	1.43791	1.43791	0.523972	0.180008	217.45	Red
GPCM_DN111146_c4_g2_i1::g.427307::m.427307	4.32993	6003	2	F212916.dat	Q07058_PC87M	100	56.1	2	1	2	2	2	0	0	2	1	0	1	1	1	2	2	1	2	2	2	2	2	1	1	27	0	exoglucanase 1-like	1.58824	1.58824	0.667425	0.0014948	1.80571	Green	1.63399	1.63399	0.708396	0.000776131	0.937567	Green
GPCM_DN107963_c0_g1_i1::g.115029::m.115029	5.22637	86802	15	F212912.dat	Q07218_PB123M	451	19.3	10	10	14	7	7	5	9	3	1	1	4	8	8	12	6	5	10	3	9	8	9	9	14	138	X	N-acetylated-alpha-linked acidic dipeptidase 2-like isoform X1	1.58621	1.58621	0.665581	0.014294	17.2672	Green	1.64751	1.64751	0.720287	0.00932017	11.2588	Green
GPCM_DN105037_c0_g1_i3::g.382721::m.382721	5.13375	83088	6	F212912.dat	Q07218_PB123M	235	7.8	4	4	4	0	0	0	0	0	0	0	2	0	0	3	0	0	2	1	2	1	4	3	4	22	0	liver carboxylesterase 1-like	1.58333	1.58333	0.662965	0.0567891	68.6012	Green	1.66667	1.66667	0.736966	0.0382978	46.2637	Green
GPCM_DN100019_c0_g1_i1::g.477562::m.477562	4.66229	90000	17	F212910.dat	Q07216_PB121M	861	20.5	16	16	39	16	23	23	11	13	25	24	11	19	20	35	31	23	39	20	25	28	37	39	39	501	X	hypothetical protein DAPPUDRAFT_307838	1.58115	1.58115	0.660976	0.000497266	0.600697	Green	1.63467	1.63467	0.709001	0.000204623	0.247184	Green
GPCM_DN110922_c0_g2_i5::g.172357::m.172357	8.13733	10797	2	F212922.dat	Q07064_PC93M	177	27.4	2	2	11	10	11	9	12	11	12	8	8	13	10	21	18	17	15	12	12	20	25	13	16	273	X	isoamyl acetate-hydrolyzing esterase 1 homolog	1.57018	1.57018	0.650926	0.000738137	0.89167	Green	1.5692	1.5692	0.65003	0.00217221	2.62403	Green
GPCM_DN111257_c0_g2_i4::g.334200::m.334200	3.72619	18546	3	F212912.dat	Q07218_PB123M	258	45.8	3	3	5	1	0	0	1	2	0	1	0	1	2	1	3	0	2	1	1	1	2	3	5	27	0	trypsin, partial	1.55556	1.55556	0.63743	0.0465367	56.2164	Green	1.66667	1.66667	0.736966	0.0178886	21.6094	Green
GPCM_DN108140_c0_g1_i15::g.288915::m.288915	5.87745	14282	2	F212927.dat	Q07070_PC99M	83	20.7	2	2	2	0	2	1	0	2	1	1	2	2	3	2	3	2	1	2	3	3	2	1	2	35	0	arylsulfatase I-like	1.55	1.55	0.632268	0.00545977	6.59541	Green	1.55556	1.55556	0.63743	0.00760292	9.18433	Green
GPCM_DN78301_c0_g1_i1::g.613522::m.613522	6.71536	30124	8	F212933.dat	Q07200_PB105M	443	33.3	8	8	15	4	7	7	9	5	6	3	7	10	7	15	8	13	13	10	14	11	11	7	7	174	X	peroxiredoxin	1.54667	1.54667	0.629162	0.00107887	1.30327	Green	1.52593	1.52593	0.609685	0.00278906	3.36919	Green
GPCM_DN108453_c0_g2_i2::g.161956::m.161956	3.95903	23014	2	F212933.dat	Q07200_PB105M	152	10.5	2	1	14	8	5	7	7	6	4	7	6	8	7	14	12	12	12	7	5	12	14	8	10	171	X	apolipoprotein D-like	1.54667	1.54667	0.629162	0.00190163	2.29717	Green	1.52593	1.52593	0.609685	0.00555373	6.70891	Green
GPCM_DN107755_c7_g1_i2::g.398500::m.398500	4.26905	59680	4	F212929.dat	Q07072_PC101M	169	6.1	2	2	2	1	2	2	0	3	1	3	0	2	0	4	0	3	2	4	2	2	2	4	1	38	0	uncharacterized protein LOC108668079	1.54545	1.54545	0.628031	0.0394424	47.6464	Green	1.51515	1.51515	0.599462	0.0674139	81.436	Green
GPCM_DN141148_c0_g1_i1::g.22165::m.22165	4.22422	28170	2	F212914.dat	Q07056_PC85M	127	13.4	2	2	3	3	2	2	1	2	2	1	1	2	2	0	0	1	1	1	1	1	0	1	1	25	0	trypsin	1.54545	1.54545	0.628031	0.00481103	5.81172	Green	1.51515	1.51515	0.599462	0.0118294	14.2899	Green
GPCM_DN71443_c0_g1_i1::g.549423::m.549423	4.2508	9889	2	F212939.dat	Q07206_PB111M	106	33.7	2	2	4	2	2	2	2	2	0	0	0	2	0	2	3	2	4	2	3	3	2	2	2	37	0	hypothetical protein MVEG_10903	1.54545	1.54545	0.628031	0.00577602	6.97743	Green	1.56566	1.56566	0.646768	0.00484916	5.85779	Green
GPCM_DN109509_c1_g2_i1::g.189812::m.189812	4.35472	102177	25	F212946.dat	Q07214_PB119M	1285	26.9	18	18	117	91	81	68	66	66	74	42	68	100	65	124	95	73	113	94	111	115	117	72	105	1740	X	sucrase-isomaltase, intestinal-like isoform X1	1.53973	1.53973	0.622678	0.000132297	0.159815	Green	1.58754	1.58754	0.666793	3.81726e-05	0.0461125	Blue
GPCM_DN111589_c4_g6_i1::g.210977::m.210977	5.82899	41576	5	F212937.dat	Q07204_PB109M	122	8	3	1	3	3	0	0	0	0	0	0	0	0	1	1	0	3	1	2	0	2	0	0	2	15	0	uncharacterized protein LOC108674485	1.53846	1.53846	0.621488	0.0968788	117.03	Green	1.36752	1.36752	0.451563	0.19215	232.117	Red
GPCM_DN110479_c11_g2_i1::g.85916::m.85916	4.72287	28436	4	F212925.dat	Q07068_PC97M	288	27.6	4	3	10	7	4	4	4	3	5	10	2	6	7	8	8	5	9	6	11	10	9	5	5	128	X	arylsulfatase I-like	1.53571	1.53571	0.61891	0.00421276	5.08902	Green	1.5873	1.5873	0.666576	0.00259686	3.13701	Green
GPCM_DN103765_c0_g3_i3::g.371111::m.371111	4.23225	17041	2	F212910.dat	Q07216_PB121M	191	21.9	2	2	5	2	4	2	3	1	2	1	2	2	1	3	4	3	4	4	4	3	3	5	3	56	X	lysozyme-like	1.53333	1.53333	0.616671	0.000498331	0.601984	Green	1.55556	1.55556	0.63743	0.000430342	0.519854	Green
GPCM_DN111968_c0_g10_i1::g.393999::m.393999	4.38892	40338	8	F212946.dat	Q07214_PB119M	325	18.3	5	5	7	4	7	0	5	0	5	1	2	2	2	7	6	4	7	5	9	7	7	1	9	90	0	endoglucanase E-4-like	1.52632	1.52632	0.610053	0.0457146	55.2232	Green	1.57895	1.57895	0.658963	0.0322542	38.963	Green
GPCM_DN107743_c0_g4_i1::g.399370::m.399370	4.77015	16881	6	F212943.dat	Q07210_PB115M	369	35.6	5	5	7	3	2	2	1	2	3	1	0	1	2	4	8	2	5	7	7	3	8	5	7	73	0	glutathione peroxidase-like	1.52381	1.52381	0.607683	0.00476471	5.75577	Green	1.5873	1.5873	0.666576	0.00171923	2.07683	Green
GPCM_DN103602_c0_g1_i1::g.326278::m.326278	7.0171	13272	6	F212920.dat	Q07062_PC91M	340	60.2	6	6	9	1	2	0	9	1	1	0	0	0	0	0	0	5	2	0	3	4	0	0	0	28	0	macrophage migration inhibitory factor-like	1.5	1.5	0.584963	0.327859	396.054	Green	1.25	1.25	0.321928	0.588775	711.24	Red
GPCM_DN109906_c0_g2_i4::g.443936::m.443936	8.82505	24829	5	F212935.dat	Q07202_PB107M	290	25.8	4	4	5	0	0	0	1	2	2	1	2	2	0	1	5	4	1	0	1	0	5	1	6	34	0	hypothetical protein LOTGIDRAFT_115779	1.5	1.5	0.584963	0.136561	164.966	Green	1.38889	1.38889	0.473931	0.25086	303.039	Red
GPCM_DN107763_c0_g3_i1::g.395569::m.395569	8.48415	32699	3	F212933.dat	Q07200_PB105M	120	9.3	3	3	4	0	0	0	2	1	0	0	0	1	0	4	2	0	2	1	2	0	1	0	0	16	0	D-serine dehydratase-like	1.5	1.5	0.584963	0.109865	132.717	Green	1.5873	1.5873	0.666576	0.0751819	90.8198	Green
GPCM_DN107233_c1_g8_i1::g.485055::m.485055	5.69046	48345	12	F212927.dat	Q07070_PC99M	667	33.7	11	11	20	18	19	19	22	16	16	19	20	19	18	14	12	17	10	12	9	14	4	7	10	295	X	phosphopyruvate hydratase	0.666667	-1.5	-0.584963	0.000448902	0.542274	Green	0.634024	-1.57723	-0.657391	0.000190736	0.23041	Green
GPCM_DN103881_c0_g1_i1::g.432218::m.432218	5.54994	85634	6	F212916.dat	Q07058_PC87M	103	2.9	2	2	2	1	2	2	2	1	2	1	1	2	0	0	0	4	0	1	0	1	1	1	1	23	0	moesin/ezrin/radixin homolog 1-like isoform X1	0.666667	-1.5	-0.584963	0.0462957	55.9253	Green	0.687831	-1.45385	-0.539875	0.0640788	77.4072	Red
GPCM_DN106454_c7_g1_i1::g.182417::m.182417	7.25535	43864	6	F212927.dat	Q07070_PC99M	149	8.7	3	3	3	3	2	2	3	1	2	1	3	3	4	0	0	3	0	0	1	0	0	0	0	28	0	protein Mo25-like	0.666667	-1.5	-0.584963	0.0241124	29.1278	Green	0.617284	-1.62	-0.695994	0.00939512	11.3493	Green
GPCM_DN109241_c10_g5_i1::g.485555::m.485555	9.07502	33830	5	F212937.dat	Q07204_PB109M	246	13.1	4	4	5	2	2	1	2	2	1	3	3	2	2	1	1	5	1	1	1	2	1	1	0	34	0	ATP synthase subunit gamma, mitochondrial-like	0.666667	-1.5	-0.584963	0.049464	59.7525	Green	0.555556	-1.8	-0.847997	0.00137519	1.66124	Green
GPCM_DN98383_c0_g1_i1::g.616885::m.616885	5.96705	17255	5	F212924.dat	Q07066_PC95M	137	20.5	3	3	3	1	1	0	3	1	3	1	1	0	1	0	0	1	1	0	0	0	0	0	0	14	0	cofilin/actin-depolymerizing factor homolog	0.666667	-1.5	-0.584963	0.00516293	6.23681	Green	0.617284	-1.62	-0.695994	0.00101673	1.22822	Green
GPCM_DN111041_c1_g1_i2::g.71892::m.71892	8.47092	62466	4	F212937.dat	Q07204_PB109M	138	7.8	4	4	6	1	1	2	1	2	2	2	1	0	2	0	0	6	0	0	0	0	0	0	0	20	0	Adenosylhomocysteinase 3	0.666667	-1.5	-0.584963	0.235969	285.05	Green	0.416667	-2.4	-1.26303	0.000135777	0.164018	Green
GPCM_DN109260_c0_g1_i1::g.489268::m.489268	5.25934	50147	3	F212937.dat	Q07204_PB109M	122	6.5	3	3	4	0	1	1	2	1	0	1	1	1	0	0	0	4	0	0	0	0	0	0	0	12	0	eukaryotic initiation factor 4A	0.666667	-1.5	-0.584963	0.0480375	58.0293	Green	0.555556	-1.8	-0.847997	0.00311043	3.7574	Green
GPCM_DN98654_c0_g3_i1::g.632864::m.632864	6.03248	38361	3	F212937.dat	Q07204_PB109M	155	7.7	3	3	3	1	1	2	1	2	2	1	0	1	0	0	0	3	0	0	0	1	0	0	1	16	0	mCG129661, isoform CRA_c	0.666667	-1.5	-0.584963	0.0430224	51.9711	Green	0.582011	-1.71818	-0.780883	0.00621059	7.50239	Green
GPCM_DN106926_c1_g2_i1::g.173860::m.173860	7.85751	58940	2	F212937.dat	Q07204_PB109M	107	3.8	2	1	4	2	1	3	3	1	3	3	2	2	3	0	2	4	0	1	0	2	1	1	2	36	0	hypothetical protein HELRODRAFT_185579	0.666667	-1.5	-0.584963	0.0173334	20.9388	Green	0.606061	-1.65	-0.722466	0.00395798	4.78124	Green
GPCM_DN108145_c2_g1_i1::g.288156::m.288156	6.2598	93860	2	F212914.dat	Q07056_PC85M	96	2	2	2	2	2	3	2	1	3	2	3	3	2	2	1	1	3	1	1	1	1	1	1	1	35	X	H(+)/Cl(-) exchange transporter 5-like isoform X1	0.666667	-1.5	-0.584963	0.00144029	1.73988	Green	0.606061	-1.65	-0.722466	0.000181263	0.218965	Green
GPCM_DN108652_c0_g1_i1::g.62513::m.62513	6.67093	47859	2	F212937.dat	Q07204_PB109M	99	5.5	2	2	2	1	1	0	2	0	2	3	2	1	2	0	1	2	0	0	1	2	0	0	0	20	0	histone-lysine N-methyltransferase SETMAR-like	0.666667	-1.5	-0.584963	0.0643678	77.7563	Green	0.601852	-1.66154	-0.73252	0.0257029	31.0491	Green
GPCM_DN109976_c0_g4_i1::g.444702::m.444702	5.85332	10942	2	F212918.dat	Q07060_PC89M	110	12.6	2	2	2	4	6	2	2	3	3	6	3	2	4	0	2	7	2	1	1	3	0	4	0	55	0	troponin T, skeletal muscle-like	0.666667	-1.5	-0.584963	0.0955868	115.469	Green	0.54321	-1.84091	-0.880418	0.00719882	8.69617	Green
GPCM_DN111492_c5_g3_i1::g.293258::m.293258	5.61036	41695	2	F212937.dat	Q07204_PB109M	80	5.4	2	2	2	1	1	1	1	2	1	1	1	1	1	0	0	2	0	1	0	1	0	1	0	16	0	AMP deaminase 2-like, partial	0.666667	-1.5	-0.584963	0.00236165	2.85288	Green	0.634921	-1.575	-0.655352	0.00161743	1.95386	Green
GPCM_DN116543_c0_g1_i1::g.180836::m.180836	9.10068	20704	2	F212941.dat	Q07208_PB113M	49	10.3	2	1	2	2	1	3	3	1	3	3	2	2	3	0	2	3	0	2	0	2	1	1	2	36	0	atp synthase beta subunit	0.666667	-1.5	-0.584963	0.0173334	20.9388	Green	0.606061	-1.65	-0.722466	0.00395798	4.78124	Green
GPCM_DN107187_c4_g1_i10::g.18368::m.18368	6.71714	259291	19	F212937.dat	Q07204_PB109M	924	8.6	19	2	33	0	0	16	17	13	0	0	0	0	9	0	0	33	0	0	0	4	0	2	0	94	0	probable chitinase 3 isoform X1	0.661538	-1.51163	-0.596103	0.543054	656.009	Green	0.25641	-3.9	-1.96347	0.0711264	85.9207	Green
GPCM_DN107187_c4_g1_i8::g.18332::m.18332	6.77245	245561	17	F212918.dat	Q07060_PC89M	592	6	14	2	19	0	0	19	19	13	0	0	0	0	9	0	0	27	0	0	0	4	0	2	0	93	0	probable chitinase 3 isoform X1	0.661538	-1.51163	-0.596103	0.543054	656.009	Green	0.25641	-3.9	-1.96347	0.0711264	85.9207	Green
GPCM_DN105884_c5_g4_i1::g.340907::m.340907	4.99818	50554	16	F212914.dat	Q07056_PC85M	861	36	16	0	43	43	37	37	42	37	46	35	37	36	41	23	30	57	19	29	9	33	7	18	19	635	X	tubulin alpha-3 chain-like	0.65974	-1.51575	-0.60003	0.0180088	21.7546	Green	0.565657	-1.76786	-0.822002	0.000367143	0.443508	Green
GPCM_DN108672_c1_g1_i2::g.61113::m.61113	4.87295	51515	19	F212937.dat	Q07204_PB109M	1157	36.2	19	1	42	21	20	23	24	26	25	24	25	17	17	10	12	42	11	17	6	10	6	16	19	371	X	Tubulin beta chain	0.659483	-1.51634	-0.600593	0.0252269	30.4741	Green	0.550766	-1.81565	-0.860488	6.75498e-05	0.0816002	Green
GPCM_DN109232_c1_g6_i2::g.488005::m.488005	5.21318	9433	3	F212916.dat	Q07058_PC87M	149	32.6	2	2	2	7	2	3	2	3	3	3	4	4	3	4	1	3	1	1	1	4	2	1	2	54	X	fatty acid-binding protein, liver-like	0.659091	-1.51724	-0.601451	0.020694	24.9984	Green	0.656566	-1.52308	-0.606989	0.0259217	31.3134	Green
GPCM_DN111986_c3_g2_i12::g.391541::m.391541	5.07348	102717	5	F212937.dat	Q07204_PB109M	205	6.2	5	5	6	2	3	2	3	3	3	3	2	2	2	1	2	6	0	3	0	4	0	0	0	41	0	calpain-B-like protein, partial	0.657143	-1.52174	-0.605721	0.0423615	51.1727	Green	0.571429	-1.75	-0.807355	0.00948352	11.4561	Green
GPCM_DN111986_c3_g2_i11::g.391523::m.391523	4.95913	88429	3	F212924.dat	Q07066_PC95M	115	3.9	3	3	3	2	3	2	3	3	3	3	2	2	2	1	2	4	0	3	0	3	0	0	0	38	0	calpain B	0.657143	-1.52174	-0.605721	0.0423615	51.1727	Green	0.571429	-1.75	-0.807355	0.00948352	11.4561	Green
GPCM_DN110482_c3_g5_i2::g.84047::m.84047	6.25137	27674	3	F212920.dat	Q07062_PC91M	82	8.3	2	1	3	2	1	2	3	3	3	3	3	2	2	0	1	2	2	1	0	1	1	2	1	35	0	glutathione S-transferase Mu 2-like	0.65625	-1.52381	-0.607683	0.00884708	10.6873	Green	0.625	-1.6	-0.678072	0.00528076	6.37916	Green
GPCM_DN106078_c2_g1_i24::g.469495::m.469495	5.16457	21102	5	F212937.dat	Q07204_PB109M	322	38.9	5	1	15	5	7	6	5	8	10	8	8	5	9	2	3	15	3	5	2	4	3	3	4	115	X	cardiac-type actin 3	0.654321	-1.5283	-0.61193	0.0429316	51.8614	Green	0.521262	-1.91842	-0.939919	3.45396e-05	0.0417238	Blue
GPCM_DN95934_c0_g1_i1::g.616215::m.616215	5.17444	68219	4	F212937.dat	Q07204_PB109M	263	8.8	4	4	5	0	1	2	2	1	3	2	2	1	2	0	0	5	0	2	0	1	0	0	0	24	0	serine/threonine-protein phosphatase 2A 65 kDa regulatory subunit A alpha isoform-like	0.653846	-1.52941	-0.612977	0.0917648	110.852	Green	0.512821	-1.95	-0.963474	0.00242729	2.93217	Green
GPCM_DN88538_c0_g1_i1::g.569356::m.569356	4.96056	74578	2	F212937.dat	Q07204_PB109M	78	3.7	2	2	3	1	2	2	2	1	2	2	2	2	0	0	1	3	0	0	1	1	1	1	0	24	0	conserved hypothetical protein	0.653846	-1.52941	-0.612977	0.00898226	10.8506	Green	0.598291	-1.67143	-0.741082	0.00185706	2.24333	Green
GPCM_DN106502_c0_g3_i1::g.492746::m.492746	10.8148	20836	2	F212937.dat	Q07204_PB109M	151	12.8	2	1	6	3	4	1	5	3	8	4	0	3	5	2	1	6	1	4	0	2	1	2	1	56	0	histone H1-delta-like	0.652174	-1.53333	-0.616671	0.0921721	111.344	Green	0.555556	-1.8	-0.847997	0.0228039	27.5471	Green
GPCM_DN107005_c0_g1_i2::g.355202::m.355202	6.22162	56863	4	F212937.dat	Q07204_PB109M	103	5.1	3	3	3	1	2	1	0	2	0	2	3	0	0	0	0	3	0	0	0	0	0	0	0	14	0	UTP--glucose-1-phosphate uridylyltransferase-like isoform X2	0.65	-1.53846	-0.621488	0.136142	164.46	Green	0.5	-2	-1	0.0149564	18.0673	Green
GPCM_DN105783_c4_g2_i6::g.279607::m.279607	5.86426	54091	2	F212922.dat	Q07064_PC93M	108	4.2	2	2	2	1	1	1	1	2	1	1	1	2	1	1	0	1	0	0	0	0	0	0	1	15	0	protein henna-like	0.65	-1.53846	-0.621488	0.00132295	1.59812	Green	0.611111	-1.63636	-0.710493	0.000735902	0.888969	Green
GPCM_DN108673_c0_g1_i7::g.62959::m.62959	5.91006	11963	5	F212922.dat	Q07064_PC93M	339	92.2	5	1	113	116	89	116	107	113	104	108	123	114	128	97	103	73	87	96	86	57	33	65	24	1839	X	hemocyanin subunit 1	0.648625	-1.54172	-0.624544	0.00113361	1.3694	Green	0.647737	-1.54384	-0.626519	0.00304026	3.67264	Green
GPCM_DN111986_c3_g2_i2::g.391385::m.391385	4.9327	87644	4	F212944.dat	Q07212_PB117M	142	7.2	4	4	5	2	3	2	3	3	2	3	2	2	2	1	2	4	0	3	0	5	0	0	0	39	0	calpain B	0.647059	-1.54545	-0.628031	0.0265436	32.0646	Green	0.588235	-1.7	-0.765535	0.0136238	16.4576	Green
GPCM_DN110482_c3_g4_i2::g.83971::m.83971	4.87796	22859	3	F212937.dat	Q07204_PB109M	195	13.9	3	1	4	1	2	2	2	3	3	3	3	2	3	0	1	4	2	1	0	2	1	1	1	37	0	glutathione S-transferase Mu 2-like isoform X1	0.647059	-1.54545	-0.628031	0.00441066	5.32808	Green	0.588235	-1.7	-0.765535	0.00046734	0.564547	Green
GPCM_DN104964_c0_g1_i1::g.337222::m.337222	5.98811	120538	2	F212937.dat	Q07204_PB109M	63	1.7	2	2	2	0	1	0	1	1	1	1	1	0	1	0	0	2	0	0	0	0	0	0	0	9	0	valine--tRNA ligase	0.647059	-1.54545	-0.628031	0.00481103	5.81172	Green	0.588235	-1.7	-0.765535	0.00132295	1.59812	Green
GPCM_DN110723_c0_g1_i1::g.310178::m.310178	5.80951	51276	2	F212937.dat	Q07204_PB109M	78	2.5	1	1	1	0	1	1	0	1	1	1	1	1	0	0	1	1	0	0	0	0	0	0	0	9	0	protein phosphatase 2A regulatory subunit B	0.647059	-1.54545	-0.628031	0.00481103	5.81172	Green	0.653595	-1.53	-0.613532	0.00662884	8.00764	Green
GPCM_DN111986_c3_g2_i10::g.391507::m.391507	5.42659	112714	2	F212941.dat	Q07208_PB113M	78	2.1	2	2	3	2	3	2	3	3	2	3	2	2	2	1	2	3	0	3	0	3	0	0	0	36	0	calpain B	0.647059	-1.54545	-0.628031	0.0265436	32.0646	Green	0.588235	-1.7	-0.765535	0.0136238	16.4576	Green
GPCM_DN90084_c0_g1_i1::g.511592::m.511592	10.4059	22323	2	F212939.dat	Q07206_PB111M	40	6.2	1	1	1	1	0	0	1	1	1	1	1	1	0	0	0	1	1	0	0	0	0	0	1	10	0	serine/arginine-rich splicing factor 5-like isoform X3	0.647059	-1.54545	-0.628031	0.00481103	5.81172	Green	0.588235	-1.7	-0.765535	0.00132295	1.59812	Green
GPCM_DN107253_c7_g1_i2::g.482961::m.482961	4.89125	15343	4	F212937.dat	Q07204_PB109M	145	24.6	3	3	5	2	2	1	6	1	0	2	3	3	3	1	1	5	0	1	1	1	1	1	0	35	0	Cytochrome b5	0.645161	-1.55	-0.632268	0.0289961	35.0273	Green	0.573477	-1.74375	-0.802193	0.0071568	8.64542	Green
GPCM_DN106036_c1_g3_i1::g.469678::m.469678	5.82091	16619	3	F212937.dat	Q07204_PB109M	153	19.5	2	1	7	1	2	1	1	2	5	4	2	0	4	0	0	7	0	1	0	1	0	1	0	32	0	beta-actin, partial	0.645161	-1.55	-0.632268	0.206583	249.552	Green	0.430108	-2.325	-1.21723	0.00521876	6.30427	Green
GPCM_DN141091_c0_g1_i1::g.81678::m.81678	11.3933	31151	9	F212937.dat	Q07204_PB109M	360	23.4	8	8	15	6	7	6	8	7	8	4	7	6	7	2	4	15	2	6	2	6	2	5	2	112	X	60S ribosomal protein L7-like	0.644737	-1.55102	-0.633218	0.00461093	5.57	Green	0.584795	-1.71	-0.773996	0.000596078	0.720062	Green
GPCM_DN20890_c0_g1_i1::g.600093::m.600093	9.51503	12492	2	F212937.dat	Q07204_PB109M	84	16.2	2	2	8	2	2	2	4	2	6	4	5	3	5	0	3	8	0	3	0	4	0	1	0	54	0	cytochrome c oxidase subunit 6A2, mitochondrial-like	0.644444	-1.55172	-0.633872	0.118244	142.838	Green	0.493827	-2.025	-1.01792	0.00622262	7.51692	Green
GPCM_DN111570_c1_g1_i11::g.212271::m.212271	7.90618	48864	35	F212937.dat	Q07204_PB109M	1974	50.7	32	32	190	100	88	106	93	117	125	119	107	87	109	37	66	190	34	74	33	104	34	53	50	1726	X	arginine kinase, partial	0.644276	-1.55213	-0.634249	0.0357558	43.193	Green	0.519289	-1.92571	-0.945389	0.000103402	0.12491	Green
GPCM_DN106347_c9_g1_i1::g.130708::m.130708	6.53639	53769	3	F212924.dat	Q07066_PC95M	152	6.5	2	2	4	1	2	1	1	2	4	2	2	1	2	1	1	4	0	1	0	2	0	1	0	28	0	dihydrolipoyl dehydrogenase, mitochondrial-like	0.642857	-1.55556	-0.63743	0.0179026	21.6263	Green	0.595238	-1.68	-0.748461	0.0077142	9.31875	Green
GPCM_DN106036_c1_g1_i2::g.469683::m.469683	6.39613	13027	3	F212931.dat	Q07074_PC103M	162	39.1	3	0	4	2	3	1	3	3	6	5	3	0	4	0	0	10	0	1	0	2	0	2	0	45	0	actin, muscle-like	0.641026	-1.56	-0.641546	0.232631	281.018	Green	0.39886	-2.50714	-1.32604	0.00212262	2.56412	Green
GPCM_DN98695_c0_g1_i1::g.632692::m.632692	9.33045	32170	6	F212937.dat	Q07204_PB109M	222	9	5	3	8	7	6	7	9	7	10	7	8	6	6	1	6	8	3	6	5	5	6	5	3	121	X	ATP synthase subunit alpha, mitochondrial	0.638554	-1.56604	-0.647119	0.000656869	0.793497	Green	0.615797	-1.62391	-0.699474	0.000688614	0.831845	Green
GPCM_DN108278_c1_g3_i1::g.77131::m.77131	5.87392	42368	15	F212937.dat	Q07204_PB109M	727	42.2	14	2	28	9	7	10	10	13	14	10	10	6	7	4	4	28	3	9	1	4	2	5	4	160	X	tubulin beta-1 chain isoform X1	0.638095	-1.56716	-0.648156	0.0967199	116.838	Green	0.465608	-2.14773	-1.10281	0.000134712	0.162732	Green
GPCM_DN103833_c0_g1_i2::g.431686::m.431686	7.84995	27424	6	F212924.dat	Q07066_PC95M	287	22.8	5	5	7	7	5	4	7	7	7	4	6	5	8	2	1	7	1	3	1	6	5	2	6	94	X	reticulon-1-A-like isoform X3	0.637681	-1.56818	-0.649093	0.0115588	13.963	Green	0.57971	-1.725	-0.786596	0.00375689	4.53832	Green
GPCM_DN108516_c8_g2_i4::g.95021::m.95021	6.26358	95698	14	F212937.dat	Q07204_PB109M	581	12.2	12	3	28	5	4	4	10	7	15	10	7	4	4	0	3	28	2	4	0	5	3	3	1	119	0	filamin-A isoform X5, partial	0.632911	-1.58	-0.659925	0.178911	216.124	Green	0.421941	-2.37	-1.24489	0.00248565	3.00267	Green
GPCM_DN106146_c0_g1_i2::g.273332::m.273332	10.078	20739	2	F212920.dat	Q07062_PC91M	100	8.9	2	2	5	5	5	4	5	4	5	4	4	0	3	1	2	1	2	3	2	2	2	2	4	60	0	uncharacterized protein LOC108667737	0.632653	-1.58065	-0.660514	0.00577979	6.98199	Green	0.657596	-1.52069	-0.604726	0.00911923	11.016	Green
GPCM_DN106055_c6_g4_i1::g.467976::m.467976	6.49908	33539	8	F212925.dat	Q07068_PC97M	437	27.5	7	2	14	7	12	14	12	9	12	14	10	10	10	9	8	19	5	7	0	9	1	3	3	174	0	alpha-tubulin, partial	0.632479	-1.58108	-0.660911	0.0394755	47.6864	Green	0.512821	-1.95	-0.963474	0.000833439	1.00679	Green
GPCM_DN93199_c0_g1_i1::g.624728::m.624728	5.74848	43199	7	F212937.dat	Q07204_PB109M	198	16.4	5	5	5	2	3	3	2	2	5	4	4	3	6	1	1	5	0	3	1	2	1	1	2	51	0	beta-parvin-like	0.631579	-1.58333	-0.662965	0.0250806	30.2974	Green	0.584795	-1.71	-0.773996	0.0120783	14.5906	Green
GPCM_DN108401_c1_g1_i1::g.163435::m.163435	9.34905	23587	2	F212922.dat	Q07064_PC93M	76	5.6	2	2	2	1	1	0	0	2	1	2	0	2	0	0	0	2	0	0	0	0	0	0	0	11	0	carbonate dehydratase	0.631579	-1.58333	-0.662965	0.0567891	68.6012	Green	0.526316	-1.9	-0.925999	0.00999068	12.0687	Green
GPCM_DN108682_c5_g3_i1::g.63680::m.63680	8.3648	10203	2	F212931.dat	Q07074_PC103M	65	19.4	2	2	3	1	1	1	0	0	1	1	1	2	3	0	1	0	0	0	0	0	1	0	0	13	0	receptor kinase-like protein Xa21	0.631579	-1.58333	-0.662965	0.00622607	7.52109	Green	0.643275	-1.55455	-0.636493	0.00966368	11.6737	Green
GPCM_DN110196_c0_g1_i2::g.402432::m.402432	5.78053	106944	59	F212937.dat	Q07204_PB109M	3462	52.6	55	55	168	71	65	69	73	85	121	99	89	55	94	32	54	168	29	49	26	60	25	44	35	1343	X	paramyosin, long form-like isoform X1	0.629854	-1.58767	-0.66691	0.0426342	51.5021	Green	0.489482	-2.04298	-1.03067	3.43026e-05	0.0414376	Blue
GPCM_DN91174_c0_g1_i1::g.552223::m.552223	9.18251	83206	4	F212937.dat	Q07204_PB109M	214	6	4	4	5	2	1	2	2	2	2	2	2	1	1	1	0	5	0	0	0	2	0	1	0	26	0	mitochondrial ECHA	0.62963	-1.58824	-0.667425	0.018074	21.8334	Green	0.534979	-1.86923	-0.902445	0.000653282	0.789165	Green
GPCM_DN110453_c2_g3_i1::g.87312::m.87312	6.66654	59736	16	F212937.dat	Q07204_PB109M	612	24.6	12	10	23	9	12	11	10	9	9	11	7	12	7	2	5	23	2	2	2	6	2	6	3	150	X	catalase-like	0.628866	-1.59016	-0.669176	0.0893127	107.89	Green	0.446735	-2.23846	-1.16251	4.71821e-06	0.0056996	Blue
GPCM_DN105752_c0_g1_i3::g.278814::m.278814	6.82832	10868	3	F212927.dat	Q07070_PC99M	136	17.7	3	2	4	2	3	3	3	3	3	2	4	2	2	1	2	2	0	3	2	1	0	1	0	39	0	hypothetical protein DAPPUDRAFT_69734, partial	0.628571	-1.59091	-0.669851	0.00343934	4.15472	Green	0.603175	-1.65789	-0.729352	0.00410316	4.95662	Green
GPCM_DN111141_c1_g1_i1::g.423420::m.423420	4.89084	398190	13	F212937.dat	Q07204_PB109M	256	2.1	8	8	8	2	2	1	4	4	2	2	2	1	1	0	0	8	0	1	0	0	0	0	1	31	0	uncharacterized protein LOC108679144	0.625	-1.6	-0.678072	0.0404152	48.8215	Green	0.509259	-1.96364	-0.973528	0.00173567	2.09669	Green
GPCM_DN104828_c0_g1_i1::g.430922::m.430922	5.15348	60596	10	F212937.dat	Q07204_PB109M	388	16.8	7	7	9	4	6	6	11	4	5	2	4	4	4	1	2	9	2	1	3	4	2	4	1	79	X	T-complex protein 1 subunit theta,	0.625	-1.6	-0.678072	0.0200209	24.1853	Green	0.535714	-1.86667	-0.900464	0.00184156	2.2246	Green
GPCM_DN32316_c0_g1_i1::g.556496::m.556496	5.49565	50085	5	F212925.dat	Q07068_PC97M	123	8.2	3	3	3	2	1	1	1	1	1	3	1	3	1	1	0	2	0	0	2	1	0	0	0	21	0	cytoplasmic aconitate hydratase-like	0.625	-1.6	-0.678072	0.0189378	22.8769	Green	0.555556	-1.8	-0.847997	0.00407157	4.91846	Green
GPCM_DN53690_c0_g1_i1::g.515032::m.515032	5.08641	31149	3	F212931.dat	Q07074_PC103M	67	8.8	2	2	3	0	1	1	2	1	2	2	1	3	3	0	0	1	0	1	1	0	0	2	0	21	0	40S ribosomal protein SA-like isoform X2	0.625	-1.6	-0.678072	0.0103617	12.5169	Green	0.601852	-1.66154	-0.73252	0.00983907	11.8856	Green
GPCM_DN108965_c4_g3_i1::g.476624::m.476624	4.11698	21435	2	F212941.dat	Q07208_PB113M	87	10.7	2	2	4	2	2	3	2	2	2	2	2	2	0	0	1	1	2	4	1	1	1	1	0	31	0	oplophorus-luciferin 2-monooxygenase non-catalytic subunit-like	0.62069	-1.61111	-0.688056	0.00220886	2.6683	Green	0.613027	-1.63125	-0.705978	0.00284891	3.44148	Green
GPCM_DN110170_c2_g1_i10::g.402752::m.402752	5.55878	41001	16	F212937.dat	Q07204_PB109M	900	38.3	15	0	44	23	24	22	26	26	32	30	31	23	27	12	17	44	10	17	9	18	10	14	16	431	X	CLUMA_CG003286, isoform A	0.619048	-1.61538	-0.691878	0.00287651	3.47482	Green	0.533171	-1.87557	-0.907331	5.99225e-07	0.000723863	Blue
GPCM_DN109917_c2_g3_i3::g.445661::m.445661	6.71551	39904	5	F212937.dat	Q07204_PB109M	142	9	4	4	8	3	2	1	1	3	2	3	2	2	6	1	1	8	0	0	0	0	1	1	0	37	0	sulfotransferase 1A1-like	0.617647	-1.61905	-0.695145	0.12914	156.002	Green	0.424837	-2.35385	-1.23502	0.00177248	2.14116	Green
GPCM_DN78780_c0_g1_i1::g.595323::m.595323	8.4908	26601	2	F212937.dat	Q07204_PB109M	65	5.7	2	2	4	4	3	4	4	4	4	4	3	3	4	0	2	4	1	2	1	3	2	3	1	56	0	cytochrome b-c1 complex subunit Rieske, mitochondrial-like	0.617021	-1.62069	-0.696608	0.000876635	1.05897	Green	0.567376	-1.7625	-0.817623	0.000159206	0.19232	Green
GPCM_DN111524_c2_g1_i2::g.208692::m.208692	6.71704	12890	5	F212937.dat	Q07204_PB109M	379	45.2	5	0	11	7	7	7	8	7	7	8	8	7	7	5	6	11	3	4	2	7	1	3	3	118	X	actin, muscle-like isoform X1	0.614458	-1.62745	-0.702614	0.000797609	0.963512	Green	0.575636	-1.73721	-0.796772	0.000479825	0.579629	Green
GPCM_DN110621_c9_g1_i2::g.369714::m.369714	6.22806	29732	10	F212924.dat	Q07066_PC95M	519	43	9	9	19	15	16	15	15	22	19	15	16	11	17	12	10	22	6	14	4	15	1	7	5	257	X	glutathione S-transferase 1-like isoform X1	0.614035	-1.62857	-0.703607	0.00979795	11.8359	Green	0.532814	-1.87683	-0.908297	0.000709606	0.857205	Green
GPCM_DN106945_c0_g2_i1::g.175245::m.175245	4.46831	48598	6	F212924.dat	Q07066_PC95M	149	10.3	3	3	3	3	1	3	2	1	3	0	0	1	1	0	0	1	0	0	0	1	1	0	0	18	0	hypothetical protein	0.611111	-1.63636	-0.710493	0.000623746	0.753485	Green	0.617284	-1.62	-0.695994	0.00101673	1.22822	Green
GPCM_DN104466_c0_g1_i1::g.257150::m.257150	9.67354	39716	4	F212937.dat	Q07204_PB109M	230	8.6	4	2	7	2	2	3	2	3	4	3	2	2	3	0	0	7	0	3	0	4	0	0	0	40	0	unknown	0.611111	-1.63636	-0.710493	0.0591782	71.4872	Green	0.493827	-2.025	-1.01792	0.00833532	10.0691	Green
GPCM_DN108863_c2_g5_i4::g.34026::m.34026	6.06453	53793	3	F212931.dat	Q07074_PC103M	129	7.3	3	3	3	2	2	1	3	3	0	0	1	0	3	0	0	1	0	0	0	0	0	0	0	16	0	uncharacterized protein LOC108677184	0.611111	-1.63636	-0.710493	0.00781555	9.44118	Green	0.555556	-1.8	-0.847997	0.00311043	3.7574	Green
GPCM_DN56511_c0_g1_i1::g.595424::m.595424	6.1132	19149	2	F212924.dat	Q07066_PC95M	118	12.3	2	2	2	1	1	1	1	0	2	1	1	1	1	0	0	1	0	0	0	0	0	0	0	11	0	NADH dehydrogenase [ubiquinone] 1 beta subcomplex subunit 11, mitochondrial-like	0.611111	-1.63636	-0.710493	0.000623746	0.753485	Green	0.555556	-1.8	-0.847997	0.000202499	0.244619	Green
GPCM_DN111855_c2_g8_i1::g.108251::m.108251	4.97211	34929	13	F212937.dat	Q07204_PB109M	674	36.3	11	2	30	14	18	19	19	14	22	16	19	17	24	10	12	30	8	13	3	17	2	7	8	292	X	Tubulin alpha-1C chain	0.610526	-1.63793	-0.711875	0.00991594	11.9785	Green	0.520468	-1.92135	-0.942119	0.00026736	0.32297	Green
GPCM_DN107021_c0_g1_i2::g.355833::m.355833	7.90975	27919	16	F212920.dat	Q07062_PC91M	817	61.6	13	10	40	20	27	8	40	19	15	16	21	25	19	23	18	28	6	9	5	16	4	2	4	325	X	uncharacterized protein LOC108673703	0.61	-1.63934	-0.713119	0.0373175	45.0796	Green	0.527778	-1.89474	-0.921997	0.00959846	11.5949	Green
GPCM_DN110669_c4_g1_i1::g.366371::m.366371	6.57054	28250	9	F212937.dat	Q07204_PB109M	534	36	9	1	19	10	7	8	7	9	10	6	7	7	6	3	2	19	3	6	1	4	2	3	3	123	X	tubulin beta-1 chain	0.609195	-1.64151	-0.715023	0.0381712	46.1108	Green	0.45977	-2.175	-1.12102	2.01864e-06	0.00243852	Blue
GPCM_DN104162_c0_g2_i3::g.39573::m.39573	4.10394	36066	5	F212924.dat	Q07066_PC95M	222	13	3	3	5	2	5	4	4	3	5	3	3	3	4	0	0	1	0	0	0	1	0	0	2	40	0	C-type mannose receptor 2-like	0.608696	-1.64286	-0.716207	0.00407727	4.92534	Green	0.57971	-1.725	-0.786596	0.0039904	4.82041	Green
GPCM_DN105783_c4_g2_i1::g.279557::m.279557	5.246	57146	3	F212929.dat	Q07072_PC101M	110	5.4	3	3	3	2	1	1	1	2	1	2	1	3	1	1	0	2	0	0	0	0	0	0	1	19	0	protein henna-like	0.608696	-1.64286	-0.716207	0.00407727	4.92534	Green	0.531401	-1.88182	-0.912127	9.20323e-05	0.111175	Green
GPCM_DN95902_c0_g1_i1::g.616465::m.616465	7.79224	18717	3	F212920.dat	Q07062_PC91M	117	16.9	2	2	2	0	1	1	2	1	2	0	2	2	2	1	1	3	0	0	0	0	0	0	0	18	0	heat shock 70 kDa protein cognate 3 isoform X2	0.608696	-1.64286	-0.716207	0.0170645	20.6139	Green	0.531401	-1.88182	-0.912127	0.00285619	3.45027	Green
GPCM_DN107734_c8_g2_i1::g.396094::m.396094	4.36106	15312	2	F212925.dat	Q07068_PC97M	154	23	2	2	2	1	0	2	1	2	1	2	2	2	0	0	0	2	0	1	0	1	0	0	0	17	0	uncharacterized protein LOC108677924	0.608696	-1.64286	-0.716207	0.0170645	20.6139	Green	0.531401	-1.88182	-0.912127	0.00285619	3.45027	Green
GPCM_DN111796_c3_g3_i2::g.246970::m.246970	4.64624	65523	2	F212939.dat	Q07206_PB111M	100	4.6	2	1	4	9	9	8	10	8	7	7	9	7	8	5	2	5	4	8	3	8	4	5	3	129	X	sodium/calcium exchanger 1-like, partial	0.608696	-1.64286	-0.716207	0.000261201	0.315531	Green	0.603865	-1.656	-0.727703	0.000785388	0.948749	Green
GPCM_DN85934_c0_g1_i1::g.607996::m.607996	5.0721	26904	2	F212924.dat	Q07066_PC95M	72	8.4	2	0	4	1	2	1	1	1	4	2	1	0	1	0	0	4	0	0	0	0	0	0	0	18	0	actin 1	0.608696	-1.64286	-0.716207	0.0782539	94.5308	Green	0.434783	-2.3	-1.20163	0.000745618	0.900707	Green
GPCM_DN109679_c2_g1_i12::g.350097::m.350097	4.70907	29864	6	F212918.dat	Q07060_PC89M	293	21.8	5	5	6	4	4	6	7	8	9	8	10	2	6	2	3	15	1	2	1	4	1	4	2	99	X	tropomyosin isoform X18	0.608108	-1.64444	-0.7176	0.0805693	97.3278	Green	0.435435	-2.29655	-1.19947	0.000390395	0.471597	Green
GPCM_DN100769_c0_g2_i1::g.276718::m.276718	5.40216	31447	12	F212937.dat	Q07204_PB109M	672	30.7	11	11	28	19	17	21	19	19	23	30	17	16	22	9	17	28	6	14	6	13	7	11	8	322	X	protein lethal(2)essential for life-like	0.605634	-1.65116	-0.723482	0.00426531	5.15249	Green	0.521648	-1.917	-0.93885	3.43851e-05	0.0415372	Blue
GPCM_DN106089_c1_g1_i1::g.469339::m.469339	5.18721	16725	8	F212924.dat	Q07066_PC95M	490	51.7	8	1	19	13	16	18	11	19	19	13	13	13	11	5	5	15	7	8	8	9	3	8	9	223	X	sarcoplasmic calcium-binding protein 1-like isoform X2	0.604167	-1.65517	-0.726982	0.000759636	0.91764	Green	0.54784	-1.82535	-0.868175	5.3372e-05	0.0644734	Green
GPCM_DN97393_c0_g1_i1::g.629809::m.629809	4.45001	62321	4	F212924.dat	Q07066_PC95M	161	7.4	4	4	5	5	6	5	5	5	5	3	6	5	3	3	3	3	1	1	0	5	1	1	1	67	0	ryanodine receptor, partial	0.604167	-1.65517	-0.726982	0.00493451	5.96089	Green	0.578704	-1.728	-0.789103	0.00555327	6.70835	Green
GPCM_DN109317_c1_g1_i4::g.157579::m.157579	4.95065	20390	12	F212922.dat	Q07064_PC93M	755	76.2	11	5	41	35	34	40	35	41	41	35	39	29	29	22	18	39	17	22	13	25	8	24	20	566	X	myosin regulatory light chain 2-like isoform X3	0.603878	-1.65596	-0.727671	0.000267521	0.323166	Green	0.547861	-1.82528	-0.868119	3.00805e-06	0.00363373	Blue
GPCM_DN108320_c0_g1_i1::g.59137::m.59137	9.03601	151135	10	F212937.dat	Q07204_PB109M	369	6	8	8	13	2	2	4	4	3	3	3	5	3	2	1	2	13	0	2	0	2	0	1	1	53	0	eukaryotic translation initiation factor 3 subunit A-like	0.6	-1.66667	-0.736966	0.0140785	17.0068	Green	0.5	-2	-1	0.000297535	0.359422	Green
GPCM_DN106584_c0_g2_i2::g.492988::m.492988	8.66874	38317	6	F212937.dat	Q07204_PB109M	255	19.2	5	5	11	1	3	2	5	4	6	3	3	0	3	0	0	11	0	2	0	3	0	1	0	47	0	annexin-B12-like	0.6	-1.66667	-0.736966	0.14654	177.02	Green	0.388889	-2.57143	-1.36257	0.00178046	2.15079	Green
GPCM_DN107327_c2_g2_i2::g.416092::m.416092	5.07159	61573	6	F212929.dat	Q07072_PC101M	241	12.2	5	5	5	0	2	4	1	2	2	2	2	5	7	0	0	4	2	1	0	3	1	0	1	39	0	beta-hexosaminidase subunit beta-like isoform X1	0.6	-1.66667	-0.736966	0.0502962	60.7578	Green	0.539683	-1.85294	-0.889817	0.0247635	29.9143	Green
GPCM_DN109317_c1_g1_i7::g.157587::m.157587	5.06673	20416	14	F212922.dat	Q07064_PC93M	795	75.1	12	6	49	44	34	45	42	49	46	42	40	38	41	31	26	43	23	22	15	26	13	24	21	665	X	myosin regulatory light chain 2-like isoform X3	0.599057	-1.66929	-0.739236	6.57324e-05	0.0794047	Green	0.550314	-1.81714	-0.861672	5.69256e-07	0.000687661	Blue
GPCM_DN149238_c0_g1_i1::g.471759::m.471759	8.12879	7907	6	F212920.dat	Q07062_PC91M	314	44.3	6	6	37	2	4	4	37	6	5	2	6	3	9	1	4	7	3	3	2	1	4	3	2	108	X	hemolymph clottable protein-like	0.597015	-1.675	-0.744161	0.152818	184.604	Green	0.53068	-1.88438	-0.914086	0.095877	115.819	Green
GPCM_DN28336_c0_g1_i2::g.583472::m.583472	6.22443	99836	30	F212937.dat	Q07204_PB109M	1464	31.5	23	23	54	37	30	37	35	42	46	46	40	33	42	13	23	54	15	20	10	27	12	17	12	591	X	glycogen phosphorylase	0.594901	-1.68095	-0.749279	0.00480262	5.80157	Green	0.497325	-2.01076	-1.00774	1.87992e-06	0.00227095	Blue
GPCM_DN112277_c11_g1_i7::g.461805::m.461805	4.87596	14274	5	F212924.dat	Q07066_PC95M	361	41.4	5	0	15	8	10	8	11	13	15	9	11	7	7	3	3	27	0	7	0	12	0	1	1	153	0	slow-type skeletal muscle actin 4	0.592593	-1.6875	-0.754888	0.145368	175.604	Green	0.37037	-2.7	-1.43296	0.000790432	0.954841	Green
GPCM_DN108642_c2_g1_i1::g.64121::m.64121	8.64016	78310	6	F212937.dat	Q07204_PB109M	253	10.8	5	5	6	1	1	0	1	1	1	3	3	1	2	0	0	6	0	1	0	0	0	0	0	21	0	transforming growth factor-beta-induced protein ig-h3-like isoform X3	0.590909	-1.69231	-0.758992	0.00652261	7.87932	Green	0.505051	-1.98	-0.9855	0.000309763	0.374194	Green
GPCM_DN108642_c2_g1_i2::g.64145::m.64145	6.31373	138565	2	F212922.dat	Q07064_PC93M	47	0.8	1	1	1	1	1	0	1	1	1	2	2	1	2	0	0	2	0	1	0	0	0	0	0	15	0	uncharacterized protein LOC108677189 isoform X1	0.590909	-1.69231	-0.758992	0.00652261	7.87932	Green	0.505051	-1.98	-0.9855	0.000309763	0.374194	Green
GPCM_DN111451_c5_g1_i1::g.296946::m.296946	9.30019	14711	2	F212924.dat	Q07066_PC95M	79	9.8	1	1	1	1	2	2	1	1	1	1	0	2	1	0	0	1	0	0	0	0	1	1	1	16	0	medium-chain specific acyl-CoA dehydrogenase, mitochondrial-like	0.590909	-1.69231	-0.758992	0.00235624	2.84634	Green	0.606061	-1.65	-0.722466	0.00403868	4.87873	Green
GPCM_DN76863_c0_g1_i1::g.618697::m.618697	5.1019	25270	6	F212937.dat	Q07204_PB109M	246	25.9	5	5	7	3	2	3	3	3	3	2	3	3	4	1	2	7	0	3	0	3	0	0	0	45	0	eukaryotic translation initiation factor 3 subunit K-like	0.589744	-1.69565	-0.76184	0.0167405	20.2225	Green	0.48433	-2.06471	-1.04594	0.000606984	0.733236	Green
GPCM_DN106089_c1_g1_i4::g.469374::m.469374	4.80803	22862	17	F212922.dat	Q07064_PC93M	1035	73.5	17	6	58	48	52	61	47	58	62	49	47	49	50	22	29	65	24	33	26	36	14	31	24	827	X	sarcoplasmic calcium-binding protein 1-like isoform X1	0.589118	-1.69745	-0.763371	0.000526591	0.636122	Green	0.51699	-1.93427	-0.951792	1.13892e-07	0.000137581	Blue
GPCM_DN112239_c2_g1_i6::g.461509::m.461509	8.33551	38677	13	F212922.dat	Q07064_PC93M	731	35.5	11	2	21	20	11	9	17	21	15	15	21	10	10	6	10	19	1	6	2	12	0	4	0	209	0	uncharacterized protein LOC108681867	0.588235	-1.7	-0.765535	0.052025	62.8461	Green	0.466853	-2.142	-1.09896	0.00464221	5.6078	Green
GPCM_DN107659_c4_g3_i2::g.140355::m.140355	5.53435	14432	5	F212920.dat	Q07062_PC91M	333	53.2	5	5	16	8	11	11	16	7	5	9	8	5	10	7	5	5	4	1	4	5	7	2	8	138	X	venom dipeptidyl peptidase 4-like	0.585859	-1.7069	-0.771376	0.00313517	3.78729	Green	0.583614	-1.71346	-0.776914	0.0040019	4.8343	Green
GPCM_DN105305_c1_g1_i1::g.254615::m.254615	8.76095	53396	3	F212916.dat	Q07058_PC87M	149	7.5	3	3	4	1	4	2	1	1	1	1	2	0	2	0	0	1	0	1	2	0	0	0	0	19	0	cytochrome P450 epoxidase-like protein	0.583333	-1.71429	-0.777608	0.0100685	12.1627	Green	0.555556	-1.8	-0.847997	0.00813281	9.82443	Green
GPCM_DN107233_c1_g5_i2::g.484987::m.484987	6.69721	37274	2	F212937.dat	Q07204_PB109M	124	7.1	2	2	3	1	2	1	3	1	1	0	2	1	2	0	0	3	0	2	0	1	0	0	0	20	0	cathepsin B-like	0.583333	-1.71429	-0.777608	0.0100685	12.1627	Green	0.509259	-1.96364	-0.973528	0.00173567	2.09669	Green
GPCM_DN109506_c3_g1_i1::g.189558::m.189558	5.24646	13537	4	F212931.dat	Q07074_PC103M	146	34.1	3	3	5	3	5	3	3	5	3	5	3	5	5	2	2	1	1	2	3	4	3	2	0	60	0	probable aminopeptidase NPEPL1	0.58	-1.72414	-0.785875	0.000602016	0.727236	Green	0.6	-1.66667	-0.736966	0.00160144	1.93454	Green
GPCM_DN109317_c1_g1_i3::g.157569::m.157569	4.72179	20993	10	F212922.dat	Q07064_PC93M	582	70.3	10	6	29	24	23	32	28	29	29	25	26	24	24	13	15	29	11	17	8	17	8	13	13	408	X	myosin regulatory light chain 2-like isoform X2	0.576779	-1.73377	-0.793909	0.000146272	0.176696	Green	0.516022	-1.9379	-0.954497	1.3936e-07	0.000168347	Blue
GPCM_DN108516_c8_g2_i1::g.94997::m.94997	6.24436	95647	15	F212937.dat	Q07204_PB109M	507	12.4	11	2	22	4	2	7	6	7	11	8	6	6	5	1	5	22	1	2	0	2	1	3	1	100	0	filamin-A isoform X5, partial	0.575758	-1.73684	-0.796467	0.0451511	54.5425	Green	0.420875	-2.376	-1.24853	0.000167837	0.202747	Green
GPCM_DN107858_c0_g1_i1::g.410868::m.410868	6.26277	58492	9	F212937.dat	Q07204_PB109M	388	13.9	8	8	14	6	4	6	7	4	5	9	8	2	5	1	1	14	0	3	0	7	1	1	1	85	0	pyruvate kinase-like isoform X1	0.575758	-1.73684	-0.796467	0.0770768	93.1088	Green	0.40404	-2.475	-1.30743	0.000919272	1.11048	Green
GPCM_DN111855_c1_g3_i1::g.108206::m.108206	4.85961	30032	9	F212937.dat	Q07204_PB109M	478	29.2	7	2	26	15	14	17	16	13	21	16	19	14	19	7	9	26	5	12	3	13	2	6	7	254	X	Tubulin alpha-1C chain	0.575581	-1.73737	-0.796908	0.00731971	8.84221	Green	0.471576	-2.12055	-1.08444	2.57328e-05	0.0310852	Blue
GPCM_DN88870_c0_g1_i1::g.637774::m.637774	9.18323	23615	2	F212937.dat	Q07204_PB109M	80	7.8	2	1	2	0	1	1	1	2	2	2	1	0	1	0	0	2	0	0	1	1	0	1	0	16	0	hypothetical protein	0.571429	-1.75	-0.807355	0.00464859	5.6155	Green	0.529101	-1.89	-0.918386	0.00215489	2.60311	Green
GPCM_DN102185_c0_g1_i1::g.150923::m.150923	4.10456	30347	6	F212929.dat	Q07072_PC101M	415	27	6	6	14	5	12	7	9	6	7	13	5	14	11	3	4	2	4	3	7	8	9	2	4	135	X	uncharacterized protein LOC108667220	0.565657	-1.76786	-0.822002	0.0050224	6.06706	Green	0.594837	-1.68113	-0.749433	0.00883218	10.6693	Green
GPCM_DN109348_c0_g2_i2::g.159064::m.159064	5.82797	24903	2	F212927.dat	Q07070_PC99M	92	7.5	2	2	3	2	3	2	1	1	1	2	3	0	0	0	0	1	0	0	0	0	2	0	0	18	0	uncharacterized protein LOC108671295 isoform X3	0.565217	-1.76923	-0.823122	0.0234359	28.3106	Green	0.531401	-1.88182	-0.912127	0.0168577	20.364	Green
GPCM_DN109348_c0_g3_i4::g.159104::m.159104	8.95458	21002	2	F212937.dat	Q07204_PB109M	61	10.8	2	2	2	2	3	2	1	1	0	2	2	0	0	0	0	2	0	0	0	0	2	0	0	17	0	uncharacterized protein LOC108671295 isoform X3	0.565217	-1.76923	-0.823122	0.0234359	28.3106	Green	0.531401	-1.88182	-0.912127	0.0168577	20.364	Green
GPCM_DN109679_c2_g1_i14::g.350114::m.350114	4.72486	33336	17	F212937.dat	Q07204_PB109M	773	39.8	15	15	25	4	6	6	8	10	14	11	14	3	9	2	3	25	1	2	1	4	1	4	2	130	X	tropomyosin isoform X13	0.564706	-1.77083	-0.824428	0.0755268	91.2363	Green	0.379085	-2.63793	-1.39941	0.000705678	0.85246	Green
GPCM_DN106089_c1_g1_i2::g.469351::m.469351	4.60627	16689	9	F212924.dat	Q07066_PC95M	541	57.3	9	0	23	17	20	22	13	22	23	19	17	13	15	6	7	17	9	10	11	11	5	11	10	278	X	sarcoplasmic calcium-binding protein 1-like isoform X2	0.560209	-1.78505	-0.835962	4.87782e-05	0.0589241	Green	0.517743	-1.93146	-0.949692	7.97448e-06	0.00963317	Blue
GPCM_DN15213_c0_g2_i1::g.572267::m.572267	5.60975	12172	2	F212925.dat	Q07068_PC97M	90	15.6	2	2	4	3	4	4	3	4	3	4	3	3	2	0	1	0	1	0	0	0	1	1	0	37	0	band 7 protein AGAP004871-like	0.56	-1.78571	-0.836501	0.000173135	0.209147	Green	0.577778	-1.73077	-0.791413	0.000438801	0.530071	Green
GPCM_DN108619_c1_g1_i1::g.61552::m.61552	5.25198	24113	4	F212927.dat	Q07070_PC99M	198	19.7	3	1	7	7	3	9	5	7	4	3	7	6	7	1	2	5	1	3	2	3	1	3	2	81	X	glutathione S-transferase 1-like	0.559322	-1.78788	-0.838249	0.00251459	3.03762	Green	0.508475	-1.96667	-0.975752	0.000844892	1.02063	Green
GPCM_DN108619_c1_g1_i6::g.61578::m.61578	6.1201	23396	4	F212927.dat	Q07070_PC99M	198	20.5	3	1	7	7	3	9	5	7	4	3	7	6	7	1	2	5	1	3	2	3	1	3	2	81	X	glutathione S-transferase	0.559322	-1.78788	-0.838249	0.00251459	3.03762	Green	0.508475	-1.96667	-0.975752	0.000844892	1.02063	Green
GPCM_DN112210_c1_g1_i2::g.465709::m.465709	4.83497	40309	3	F212925.dat	Q07068_PC97M	162	8.8	3	1	5	2	3	3	2	4	1	5	5	4	3	1	0	0	1	0	2	3	2	1	0	42	0	macrophage mannose receptor 1-like	0.555556	-1.8	-0.847997	0.00348324	4.20775	Green	0.58642	-1.70526	-0.769994	0.00736377	8.89543	Green
GPCM_DN107256_c0_g2_i2::g.480448::m.480448	8.02497	71960	10	F212937.dat	Q07204_PB109M	384	14.9	10	10	13	4	4	3	3	3	5	5	4	2	4	1	0	13	0	3	0	2	0	0	1	57	0	obscurin isoform X10	0.553191	-1.80769	-0.854149	0.0459146	55.4648	Green	0.378251	-2.64375	-1.40259	1.29441e-05	0.0156365	Blue
GPCM_DN111766_c1_g3_i1::g.244486::m.244486	4.98755	35890	7	F212937.dat	Q07204_PB109M	216	14.1	4	1	6	3	5	4	4	4	4	4	4	1	4	1	1	6	0	1	1	2	0	1	0	50	0	heat shock protein HSP 90-alpha-like	0.552632	-1.80952	-0.85561	0.00242268	2.92659	Green	0.467836	-2.1375	-1.09592	4.26881e-05	0.0515672	Green
GPCM_DN111855_c2_g5_i1::g.108224::m.108224	6.07169	43555	4	F212925.dat	Q07068_PC97M	284	9.6	4	0	7	5	7	7	7	6	7	7	4	7	6	4	5	7	3	2	0	6	0	0	2	92	0	alpha tubulin	0.549296	-1.82051	-0.864345	0.00325775	3.93536	Green	0.485133	-2.06129	-1.04355	0.000934675	1.12909	Green
GPCM_DN103751_c0_g3_i2::g.371479::m.371479	5.2736	162159	10	F212924.dat	Q07066_PC95M	385	6.3	8	8	11	8	7	12	10	6	11	10	7	5	5	2	4	8	2	4	3	4	1	2	2	113	X	ryanodine receptor-like	0.545455	-1.83333	-0.874469	0.00060343	0.728944	Green	0.47619	-2.1	-1.07039	2.17591e-05	0.026285	Blue
GPCM_DN109311_c0_g1_i1::g.155383::m.155383	7.09158	50112	10	F212931.dat	Q07074_PC103M	491	26.1	10	9	13	2	2	2	2	1	0	1	1	1	13	0	0	1	0	1	0	0	0	0	1	28	0	merozoite surface protein CMZ-8-like	0.541667	-1.84615	-0.884523	0.000848962	1.02555	Green	0.509259	-1.96364	-0.973528	0.000456793	0.551806	Green
GPCM_DN111030_c0_g1_i2::g.68451::m.68451	6.26374	83697	4	F212920.dat	Q07062_PC91M	134	4.9	3	3	4	2	3	2	4	1	0	1	1	1	2	0	0	1	0	1	0	0	0	0	1	20	0	kelch-like ECH-associated protein 1 isoform X2	0.541667	-1.84615	-0.884523	0.000848962	1.02555	Green	0.509259	-1.96364	-0.973528	0.000456793	0.551806	Green
GPCM_DN109311_c0_g2_i7::g.155420::m.155420	8.7403	49707	2	F212931.dat	Q07074_PC103M	89	3.8	2	1	3	2	2	2	2	1	0	1	1	1	3	0	0	1	0	1	0	0	0	0	1	18	0	uncharacterized protein LOC108674485	0.541667	-1.84615	-0.884523	0.000848962	1.02555	Green	0.509259	-1.96364	-0.973528	0.000456793	0.551806	Green
GPCM_DN102264_c0_g2_i1::g.495513::m.495513	9.05794	32346	4	F212920.dat	Q07062_PC91M	145	10.5	4	4	8	5	6	5	8	5	8	6	4	7	6	1	2	5	2	1	3	4	2	3	1	84	X	cytochrome c1, heme protein, mitochondrial-like	0.539683	-1.85294	-0.889817	9.81949e-05	0.118619	Green	0.493827	-2.025	-1.01792	1.38571e-05	0.0167394	Blue
GPCM_DN110453_c2_g6_i1::g.87335::m.87335	7.61517	58888	7	F212937.dat	Q07204_PB109M	233	10.9	5	3	7	2	3	6	3	4	2	4	3	6	3	2	2	7	0	0	0	0	0	0	0	47	0	catalase-like	0.538462	-1.85714	-0.893085	0.0463581	56.0006	Green	0.37037	-2.7	-1.43296	0.000267192	0.322769	Green
GPCM_DN94187_c0_g1_i1::g.547693::m.547693	8.93736	31017	4	F212937.dat	Q07204_PB109M	224	14.9	4	4	5	1	1	1	2	1	2	1	3	2	2	0	0	5	0	0	0	0	0	0	0	21	0	hypothetical protein DAPPUDRAFT_231133	0.538462	-1.85714	-0.893085	0.0199301	24.0755	Green	0.384615	-2.6	-1.37851	4.888e-05	0.059047	Green
GPCM_DN16565_c0_g1_i1::g.635251::m.635251	9.67242	11937	2	F212922.dat	Q07064_PC93M	80	20.6	2	1	3	1	1	2	1	3	2	2	2	1	2	0	0	2	0	1	0	1	0	0	0	21	0	ADP/ATP carrier	0.538462	-1.85714	-0.893085	0.000445273	0.537889	Green	0.470085	-2.12727	-1.08901	8.53145e-06	0.010306	Blue
GPCM_DN106896_c1_g1_i3::g.44269::m.44269	3.92948	34522	8	F212924.dat	Q07066_PC95M	306	27.5	6	6	8	5	7	9	5	10	8	0	5	1	8	6	3	3	2	0	0	0	0	0	3	75	0	C-type mannose receptor 2-like	0.531915	-1.88	-0.910733	0.0298728	36.0863	Green	0.496454	-2.01429	-1.01027	0.0229031	27.6669	Green
GPCM_DN106951_c3_g3_i2::g.175323::m.175323	4.97907	40092	3	F212918.dat	Q07060_PC89M	137	6.1	3	1	7	5	6	7	7	5	6	5	4	6	6	4	5	5	3	2	0	4	0	0	2	82	0	Tubulin alpha chain	0.530303	-1.88571	-0.915111	0.000730033	0.88188	Green	0.488215	-2.04828	-1.03441	0.000534424	0.645584	Green
GPCM_DN108910_c0_g5_i2::g.473837::m.473837	5.2279	24555	3	F212931.dat	Q07074_PC103M	135	8.6	3	1	7	5	6	7	8	5	6	5	4	7	7	4	5	5	3	2	0	4	0	0	2	85	0	tubulin alpha-8 chain-like	0.530303	-1.88571	-0.915111	0.000730033	0.88188	Green	0.488215	-2.04828	-1.03441	0.000534424	0.645584	Green
GPCM_DN109317_c1_g1_i1::g.157548::m.157548	4.91236	20310	7	F212922.dat	Q07064_PC93M	435	58.9	7	1	25	19	16	26	22	25	26	22	24	19	21	10	11	25	8	12	6	13	5	10	8	328	X	myosin regulatory light chain 2-like isoform X2	0.529148	-1.88983	-0.918257	0.000133474	0.161236	Green	0.458396	-2.18152	-1.12533	4.09408e-08	4.94564e-05	Blue
GPCM_DN86999_c0_g1_i1::g.519510::m.519510	5.01173	90604	11	F212937.dat	Q07204_PB109M	498	14.4	9	9	11	5	9	7	13	11	10	8	10	7	7	1	5	11	3	2	1	2	4	6	3	125	X	hemocyte protein-glutamine gamma-glutamyltransferase-like isoform X3	0.522222	-1.91489	-0.937264	0.00170042	2.05411	Green	0.444444	-2.25	-1.16993	8.90875e-05	0.107618	Green
GPCM_DN106081_c0_g1_i1::g.469526::m.469526	7.05712	37348	13	F212920.dat	Q07062_PC91M	887	45.8	13	13	32	4	1	1	32	4	1	1	1	1	2	0	0	3	0	0	0	1	0	0	0	52	0	fructose-1,6-bisphosphatase 1-like	0.518519	-1.92857	-0.947533	0.0187332	22.6297	Green	0.411523	-2.43	-1.28096	0.0029151	3.52144	Green
GPCM_DN111133_c0_g3_i2::g.427101::m.427101	5.86416	73144	11	F212918.dat	Q07060_PC89M	357	8.6	7	4	13	8	9	13	8	10	5	7	8	6	7	2	2	11	2	4	3	3	2	5	2	117	X	heat shock protein 70	0.518519	-1.92857	-0.947533	0.000137778	0.166436	Green	0.466392	-2.14412	-1.10038	2.21972e-05	0.0268142	Blue
GPCM_DN107940_c0_g1_i11::g.112697::m.112697	5.76852	52876	2	F212918.dat	Q07060_PC89M	62	4.2	2	2	2	2	1	2	2	2	1	2	3	1	1	0	0	3	0	0	0	1	0	0	0	21	0	ATP-dependent 6-phosphofructokinase-like	0.518519	-1.92857	-0.947533	0.00301501	3.64214	Green	0.411523	-2.43	-1.28096	1.45421e-05	0.0175669	Blue
GPCM_DN112277_c11_g1_i6::g.461798::m.461798	8.09725	7701	5	F212937.dat	Q07204_PB109M	373	60	5	2	24	8	10	8	10	13	15	9	12	7	8	3	3	24	0	7	0	11	0	0	0	148	0	slow-type skeletal muscle actin 3	0.518182	-1.92982	-0.94847	0.0560497	67.708	Green	0.333333	-3	-1.58496	0.000340211	0.410975	Green
GPCM_DN108293_c7_g2_i1::g.77851::m.77851	11.2763	15806	4	F212937.dat	Q07204_PB109M	144	12.9	3	3	5	1	2	4	3	1	3	3	4	2	2	0	0	5	1	0	0	1	0	2	0	34	0	Histone H3-like Protein	0.516129	-1.9375	-0.954196	0.00711803	8.59858	Green	0.394265	-2.53636	-1.34276	3.76938e-05	0.0455342	Blue
GPCM_DN107524_c0_g1_i4::g.234227::m.234227	7.97268	11332	9	F212937.dat	Q07204_PB109M	476	62.4	9	2	21	14	14	14	16	14	18	17	20	14	18	5	9	21	5	7	3	10	6	5	8	238	X	actin-5, muscle-specific-like isoform X2	0.514793	-1.94253	-0.957936	0.000174392	0.210665	Green	0.4405	-2.27015	-1.18279	5.84591e-08	7.06186e-05	Blue
GPCM_DN152981_c0_g1_i1::g.31043::m.31043	10.6249	32795	7	F212937.dat	Q07204_PB109M	241	15.8	6	6	8	3	4	4	7	6	6	7	8	2	3	2	2	8	1	1	1	3	1	2	0	71	0	60S ribosomal protein L17-like	0.508475	-1.96667	-0.975752	0.00346021	4.17994	Green	0.414313	-2.41364	-1.27121	0.000192573	0.232629	Green
GPCM_DN103876_c0_g1_i1::g.433242::m.433242	8.86927	137132	26	F212920.dat	Q07062_PC91M	1590	20.5	26	26	62	0	2	2	62	4	2	3	3	1	5	1	2	2	1	0	3	0	0	0	0	93	0	hemolymph clottable protein-like	0.5	-2	-1	0.0435906	52.6575	Green	0.467836	-2.1375	-1.09592	0.034308	41.444	Green
GPCM_DN109251_c15_g1_i1::g.486994::m.486994	5.54299	108327	8	F212937.dat	Q07204_PB109M	284	6.6	6	6	8	2	3	1	5	3	1	4	1	1	1	0	0	8	0	0	0	1	0	0	0	31	0	coatomer subunit beta-like	0.5	-2	-1	0.0180337	21.7847	Green	0.357143	-2.8	-1.48543	0.000725215	0.87606	Green
GPCM_DN150265_c0_g1_i1::g.336340::m.336340	9.34185	20657	6	F212937.dat	Q07204_PB109M	282	29.7	6	6	7	2	3	3	3	3	3	3	4	3	3	0	2	7	0	1	0	1	1	1	0	43	0	calcium-binding mitochondrial carrier protein Aralar1-like	0.5	-2	-1	0.000533908	0.644961	Green	0.416667	-2.4	-1.26303	9.30851e-07	0.00112447	Blue
GPCM_DN107940_c0_g1_i10::g.112690::m.112690	5.79356	54314	5	F212937.dat	Q07204_PB109M	153	9.4	4	4	5	3	1	2	2	3	2	3	3	1	1	0	0	5	0	0	0	1	0	0	0	27	0	ATP-dependent 6-phosphofructokinase-like	0.5	-2	-1	0.00654572	7.90722	Green	0.37037	-2.7	-1.43296	1.98721e-05	0.0240055	Blue
GPCM_DN107139_c0_g1_i10::g.18821::m.18821	5.30325	17905	3	F212937.dat	Q07204_PB109M	173	23.6	3	3	3	0	1	2	4	2	0	1	2	3	3	0	0	3	0	1	0	0	0	0	0	22	0	galactose-specific lectin nattectin-like	0.5	-2	-1	0.0151046	18.2463	Green	0.396825	-2.52	-1.33342	0.00272759	3.29493	Green
GPCM_DN107061_c1_g1_i2::g.353818::m.353818	8.71316	56312	2	F212937.dat	Q07204_PB109M	53	3.7	1	1	1	2	2	2	2	2	2	2	2	1	1	0	0	1	0	0	0	0	1	0	3	23	0	NADH dehydrogenase [ubiquinone] 1 alpha subcomplex subunit 10, mitochondrial-like	0.5	-2	-1	0.001167	1.40974	Green	0.515873	-1.93846	-0.954912	0.00361186	4.36312	Green
GPCM_DN112302_c7_g1_i10::g.249115::m.249115	5.52934	24896	2	F212922.dat	Q07064_PC93M	53	4.1	1	1	2	1	1	1	1	2	2	1	0	2	1	0	0	1	0	0	1	0	0	0	1	15	0	ras-related protein Rab-11A-like	0.5	-2	-1	0.000266012	0.321343	Green	0.505051	-1.98	-0.9855	0.000309763	0.374194	Green
GPCM_DN105110_c0_g1_i10::g.381059::m.381059	6.9301	14677	8	F212937.dat	Q07204_PB109M	511	39.7	8	0	34	20	21	19	23	24	28	23	26	18	21	7	10	34	5	11	3	17	6	5	8	329	X	actin-57B-like	0.493562	-2.02609	-1.0187	0.00209243	2.52766	Green	0.386266	-2.58889	-1.37233	6.09667e-07	0.000736477	Blue
GPCM_DN111365_c0_g4_i1::g.239896::m.239896	6.4404	70179	13	F212937.dat	Q07204_PB109M	445	16.5	9	1	15	2	4	4	4	4	7	7	9	4	4	1	1	15	0	3	0	4	0	0	0	73	0	NADP-dependent malic enzyme-like isoform X1	0.491228	-2.03571	-1.02554	0.0308171	37.227	Green	0.311891	-3.20625	-1.68089	2.00733e-05	0.0242485	Blue
GPCM_DN111365_c0_g4_i2::g.239919::m.239919	6.58097	69453	9	F212937.dat	Q07204_PB109M	458	16.7	9	1	15	2	4	4	4	4	7	7	7	4	4	1	1	15	0	2	0	3	0	0	0	69	0	NADP-dependent malic enzyme-like isoform X1	0.491228	-2.03571	-1.02554	0.0308171	37.227	Green	0.311891	-3.20625	-1.68089	2.00733e-05	0.0242485	Blue
GPCM_DN91747_c0_g1_i1::g.537006::m.537006	5.31296	87352	9	F212937.dat	Q07204_PB109M	438	11.5	8	8	11	2	1	2	3	4	5	4	4	2	3	0	0	11	0	0	0	1	0	0	0	42	0	transitional endoplasmic reticulum ATPase TER94	0.485714	-2.05882	-1.04182	0.0200313	24.1979	Green	0.31746	-3.15	-1.65535	3.82302e-05	0.0461821	Blue
GPCM_DN98444_c0_g1_i2::g.566781::m.566781	5.01674	44976	7	F212927.dat	Q07070_PC99M	190	12.6	6	6	9	5	3	4	5	1	5	4	9	5	4	2	5	5	0	1	0	0	0	2	0	60	0	Spectrin beta chain	0.480769	-2.08	-1.05658	0.00558764	6.74986	Green	0.405983	-2.46316	-1.30051	0.00131324	1.5864	Green
GPCM_DN112298_c21_g2_i4::g.462079::m.462079	6.27785	36592	7	F212925.dat	Q07068_PC97M	284	19.7	5	5	7	7	6	4	7	6	6	7	7	6	5	0	2	10	0	1	2	3	2	1	2	84	0	L-lactate dehydrogenase	0.478261	-2.09091	-1.06413	0.00315263	3.80838	Green	0.354267	-2.82273	-1.49709	3.02787e-08	3.65766e-05	Blue
GPCM_DN106089_c1_g1_i1::g.469338::m.469338	7.55372	16842	8	F212925.dat	Q07068_PC97M	445	50.3	7	1	22	21	23	25	21	22	30	22	20	17	21	7	10	28	6	12	6	14	5	7	5	322	X	sarcoplasmic calcium-binding protein 1-like isoform X2	0.474138	-2.10909	-1.07662	0.000268503	0.324352	Green	0.387931	-2.57778	-1.36613	4.68125e-08	5.65495e-05	Blue
GPCM_DN110811_c0_g2_i1::g.500462::m.500462	4.80005	23929	4	F212924.dat	Q07066_PC95M	143	10.2	3	3	4	0	3	1	4	2	4	4	3	0	3	0	1	3	0	1	0	0	0	0	0	29	0	peroxiredoxin 1-like isoform X1	0.46875	-2.13333	-1.09311	0.0100703	12.1649	Green	0.381944	-2.61818	-1.38857	0.00280788	3.39192	Green
GPCM_DN109512_c7_g1_i2::g.188648::m.188648	9.20976	9655	6	F212937.dat	Q07204_PB109M	459	51.7	6	1	29	14	15	14	18	18	20	17	19	11	15	4	5	29	3	7	2	10	3	3	4	231	X	slow-type skeletal muscle actin 1	0.467836	-2.1375	-1.09592	0.00620967	7.50128	Green	0.324886	-3.078	-1.62199	3.05849e-08	3.69466e-05	Blue
GPCM_DN105142_c0_g1_i1::g.380687::m.380687	4.86185	31818	4	F212924.dat	Q07066_PC95M	187	16	4	4	9	3	5	6	6	6	9	5	6	3	4	1	1	10	0	3	1	3	0	0	0	72	0	uncharacterized protein LOC108682950	0.467742	-2.13793	-1.09622	0.0093857	11.3379	Green	0.322581	-3.1	-1.63227	4.97701e-06	0.00601223	Blue
GPCM_DN76122_c0_g1_i2::g.576493::m.576493	4.97564	54809	6	F212918.dat	Q07060_PC89M	356	12.8	5	5	7	6	6	7	5	7	7	9	9	6	6	2	3	9	1	3	1	4	1	2	1	95	X	phosphoglucomutase-1-like, partial	0.461538	-2.16667	-1.11548	0.00010515	0.127021	Green	0.384615	-2.6	-1.37851	1.3947e-07	0.00016848	Blue
GPCM_DN48520_c0_g1_i1::g.632107::m.632107	9.56538	10210	4	F212937.dat	Q07204_PB109M	233	47	4	4	10	6	4	6	6	7	10	7	8	5	7	2	0	10	0	4	0	6	1	0	2	91	0	ATP synthase subunit g, mitochondrial-like	0.460526	-2.17143	-1.11864	0.00376868	4.55256	Green	0.350877	-2.85	-1.51096	4.79599e-05	0.0579356	Green
GPCM_DN102351_c1_g1_i1::g.192413::m.192413	8.41418	96160	38	F212920.dat	Q07062_PC91M	2118	42.6	37	37	126	8	10	10	126	14	14	10	15	8	18	6	7	7	5	5	9	3	6	1	5	287	X	uncharacterized protein LOC108680968	0.460432	-2.17188	-1.11894	0.122583	148.081	Green	0.447642	-2.23393	-1.15958	0.115427	139.435	Green
GPCM_DN111815_c3_g1_i1::g.106092::m.106092	6.07476	71045	6	F212937.dat	Q07204_PB109M	271	10.2	6	6	7	1	2	1	3	1	5	2	2	1	1	0	0	7	0	0	0	1	0	0	0	27	0	bifunctional 3'-phosphoadenosine 5'-phosphosulfate synthase-like isoform X1	0.448276	-2.23077	-1.15754	0.00580541	7.01294	Green	0.344828	-2.9	-1.53605	0.00116921	1.41241	Green
GPCM_DN108619_c1_g4_i1::g.61595::m.61595	6.09459	24349	6	F212925.dat	Q07068_PC97M	330	32	6	6	12	5	6	11	5	4	5	12	8	3	5	0	1	3	0	2	0	2	0	2	1	75	0	glutathione S-transferase D1-like	0.446809	-2.2381	-1.16227	6.87451e-05	0.083044	Green	0.401891	-2.48824	-1.31512	1.98566e-05	0.0239867	Blue
GPCM_DN110608_c3_g1_i1::g.369327::m.369327	7.68719	32822	12	F212937.dat	Q07204_PB109M	631	34.3	9	9	18	9	9	10	15	12	18	13	17	11	14	1	2	18	1	7	1	9	1	2	6	176	X	triosephosphate isomerase B-like	0.444444	-2.25	-1.16993	0.00150277	1.81535	Green	0.343915	-2.90769	-1.53987	1.19382e-05	0.0144214	Blue
GPCM_DN104768_c1_g1_i10::g.328618::m.328618	7.57668	34637	2	F212916.dat	Q07058_PC87M	158	7.6	2	2	3	3	3	3	3	3	3	2	3	1	2	0	0	3	0	1	0	1	0	0	1	32	0	four and a half LIM domains protein 2-like isoform X1	0.444444	-2.25	-1.16993	6.57726e-05	0.0794533	Green	0.37037	-2.7	-1.43296	3.70232e-07	0.00044724	Blue
GPCM_DN108633_c4_g1_i1::g.61646::m.61646	4.37957	44565	5	F212931.dat	Q07074_PC103M	391	16.9	5	5	15	3	13	13	1	14	17	1	11	3	15	1	2	3	2	1	1	2	1	1	5	110	X	hypothetical protein B7X93_04855	0.439394	-2.27586	-1.18641	0.00659772	7.97004	Green	0.420875	-2.376	-1.24853	0.00552568	6.67503	Green
GPCM_DN95171_c0_g1_i1::g.532932::m.532932	6.29558	11258	3	F212924.dat	Q07066_PC95M	172	29.2	3	1	5	1	3	3	8	6	5	4	4	3	4	1	1	2	0	1	0	0	0	1	0	47	0	sodium/potassium-transporting ATPase subunit alpha-like isoform X1	0.432432	-2.3125	-1.20945	0.00149537	1.80641	Green	0.39039	-2.56154	-1.35701	0.000859555	1.03834	Green
GPCM_DN92169_c0_g1_i1::g.565615::m.565615	7.60837	49581	7	F212937.dat	Q07204_PB109M	404	19.5	7	7	10	5	7	4	2	5	5	8	8	6	5	0	2	10	0	0	1	4	0	1	1	74	0	ATP-dependent 6-phosphofructokinase-like	0.430769	-2.32143	-1.21501	0.00326344	3.94223	Green	0.307692	-3.25	-1.70044	1.26993e-05	0.0153408	Blue
GPCM_DN103570_c0_g1_i1::g.91625::m.91625	8.56875	17994	6	F212937.dat	Q07204_PB109M	246	25.9	5	5	9	5	3	4	4	4	3	3	3	4	4	1	0	9	0	0	0	1	0	0	1	49	0	NADH dehydrogenase [ubiquinone] 1 alpha subcomplex subunit 5-like	0.425532	-2.35	-1.23266	0.00321721	3.88639	Green	0.283688	-3.525	-1.81762	8.81285e-10	1.06459e-06	Blue
GPCM_DN105464_c0_g1_i1::g.386282::m.386282	11.3721	29436	3	F212920.dat	Q07062_PC91M	117	7.1	3	3	6	5	5	4	6	5	4	5	5	5	5	0	2	6	0	1	0	3	1	1	1	64	0	ribosomal protein L19e	0.423729	-2.36	-1.23879	0.000182734	0.220742	Green	0.338983	-2.95	-1.56071	1.96293e-07	0.000237122	Blue
GPCM_DN120958_c0_g1_i1::g.93168::m.93168	11.2052	23928	3	F212927.dat	Q07070_PC99M	127	8.9	3	3	5	5	5	4	6	5	4	5	5	5	5	0	2	6	0	1	0	3	1	1	1	64	0	60S ribosomal protein L19-like	0.423729	-2.36	-1.23879	0.000182734	0.220742	Green	0.338983	-2.95	-1.56071	1.96293e-07	0.000237122	Blue
GPCM_DN94994_c0_g1_i1::g.511912::m.511912	8.25771	37103	6	F212924.dat	Q07066_PC95M	227	18.1	6	6	7	0	3	3	3	3	7	3	2	3	3	1	1	0	0	0	0	0	0	0	1	33	0	mitochondrial enolase superfamily member 1-like isoform X2	0.419355	-2.38462	-1.25376	0.000186039	0.224735	Green	0.430108	-2.325	-1.21723	0.000228441	0.275956	Green
GPCM_DN108050_c0_g1_i1::g.196396::m.196396	8.36301	55311	9	F212914.dat	Q07056_PC85M	322	11.3	7	7	9	9	7	6	3	4	7	6	8	6	9	2	2	4	1	2	1	4	0	1	1	83	0	fumarate hydratase, mitochondrial-like	0.41791	-2.39286	-1.25873	0.000106699	0.128893	Green	0.381426	-2.62174	-1.39052	5.5585e-05	0.0671467	Green
GPCM_DN108881_c1_g3_i1::g.35957::m.35957	5.04552	20328	4	F212920.dat	Q07062_PC91M	199	24	4	4	5	4	3	4	5	5	3	5	5	1	4	0	3	3	0	2	0	0	0	0	2	49	0	protein deglycase DJ-1zDJ-1-like	0.416667	-2.4	-1.26303	0.000121999	0.147375	Green	0.37037	-2.7	-1.43296	4.78005e-05	0.057743	Green
GPCM_DN93141_c0_g1_i1::g.624738::m.624738	9.30197	9010	3	F212937.dat	Q07204_PB109M	126	31.2	3	3	3	6	4	5	4	3	4	3	2	3	2	0	1	3	0	2	0	2	0	1	1	46	0	cytochrome c oxidase subunit 6C	0.413043	-2.42105	-1.27563	4.38005e-05	0.052911	Green	0.386473	-2.5875	-1.37156	2.96816e-05	0.0358554	Blue
GPCM_DN98541_c0_g1_i1::g.556890::m.556890	4.72645	28844	11	F212937.dat	Q07204_PB109M	649	38.3	10	8	18	15	12	13	19	15	12	12	10	9	12	3	5	18	2	6	2	7	1	2	4	179	X	14-3-3 protein zeta isoform X1	0.410072	-2.4386	-1.28605	0.000267261	0.322851	Green	0.311751	-3.20769	-1.68154	2.0549e-07	0.000248232	Blue
GPCM_DN19201_c1_g1_i1::g.525815::m.525815	10.2981	6449	5	F212920.dat	Q07062_PC91M	200	29.8	5	5	16	1	1	1	16	1	0	1	3	0	3	0	3	0	0	0	0	0	0	0	0	30	0	ctenidin-1-like isoform X3	0.40625	-2.46154	-1.29956	0.105665	127.643	Green	0.416667	-2.4	-1.26303	0.113182	136.723	Green
GPCM_DN112046_c9_g1_i1::g.224984::m.224984	8.7037	30921	6	F212918.dat	Q07060_PC89M	215	17.3	5	5	7	2	3	7	5	3	4	5	5	4	7	0	0	3	1	1	0	0	0	1	0	51	0	methyltransferase-like protein 7A	0.4	-2.5	-1.32193	4.91107e-05	0.0593257	Green	0.333333	-3	-1.58496	6.99161e-06	0.00844587	Blue
GPCM_DN111268_c0_g1_i1::g.335627::m.335627	4.92176	86245	11	F212937.dat	Q07204_PB109M	541	16.1	10	10	22	8	7	8	9	9	13	13	13	9	10	2	2	22	2	4	1	2	2	2	2	140	X	gelsolin, cytoplasmic-like	0.398148	-2.51163	-1.32862	0.000344969	0.416722	Green	0.288066	-3.47143	-1.79553	2.77058e-07	0.000334687	Blue
GPCM_DN110396_c0_g1_i11::g.436421::m.436421	5.239	73565	4	F212927.dat	Q07070_PC99M	202	5.2	4	4	10	7	6	6	10	9	4	5	10	9	12	1	2	3	0	2	0	1	0	1	1	89	0	hypothetical protein AMTR_s00142p00036590	0.396226	-2.52381	-1.3356	6.31613e-05	0.0762989	Green	0.356394	-2.80588	-1.48845	3.24625e-05	0.0392147	Blue
GPCM_DN110396_c0_g1_i5::g.436385::m.436385	5.07491	83612	6	F212920.dat	Q07062_PC91M	311	5.9	6	6	13	8	6	7	13	10	5	5	10	9	13	1	3	4	0	2	0	1	0	1	1	99	0	hypothetical protein AMTR_s00142p00036590	0.383333	-2.6087	-1.38333	6.32038e-05	0.0763502	Green	0.333333	-3	-1.58496	2.13839e-05	0.0258317	Blue
GPCM_DN109712_c4_g1_i1::g.455319::m.455319	9.90633	28906	7	F212937.dat	Q07204_PB109M	290	20.6	7	7	11	3	2	3	4	4	4	4	4	2	3	0	0	11	0	0	0	1	0	0	0	45	0	40S ribosomal protein S3-like	0.372093	-2.6875	-1.42626	0.0003095	0.373876	Green	0.258398	-3.87	-1.95233	8.81388e-08	0.000106472	Blue
GPCM_DN109655_c5_g1_i1::g.348329::m.348329	5.42179	17535	5	F212925.dat	Q07068_PC97M	143	19.8	3	2	8	2	2	1	6	4	4	8	7	4	4	2	2	1	0	1	1	2	2	2	1	56	0	ornithine aminotransferase, mitochondrial-like isoform X2	0.365854	-2.73333	-1.45066	0.00117227	1.4161	Green	0.352304	-2.83846	-1.50511	0.00100301	1.21164	Green
GPCM_DN105464_c0_g3_i1::g.386287::m.386287	11.2983	29694	2	F212925.dat	Q07068_PC97M	75	6.7	2	2	5	4	4	4	4	5	4	5	4	4	4	0	1	5	0	0	0	1	0	0	1	50	0	ribosomal protein L19e	0.346154	-2.88889	-1.53051	4.61457e-05	0.055744	Green	0.25641	-3.9	-1.96347	5.59594e-12	6.75989e-09	Blue
GPCM_DN109231_c2_g4_i1::g.490543::m.490543	4.77915	96925	9	F212924.dat	Q07066_PC95M	278	7.3	5	5	8	1	6	5	3	5	8	4	2	4	4	1	0	1	1	0	1	0	0	0	2	48	0	mucin-2-like	0.342105	-2.92308	-1.54749	7.02331e-05	0.0848416	Green	0.350877	-2.85	-1.51096	7.66883e-05	0.0926395	Green
GPCM_DN79990_c0_g1_i1::g.623767::m.623767	4.39567	34360	3	F212933.dat	Q07200_PB105M	175	13.5	3	0	26	13	14	6	7	4	7	4	5	8	9	26	12	5	15	10	9	14	13	4	12	197	X	endoglucanase E-4-like	1.49425	1.49425	0.579424	0.0729964	88.1797	Red	1.58365	1.58365	0.663256	0.0433155	52.3252	Green
GPCM_DN104433_c1_g2_i1::g.256814::m.256814	4.38514	112835	35	F212943.dat	Q07210_PB115M	1931	36.6	31	25	102	56	56	63	59	38	45	46	34	60	51	111	54	66	90	11	102	91	93	81	99	1306	X	aminopeptidase N-like	1.49031	1.49031	0.575613	0.0195283	23.5902	Red	1.51809	1.51809	0.602255	0.0257034	31.0497	Green
GPCM_DN108823_c0_g1_i1::g.32742::m.32742	4.71341	29696	2	F212946.dat	Q07214_PB119M	146	11.6	2	2	5	3	1	3	3	2	2	4	2	4	3	5	5	4	4	4	4	6	5	4	4	72	X	uncharacterized protein LOC108673189	1.48649	1.48649	0.571906	0.00017274	0.20867	Red	1.5015	1.5015	0.586406	0.00017273	0.208658	Green
GPCM_DN130805_c0_g1_i1::g.421662::m.421662	5.11049	50693	8	F212933.dat	Q07200_PB105M	273	17.7	6	6	6	3	4	2	3	1	3	3	3	2	3	6	6	5	5	4	5	5	6	1	1	71	X	phospholipase D alpha 1-like isoform X1	1.48571	1.48571	0.571157	0.0161532	19.5131	Red	1.46032	1.46032	0.546282	0.0343619	41.5091	Red
GPCM_DN107030_c0_g1_i1::g.353395::m.353395	4.59078	90394	18	F212946.dat	Q07214_PB119M	1026	26.6	14	14	36	13	26	22	24	19	18	19	17	20	17	32	28	24	19	24	36	25	36	30	35	484	X	endothelin-converting enzyme 1-like	1.47236	1.47236	0.558132	0.000297894	0.359856	Red	1.49637	1.49637	0.581468	0.000437426	0.52841	Red
GPCM_DN108265_c2_g1_i2::g.74507::m.74507	4.35503	35696	3	F212931.dat	Q07074_PC103M	157	18.7	3	1	3	1	2	2	2	1	2	1	0	0	3	3	2	1	1	2	1	1	1	1	2	29	0	alkaline phosphatase-like	1.47059	1.47059	0.556393	0.00937834	11.329	Red	1.50327	1.50327	0.588102	0.00997116	12.0452	Green
GPCM_DN111968_c0_g7_i1::g.393978::m.393978	4.38274	65157	12	F212943.dat	Q07210_PB115M	737	27.9	11	10	34	20	26	14	10	10	18	12	13	17	21	41	31	16	34	23	34	34	15	12	27	428	X	endoglucanase E-4-like	1.46471	1.46471	0.550611	0.0297749	35.9681	Red	1.52941	1.52941	0.612977	0.0190899	23.0606	Green
GPCM_DN101219_c0_g2_i1::g.89625::m.89625	4.16876	43193	7	F212925.dat	Q07068_PC97M	441	29.6	6	6	12	10	6	8	10	11	1	12	5	0	5	9	7	7	8	8	10	10	12	10	11	160	0	uncharacterized protein LOC108678415 isoform X2	1.46269	1.46269	0.548621	0.024329	29.3894	Red	1.49254	1.49254	0.577767	0.0179521	21.6862	Red
GPCM_DN111041_c2_g4_i1::g.72032::m.72032	6.67	31332	5	F212946.dat	Q07214_PB119M	123	11.3	3	3	3	1	0	0	1	0	0	0	0	0	1	1	2	2	2	0	1	1	3	2	2	19	0	ribose-5-phosphate isomerase-like	1.46154	1.46154	0.547488	0.020552	24.8269	Red	1.36752	1.36752	0.451563	0.0377029	45.5451	Red
GPCM_DN107034_c2_g1_i1::g.353656::m.353656	10.4759	12896	3	F212937.dat	Q07204_PB109M	118	26.1	3	3	5	0	0	0	0	0	0	2	0	0	1	1	0	5	0	2	0	0	0	2	0	13	0	hypothetical protein DAPPUDRAFT_344845, partial	1.46154	1.46154	0.547488	0.235932	285.005	Red	1.19658	1.19658	0.258918	0.492572	595.027	Red
GPCM_DN109938_c2_g1_i1::g.443263::m.443263	8.44413	27052	3	F212935.dat	Q07202_PB107M	91	8.2	2	2	2	1	0	0	0	1	0	1	1	1	1	2	2	1	1	1	1	1	1	0	0	16	0	uncharacterized protein C9E9.15-like isoform X1	1.46154	1.46154	0.547488	0.020552	24.8269	Red	1.45299	1.45299	0.539026	0.0332894	40.2136	Red
GPCM_DN111538_c5_g1_i2::g.213241::m.213241	4.68918	56874	24	F212933.dat	Q07200_PB105M	1646	51.4	22	21	156	83	112	78	69	72	74	98	79	92	78	156	120	74	130	118	113	116	166	120	111	2059	X	alpha-amylase 1-like	1.45917	1.45917	0.54515	0.000775824	0.937195	Red	1.52268	1.52268	0.606615	6.44001e-05	0.0777953	Green
GPCM_DN107416_c0_g1_i2::g.283637::m.283637	4.37783	43691	7	F212943.dat	Q07210_PB115M	368	18.5	5	3	13	5	6	3	6	5	2	5	5	5	6	5	12	6	8	4	13	6	8	4	8	122	X	cyanophycinase-like	1.45833	1.45833	0.544321	0.0111718	13.4956	Red	1.45833	1.45833	0.544321	0.0214556	25.9183	Red
GPCM_DN106801_c0_g1_i5::g.46248::m.46248	4.4679	40507	8	F212929.dat	Q07072_PC101M	691	28.7	7	1	23	32	30	21	25	25	30	20	15	23	25	55	40	38	35	40	28	36	31	31	29	609	X	uncharacterized protein LOC108677924	1.45703	1.45703	0.543032	0.00128548	1.55286	Red	1.44965	1.44965	0.535707	0.0034096	4.1188	Red
GPCM_DN109249_c0_g1_i11::g.491107::m.491107	4.54396	55787	4	F212943.dat	Q07210_PB115M	123	7	3	3	4	0	1	0	0	0	0	0	0	0	0	1	1	0	2	0	4	1	1	2	0	13	0	oplophorus-luciferin 2-monooxygenase non-catalytic subunit-like	1.45455	1.45455	0.540568	0.0607474	73.3828	Red	1.51515	1.51515	0.599462	0.0493146	59.572	Green
GPCM_DN50008_c0_g1_i1::g.610504::m.610504	8.04618	11136	4	F212944.dat	Q07212_PB117M	192	45.4	4	4	5	2	2	2	3	1	3	2	3	3	2	3	5	5	4	5	5	5	5	2	3	65	X	protein kinase C, brain isozyme-like	1.45455	1.45455	0.540568	0.00150733	1.82086	Red	1.44781	1.44781	0.533874	0.00388649	4.69488	Red
GPCM_DN109545_c0_g1_i2::g.190732::m.190732	4.83522	45451	15	F212944.dat	Q07212_PB117M	1255	61.5	14	1	76	49	50	42	27	40	36	40	47	58	53	79	64	65	57	77	55	76	68	46	61	1090	X	endoglucanase E-4-like	1.45133	1.45133	0.537373	0.000222954	0.269328	Red	1.45034	1.45034	0.536395	0.000581857	0.702883	Red
GPCM_DN71354_c0_g1_i1::g.536719::m.536719	5.46534	17716	5	F212937.dat	Q07204_PB109M	179	15.1	4	4	8	0	1	0	1	1	0	1	1	2	1	1	2	8	2	1	0	2	2	1	2	29	0	myelin P2 protein-like	1.44444	1.44444	0.530515	0.0612198	73.9536	Red	1.2963	1.2963	0.374396	0.103489	125.015	Red
GPCM_DN109695_c1_g3_i1::g.348219::m.348219	8.65085	38510	4	F212937.dat	Q07204_PB109M	218	10.8	4	3	8	2	2	3	0	2	0	3	0	3	2	4	4	8	3	2	3	5	0	1	2	49	0	uncharacterized protein LOC108673851, partial	1.44444	1.44444	0.530515	0.0862477	104.187	Red	1.35802	1.35802	0.44151	0.162797	196.659	Red
GPCM_DN106189_c0_g1_i1::g.273497::m.273497	5.4016	40734	3	F212924.dat	Q07066_PC95M	114	9.4	3	2	5	4	1	3	2	2	5	3	2	5	3	4	4	4	4	4	5	4	5	4	4	72	X	maltase-glucoamylase, intestinal-like	1.44444	1.44444	0.530515	0.00449962	5.43554	Red	1.45062	1.45062	0.536667	0.00416965	5.03693	Red
GPCM_DN106189_c0_g2_i1::g.273502::m.273502	5.30284	66454	3	F212924.dat	Q07066_PC95M	133	7.8	3	2	5	4	0	3	3	3	5	2	2	5	3	4	4	4	4	4	5	4	5	4	4	72	0	maltase-glucoamylase, intestinal-like	1.44444	1.44444	0.530515	0.00449962	5.43554	Red	1.45062	1.45062	0.536667	0.00416965	5.03693	Red
GPCM_DN110482_c3_g14_i1::g.84078::m.84078	9.80599	7327	2	F212937.dat	Q07204_PB109M	76	27.7	2	2	3	1	1	0	1	1	1	0	1	2	0	1	2	3	2	1	2	2	1	1	1	24	0	glutathione S-transferase Mu 2-like	1.44444	1.44444	0.530515	0.0152709	18.4472	Red	1.35802	1.35802	0.44151	0.0270235	32.6443	Red
GPCM_DN110922_c0_g1_i1::g.172296::m.172296	4.98086	26734	2	F212929.dat	Q07072_PC101M	92	18.4	2	1	4	3	4	4	4	3	4	2	4	4	3	5	7	5	5	5	4	6	7	6	5	90	X	isoamyl acetate-hydrolyzing esterase 1 homolog	1.44444	1.44444	0.530515	7.07985e-05	0.0855246	Red	1.45679	1.45679	0.542793	0.00016521	0.199574	Red
GPCM_DN109048_c0_g1_i3::g.301401::m.301401	6.96465	36758	8	F212937.dat	Q07204_PB109M	358	27.1	7	4	9	1	2	3	3	2	1	1	2	2	1	1	2	9	2	1	2	4	3	3	4	49	X	alcohol dehydrogenase [NADP(+)] B-like	1.44	1.44	0.526069	0.018619	22.4918	Red	1.37778	1.37778	0.462343	0.0424854	51.3224	Red
GPCM_DN105826_c0_g1_i1::g.339866::m.339866	6.48395	46301	4	F212946.dat	Q07214_PB119M	95	7.2	2	2	2	1	0	1	0	0	1	1	1	0	1	2	1	1	2	3	2	1	2	1	2	23	0	ferric-chelate reductase 1 homolog isoform X2	1.4375	1.4375	0.523562	0.0058036	7.01075	Red	1.45833	1.45833	0.544321	0.00596867	7.21015	Red
GPCM_DN106801_c0_g1_i7::g.46268::m.46268	4.07798	36287	5	F212937.dat	Q07204_PB109M	428	23.1	5	0	25	17	17	13	13	14	16	13	9	14	14	28	23	25	19	26	17	21	15	16	16	346	X	C-type lectin	1.43333	1.43333	0.519374	0.00149045	1.80046	Red	1.40741	1.40741	0.49304	0.00448305	5.41552	Red
GPCM_DN99876_c0_g1_i1::g.586479::m.586479	4.99982	12300	4	F212933.dat	Q07200_PB105M	226	67.8	4	4	7	4	2	2	0	0	4	2	5	5	3	7	1	0	7	6	7	5	8	1	1	70	0	endoglucanase E-4-like	1.43243	1.43243	0.518467	0.187275	226.228	Red	1.56156	1.56156	0.642989	0.0913557	110.358	Green
GPCM_DN109695_c1_g2_i1::g.348210::m.348210	8.49683	63020	4	F212937.dat	Q07204_PB109M	125	6.5	4	3	7	0	1	2	0	1	0	2	0	2	1	2	2	7	2	1	2	4	0	1	0	30	0	hypothetical protein BM555_06595	1.42105	1.42105	0.50696	0.117039	141.383	Red	1.28655	1.28655	0.363507	0.230675	278.656	Red
GPCM_DN109695_c1_g2_i2::g.348231::m.348231	8.61931	62293	3	F212937.dat	Q07204_PB109M	103	5.3	3	2	6	0	1	2	0	1	0	2	0	2	1	2	2	6	2	1	2	4	1	1	0	30	0	uncharacterized protein LOC108668253 isoform X1	1.42105	1.42105	0.50696	0.117039	141.383	Red	1.28655	1.28655	0.363507	0.230675	278.656	Red
GPCM_DN106801_c0_g1_i2::g.46224::m.46224	4.40661	40499	7	F212933.dat	Q07200_PB105M	572	22	7	2	37	25	24	18	18	18	22	17	12	19	19	37	30	29	27	33	23	29	24	22	23	469	X	C-type lectin	1.42079	1.42079	0.506695	0.000420299	0.507721	Red	1.41364	1.41364	0.499416	0.00121324	1.46559	Red
GPCM_DN109545_c0_g4_i1::g.190782::m.190782	4.635	62041	12	F212910.dat	Q07216_PB121M	682	22	10	9	34	28	24	19	19	12	19	13	20	23	23	37	25	16	24	31	30	27	31	34	35	490	X	endoglucanase E-4-like	1.41905	1.41905	0.504923	0.00237438	2.86825	Red	1.48677	1.48677	0.572184	0.000162284	0.196039	Red
GPCM_DN105556_c0_g1_i1::g.221828::m.221828	5.44321	55601	2	F212937.dat	Q07204_PB109M	143	4.8	2	2	2	0	0	0	0	1	0	0	1	0	0	1	2	2	1	1	2	1	1	1	0	14	0	V-type proton ATPase subunit B	1.41667	1.41667	0.5025	0.0241433	29.1651	Red	1.38889	1.38889	0.473931	0.0442149	53.4115	Red
GPCM_DN108020_c0_g1_i2::g.197954::m.197954	6.30105	29677	2	F212933.dat	Q07200_PB105M	86	8	2	2	2	0	0	0	0	1	0	0	1	0	0	2	0	1	0	0	0	1	1	2	1	10	0	proclotting enzyme-like isoform X1	1.41667	1.41667	0.5025	0.0654056	79.0099	Red	1.38889	1.38889	0.473931	0.108935	131.593	Red
GPCM_DN111919_c2_g1_i10::g.390811::m.390811	6.58746	201503	2	F212944.dat	Q07212_PB117M	62	0.8	2	2	2	0	0	0	1	0	1	0	0	0	0	0	0	1	1	1	1	2	0	1	1	10	0	eukaryotic translation initiation factor 4 gamma 1-like isoform X1	1.41667	1.41667	0.5025	0.0241433	29.1651	Red	1.38889	1.38889	0.473931	0.0442149	53.4115	Red
GPCM_DN111919_c2_g1_i8::g.390786::m.390786	7.23383	219656	2	F212920.dat	Q07062_PC91M	51	1.1	2	2	2	0	0	0	2	0	1	0	0	0	0	0	0	1	1	1	1	1	0	1	1	10	0	eukaryotic translation initiation factor 4 gamma 1-like isoform X3	1.41667	1.41667	0.5025	0.0241433	29.1651	Red	1.38889	1.38889	0.473931	0.0442149	53.4115	Red
GPCM_DN109851_c0_g1_i6::g.319172::m.319172	5.48824	31143	2	F212933.dat	Q07200_PB105M	127	7.9	2	2	3	3	2	2	4	4	2	2	4	3	3	3	5	7	2	5	5	6	4	5	3	74	X	spliceosome RNA helicase DDX39B-like	1.41026	1.41026	0.495957	0.0113478	13.7081	Red	1.33903	1.33903	0.42119	0.0224798	27.1556	Red
GPCM_DN100238_c0_g1_i1::g.275948::m.275948	8.25183	46925	10	F212933.dat	Q07200_PB105M	548	25.4	8	8	16	8	9	6	10	6	2	2	3	6	10	16	9	6	8	10	6	10	8	8	9	152	X	serpin B11-like isoform X1	1.40845	1.40845	0.494109	0.0380062	45.9115	Red	1.4554	1.4554	0.541415	0.0253014	30.5641	Red
GPCM_DN110833_c0_g1_i2::g.502519::m.502519	4.60995	56936	19	F212933.dat	Q07200_PB105M	1122	35.6	18	16	76	50	44	32	34	37	38	38	51	33	28	76	37	33	63	45	62	53	57	59	60	930	X	alpha-amylase	1.40253	1.40253	0.488033	0.00421811	5.09548	Red	1.46273	1.46273	0.548662	0.00090923	1.09835	Red
GPCM_DN108706_c0_g1_i1::g.29478::m.29478	6.50291	38782	17	F212929.dat	Q07072_PC101M	685	40.9	12	12	15	12	16	15	17	8	12	14	16	15	8	15	6	14	11	17	14	14	18	11	11	264	X	acylamino-acid-releasing enzyme-like	1.4	1.4	0.485427	0.0104444	12.6168	Red	1.38889	1.38889	0.473931	0.0205344	24.8056	Red
GPCM_DN107950_c0_g1_i1::g.113831::m.113831	6.19498	94963	14	F212937.dat	Q07204_PB109M	475	15.7	12	12	14	1	2	2	3	0	3	1	1	1	3	1	0	14	1	1	3	3	0	2	2	44	0	translation elongation factor 2-like	1.4	1.4	0.485427	0.171137	206.734	Red	1.22222	1.22222	0.289507	0.346561	418.646	Red
GPCM_DN107049_c0_g1_i1::g.357218::m.357218	5.72686	50516	2	F212922.dat	Q07064_PC93M	51	2.7	1	1	1	0	0	0	1	1	1	1	1	0	1	1	1	1	1	1	2	2	0	1	1	17	0	basic leucine zipper and W2 domain-containing protein 1-like	1.4	1.4	0.485427	0.0248318	29.9969	Red	1.40741	1.40741	0.49304	0.0321814	38.8752	Red
GPCM_DN92848_c0_g1_i1::g.529918::m.529918	5.53987	172032	2	F212912.dat	Q07218_PB123M	104	0.9	2	2	4	1	1	4	1	1	0	1	1	0	0	1	0	1	3	1	2	2	2	2	4	28	0	collagen alpha-1(V) chain-like isoform X1	1.4	1.4	0.485427	0.13564	163.853	Red	1.44444	1.44444	0.530515	0.11424	138.002	Red
GPCM_DN105361_c0_g4_i1::g.253603::m.253603	4.31639	57816	15	F212912.dat	Q07218_PB123M	563	22.3	9	7	21	12	20	13	12	8	15	12	8	21	15	19	23	18	15	25	22	22	19	17	21	337	X	glucosylceramidase 3	1.39583	1.39583	0.481127	0.0021397	2.58476	Red	1.41204	1.41204	0.497778	0.00195168	2.35763	Red
GPCM_DN110828_c1_g1_i2::g.498602::m.498602	4.30647	47850	3	F212937.dat	Q07204_PB109M	176	6.5	3	3	4	1	0	0	0	0	1	1	0	0	0	0	2	4	0	0	0	3	0	0	0	12	0	alpha-N-acetylgalactosaminidase-like	1.38462	1.38462	0.469485	0.282756	341.569	Red	1.19658	1.19658	0.258918	0.542963	655.899	Red
GPCM_DN106051_c0_g1_i1::g.468629::m.468629	4.30442	50648	7	F212916.dat	Q07058_PC87M	280	15.1	6	4	20	14	20	8	9	3	11	4	5	12	10	27	15	6	15	10	9	13	15	5	12	223	X	endoglucanase E-4-like	1.38384	1.38384	0.468675	0.134158	162.063	Red	1.45903	1.45903	0.545014	0.0858245	103.676	Red
GPCM_DN75579_c0_g1_i1::g.626815::m.626815	4.01705	17523	3	F212927.dat	Q07070_PC99M	190	28.9	3	3	4	2	1	1	0	1	1	2	4	1	1	3	4	3	3	0	0	1	1	2	2	33	0	troponin C-like	1.38095	1.38095	0.465664	0.113806	137.478	Red	1.32275	1.32275	0.403542	0.202609	244.752	Red
GPCM_DN105691_c1_g2_i8::g.450811::m.450811	4.79029	11407	3	F212933.dat	Q07200_PB105M	123	29	3	1	26	16	19	10	12	15	16	13	10	14	15	26	22	9	26	16	23	19	23	17	16	337	X	glucosylceramidase 3	1.38	1.38	0.464668	0.0100368	12.1244	Red	1.45926	1.45926	0.545236	0.000736317	0.88947	Red
GPCM_DN107289_c0_g1_i3::g.481807::m.481807	4.7793	75222	19	F212946.dat	Q07214_PB119M	725	21.4	15	14	23	4	10	7	10	5	7	10	11	8	15	14	15	6	13	6	16	15	23	18	19	232	X	beta-galactosidase-1-like protein 2	1.37363	1.37363	0.45799	0.0568011	68.6157	Red	1.45299	1.45299	0.539026	0.0207265	25.0376	Red
GPCM_DN106669_c0_g1_i1::g.322008::m.322008	5.04838	64495	4	F212933.dat	Q07200_PB105M	221	7.9	3	3	6	4	3	4	1	1	2	5	2	4	2	6	5	3	4	2	5	5	7	2	4	71	X	pantetheinase-like	1.36842	1.36842	0.452512	0.0430224	51.9711	Red	1.40351	1.40351	0.489038	0.0350366	42.3242	Red
GPCM_DN106669_c0_g1_i2::g.322018::m.322018	5.13109	64512	4	F212931.dat	Q07074_PC103M	159	6.7	3	3	3	4	3	4	1	2	2	6	2	5	3	6	5	3	4	2	5	5	6	2	4	74	X	pantetheinase-like	1.36842	1.36842	0.452512	0.0430224	51.9711	Red	1.40351	1.40351	0.489038	0.0350366	42.3242	Red
GPCM_DN109695_c1_g1_i2::g.348224::m.348224	6.35483	42128	2	F212937.dat	Q07204_PB109M	81	4.7	2	1	4	0	1	2	0	1	0	2	0	2	1	2	2	4	2	1	3	3	0	1	0	27	0	uncharacterized protein LOC108672380	1.36842	1.36842	0.452512	0.128467	155.188	Red	1.28655	1.28655	0.363507	0.230675	278.656	Red
GPCM_DN110560_c3_g2_i3::g.199646::m.199646	5.31368	23129	8	F212937.dat	Q07204_PB109M	475	36.5	8	8	37	15	13	12	3	11	8	20	9	20	13	15	19	37	11	11	18	28	13	15	9	300	X	vitamin B12-dependent ribonucleotide reductase	1.36567	1.36567	0.449611	0.127486	154.003	Red	1.21891	1.21891	0.285586	0.249796	301.753	Red
GPCM_DN107990_c0_g1_i1::g.112846::m.112846	5.88946	12718	2	F212910.dat	Q07216_PB121M	52	18.9	2	2	2	0	0	0	1	0	0	0	0	0	0	0	1	2	1	0	0	0	0	2	0	7	0	pterin-4-alpha-carbinolamine dehydratase	1.36364	1.36364	0.447459	0.127467	153.98	Red	1.21212	1.21212	0.277534	0.250944	303.14	Red
GPCM_DN108453_c0_g2_i5::g.161965::m.161965	3.91752	9202	2	F212943.dat	Q07210_PB115M	156	26.8	2	1	12	13	10	11	10	11	7	11	10	17	12	21	15	16	18	15	12	14	17	13	15	268	X	apolipoprotein D-like	1.36066	1.36066	0.444302	0.00128111	1.54759	Red	1.35701	1.35701	0.440434	0.00251851	3.04237	Red
GPCM_DN105691_c1_g4_i3::g.450741::m.450741	4.34062	24660	8	F212935.dat	Q07202_PB107M	387	24.6	6	3	23	15	17	14	15	13	13	12	12	16	14	22	23	18	20	16	23	17	26	12	23	341	X	glucosylceramidase 3	1.35762	1.35762	0.441075	0.00187974	2.27072	Red	1.36865	1.36865	0.452757	0.00371314	4.48547	Red
GPCM_DN112263_c1_g1_i2::g.465589::m.465589	4.436	58486	11	F212944.dat	Q07212_PB117M	549	22.9	8	8	16	12	10	14	14	11	8	8	7	11	9	17	17	14	15	15	13	16	17	9	11	248	X	glucosylceramidase-like isoform X1	1.35714	1.35714	0.440573	0.00174242	2.10484	Red	1.35913	1.35913	0.44268	0.00346045	4.18022	Red
GPCM_DN82209_c0_g1_i1::g.570126::m.570126	8.39531	59683	6	F212937.dat	Q07204_PB109M	182	6.6	4	4	4	0	1	1	1	1	0	1	2	0	2	1	2	4	1	1	1	2	0	2	1	24	0	protein no-on-transient A-like	1.35714	1.35714	0.440573	0.137301	165.859	Red	1.26984	1.26984	0.344648	0.24474	295.646	Red
GPCM_DN103481_c0_g1_i1::g.350553::m.350553	4.54549	10477	2	F212937.dat	Q07204_PB109M	102	23.2	2	2	3	0	1	0	0	0	1	0	1	1	0	1	0	3	1	1	1	2	1	1	0	15	0	small nuclear ribonucleoprotein F-like	1.35714	1.35714	0.440573	0.0981457	118.56	Red	1.26984	1.26984	0.344648	0.190788	230.472	Red
GPCM_DN103119_c0_g1_i1::g.160888::m.160888	4.41627	54349	6	F212935.dat	Q07202_PB107M	298	16.5	5	5	8	2	4	3	6	5	2	4	5	4	3	6	8	6	5	7	5	5	4	5	6	95	X	carboxypeptidase Q-like	1.35417	1.35417	0.437405	0.00449089	5.425	Red	1.36574	1.36574	0.449684	0.00457724	5.52931	Red
GPCM_DN103119_c0_g1_i2::g.160895::m.160895	4.48216	54727	6	F212920.dat	Q07062_PC91M	376	18.6	6	4	10	4	7	4	10	4	1	6	5	2	2	7	5	6	7	10	5	7	4	6	7	109	X	carboxypeptidase Q-like	1.34545	1.34545	0.428094	0.0752647	90.9198	Red	1.35354	1.35354	0.436733	0.0768409	92.8238	Red
GPCM_DN107030_c0_g1_i2::g.353408::m.353408	4.59717	66136	8	F212925.dat	Q07068_PC97M	490	16.3	8	0	14	6	15	14	14	10	11	14	9	10	10	17	17	14	9	13	18	14	19	15	18	267	X	hypothetical protein A6K26_009920, partial	1.34426	1.34426	0.426815	0.00465938	5.62853	Red	1.35701	1.35701	0.440434	0.00590939	7.13855	Red
GPCM_DN108673_c0_g2_i1::g.62937::m.62937	5.32385	22072	21	F212935.dat	Q07202_PB107M	1301	75.8	20	11	501	346	324	342	290	306	290	288	366	318	324	523	501	425	529	647	515	376	170	459	155	7494	X	hemocyanin subunit 1	1.34426	1.34426	0.426809	0.0557906	67.3951	Red	1.34623	1.34623	0.428929	0.0834611	100.821	Red
GPCM_DN79262_c0_g1_i1::g.582973::m.582973	5.08416	33080	4	F212943.dat	Q07210_PB115M	163	9.2	3	2	7	4	4	4	5	3	6	5	4	2	3	6	3	4	7	9	7	6	7	3	5	97	X	beta-glucuronidase-like	1.34	1.34	0.422233	0.031667	38.2537	Red	1.37778	1.37778	0.462343	0.0260798	31.5044	Red
GPCM_DN90365_c0_g1_i1::g.541327::m.541327	4.79597	55791	6	F212937.dat	Q07204_PB109M	395	19.1	6	6	12	10	10	10	11	7	6	8	7	12	10	12	12	12	13	12	13	12	18	10	11	216	X	sodium/calcium exchanger 2-like isoform X3	1.33663	1.33663	0.418604	0.00159864	1.93116	Red	1.34213	1.34213	0.424529	0.00263846	3.18726	Red
GPCM_DN112263_c1_g1_i1::g.465580::m.465580	4.77588	49771	7	F212922.dat	Q07064_PC93M	409	25.2	7	7	11	11	10	13	12	11	8	8	7	11	9	17	17	13	14	15	12	15	14	9	11	237	X	glucosylceramidase-like isoform X1	1.33636	1.33636	0.418313	0.00197437	2.38504	Red	1.34343	1.34343	0.425926	0.00350565	4.23482	Red
GPCM_DN112210_c1_g1_i3::g.465714::m.465714	4.23301	92407	6	F212944.dat	Q07212_PB117M	212	4.8	3	3	3	1	1	3	0	1	1	4	3	3	1	4	0	1	4	0	5	3	3	2	2	42	0	macrophage mannose receptor 1-like, partial	1.33333	1.33333	0.415037	0.20985	253.499	Red	1.38889	1.38889	0.473931	0.164566	198.796	Red
GPCM_DN122901_c0_g1_i1::g.252470::m.252470	4.91461	17870	6	F212929.dat	Q07072_PC101M	201	41.7	4	4	4	0	0	0	0	0	0	1	1	4	3	2	2	2	1	2	0	0	1	1	0	20	0	selenium-dependent glutathione peroxidase	1.33333	1.33333	0.415037	0.197682	238.799	Red	1.25926	1.25926	0.332575	0.32449	391.984	Red
GPCM_DN108760_c3_g4_i2::g.28524::m.28524	7.19125	25482	5	F212933.dat	Q07200_PB105M	145	24.6	4	4	5	0	1	1	0	1	0	0	1	2	2	5	3	2	0	1	0	2	3	1	2	27	0	N(4)-(Beta-N-acetylglucosaminyl)-L-asparaginase-like	1.33333	1.33333	0.415037	0.14625	176.669	Red	1.2963	1.2963	0.374396	0.219355	264.98	Red
GPCM_DN105609_c0_g1_i1::g.450478::m.450478	4.22013	46695	4	F212910.dat	Q07216_PB121M	174	13.6	3	3	3	2	3	4	1	2	1	2	1	3	1	3	3	4	3	4	3	3	3	3	2	51	X	oplophorus-luciferin 2-monooxygenase non-catalytic subunit-like	1.33333	1.33333	0.415037	0.0298249	36.0285	Red	1.2963	1.2963	0.374396	0.051395	62.0852	Red
GPCM_DN65375_c0_g2_i1::g.594287::m.594287	6.4865	29997	3	F212937.dat	Q07204_PB109M	151	13.3	3	3	5	1	3	1	3	1	3	3	4	0	4	1	5	5	1	4	6	4	3	3	2	57	0	copine-8-like isoform X2	1.33333	1.33333	0.415037	0.135745	163.98	Red	1.27946	1.27946	0.355536	0.223088	269.49	Red
GPCM_DN105032_c0_g1_i12::g.383380::m.383380	8.22177	6242	2	F212933.dat	Q07200_PB105M	111	22.4	2	2	2	0	0	1	0	0	0	1	0	0	0	2	3	0	2	1	1	0	0	1	1	13	0	leukocyte elastase inhibitor-like isoform X6	1.33333	1.33333	0.415037	0.142477	172.113	Red	1.38889	1.38889	0.473931	0.108935	131.593	Red
GPCM_DN107974_c1_g1_i5::g.115986::m.115986	5.67881	40097	2	F212927.dat	Q07070_PC99M	82	7	2	2	5	2	2	0	3	3	5	2	5	2	3	6	0	1	1	5	3	5	8	1	4	61	0	tryptophan 2,3-dioxygenase-like	1.33333	1.33333	0.415037	0.259432	313.394	Red	1.41414	1.41414	0.499926	0.188573	227.796	Red
GPCM_DN108240_c0_g1_i1::g.78301::m.78301	5.11529	68819	19	F212946.dat	Q07214_PB119M	1314	27.7	18	15	84	36	42	44	38	45	47	49	40	50	49	65	52	54	40	48	58	52	84	61	68	1022	X	chitinase	1.33034	1.33034	0.411792	0.00427761	5.16735	Red	1.34082	1.34082	0.42312	0.00764816	9.23898	Red
GPCM_DN91237_c0_g1_i2::g.525138::m.525138	4.82771	34486	5	F212910.dat	Q07216_PB121M	316	14.8	5	5	9	5	6	5	6	7	5	5	4	3	8	7	7	7	7	6	8	9	7	9	8	129	X	sodium/calcium exchanger 2-like isoform X4	1.32812	1.32812	0.409391	0.00146367	1.76811	Red	1.33681	1.33681	0.41879	0.00148508	1.79397	Red
GPCM_DN99005_c0_g1_i1::g.517541::m.517541	4.42741	25245	3	F212943.dat	Q07210_PB115M	177	11.6	3	3	13	7	4	4	5	5	4	6	6	9	5	9	6	10	4	7	13	16	5	2	5	132	X	uncharacterized protein LOC108667142	1.32308	1.32308	0.403897	0.165404	199.808	Red	1.28205	1.28205	0.358454	0.260677	314.898	Red
GPCM_DN106252_c0_g1_i3::g.378696::m.378696	5.08907	64734	8	F212935.dat	Q07202_PB107M	255	10.3	5	5	9	0	7	2	2	4	1	3	3	4	3	3	9	0	6	4	3	4	8	5	6	77	0	arylsulfatase A-like	1.32258	1.32258	0.403356	0.222727	269.054	Red	1.43369	1.43369	0.519735	0.098432	118.906	Red
GPCM_DN111249_c0_g1_i1::g.335241::m.335241	4.57831	83391	4	F212937.dat	Q07204_PB109M	162	4.2	3	3	3	0	0	0	1	1	0	1	0	2	1	1	1	3	2	2	1	2	0	1	0	19	0	importin subunit beta-1-like	1.3125	1.3125	0.392317	0.137301	165.859	Red	1.31944	1.31944	0.399931	0.153985	186.014	Red
GPCM_DN1325_c0_g1_i1::g.637579::m.637579	7.81662	28547	3	F212912.dat	Q07218_PB123M	135	8.6	3	3	3	0	1	2	2	0	0	0	1	0	0	1	0	3	1	0	0	0	1	2	3	17	0	hypothetical protein DAPPUDRAFT_299789	1.3125	1.3125	0.392317	0.296111	357.702	Red	1.18056	1.18056	0.239466	0.52221	630.829	Red
GPCM_DN85846_c0_g1_i1::g.563266::m.563266	4.67681	68749	16	F212937.dat	Q07204_PB109M	579	22.5	12	1	15	13	7	13	13	12	10	12	3	18	13	25	12	15	13	17	19	11	11	12	8	257	X	alpha-glucosidase-like, partial	1.31034	1.31034	0.389947	0.0844613	102.029	Red	1.30268	1.30268	0.381485	0.118614	143.286	Red
GPCM_DN112139_c8_g1_i1::g.148829::m.148829	5.56032	36747	5	F212937.dat	Q07204_PB109M	259	17.7	4	1	9	6	4	5	3	6	5	3	3	2	1	5	6	9	4	5	5	5	4	6	5	92	X	glycogenin-1-like isoform X3	1.30435	1.30435	0.383329	0.0322743	38.9873	Red	1.23188	1.23188	0.300866	0.057774	69.791	Red
GPCM_DN102623_c0_g1_i1::g.23073::m.23073	5.35043	72111	11	F212944.dat	Q07212_PB117M	551	20.6	10	10	15	7	5	10	12	8	5	6	8	9	9	9	11	18	12	12	10	15	6	13	8	193	X	V-type proton ATPase catalytic subunit A-like	1.30337	1.30337	0.382248	0.0314455	37.9862	Red	1.23596	1.23596	0.305626	0.0598917	72.3492	Red
GPCM_DN43252_c0_g1_i2::g.514260::m.514260	4.64793	77301	28	F212931.dat	Q07074_PC103M	1563	37	24	24	54	41	34	19	27	30	26	47	22	43	54	39	32	28	40	31	42	36	25	28	58	702	X	xaa-Pro aminopeptidase 2-like	1.29329	1.29329	0.371042	0.0402404	48.6104	Red	1.32313	1.32313	0.40395	0.0332131	40.1214	Red
GPCM_DN111572_c0_g3_i1::g.213302::m.213302	6.31751	17331	9	F212916.dat	Q07058_PC87M	760	61.5	9	9	34	37	34	31	30	30	24	32	29	38	31	21	20	15	21	18	18	21	25	18	25	518	X	chitinase 3	1.29268	1.29268	0.370368	0.00138587	1.67413	Red	1.32791	1.32791	0.409161	0.000335529	0.405319	Red
GPCM_DN80908_c0_g1_i1::g.536587::m.536587	5.12368	27637	3	F212927.dat	Q07070_PC99M	119	10.1	3	3	3	2	1	2	3	0	3	0	3	1	2	2	3	3	2	3	0	2	1	3	2	38	0	laminin subunit alpha-like	1.29167	1.29167	0.369234	0.107234	129.538	Red	1.25	1.25	0.321928	0.179244	216.527	Red
GPCM_DN107345_c0_g1_i11::g.418746::m.418746	8.97099	8771	2	F212943.dat	Q07210_PB115M	83	20	2	2	5	1	1	1	1	2	2	1	2	1	2	2	2	2	1	2	5	2	2	5	3	40	X	keratin-associated protein 19-2-like isoform X4	1.29167	1.29167	0.369234	0.0256756	31.0161	Red	1.34259	1.34259	0.425022	0.00927976	11.2099	Red
GPCM_DN95834_c0_g1_i1::g.531410::m.531410	11.0078	20348	3	F212910.dat	Q07216_PB121M	127	8.1	2	2	19	5	5	2	13	3	11	12	9	2	7	3	13	15	2	10	10	9	8	19	3	161	X	histone H1.0-like	1.29114	1.29114	0.368645	0.30796	372.016	Red	1.20956	1.20956	0.274487	0.471862	570.009	Red
GPCM_DN105725_c0_g1_i1::g.277606::m.277606	5.62135	75410	19	F212937.dat	Q07204_PB109M	810	27.5	16	16	25	10	8	5	2	4	4	5	8	5	14	11	9	25	6	16	8	7	2	5	4	158	X	tyrosine decarboxylase-like	1.28378	1.28378	0.360402	0.331439	400.379	Red	1.0961	1.0961	0.132374	0.675066	815.48	Red
GPCM_DN102471_c0_g2_i1::g.506953::m.506953	4.83267	90561	4	F212920.dat	Q07062_PC91M	176	2.8	3	3	6	2	3	2	6	6	3	0	4	2	3	6	2	5	7	3	3	2	1	3	1	64	0	basic proline-rich protein	1.27586	1.27586	0.351472	0.136603	165.016	Red	1.26437	1.26437	0.338416	0.191264	231.046	Red
GPCM_DN107201_c0_g1_i2::g.480282::m.480282	4.94564	33238	5	F212931.dat	Q07074_PC103M	346	35	5	5	15	10	14	8	25	12	17	15	14	17	15	18	23	14	20	13	22	19	28	18	15	337	X	brachyurin-like	1.27389	1.27389	0.349235	0.0503	60.7623	Red	1.30927	1.30927	0.388764	0.0322686	38.9805	Red
GPCM_DN103350_c0_g1_i3::g.359477::m.359477	6.85398	62039	10	F212937.dat	Q07204_PB109M	388	12.5	8	2	12	1	2	1	2	3	3	3	1	1	1	2	2	12	2	1	1	1	2	1	1	43	X	mitochondrial glutamate dehydrogenase 1	1.27273	1.27273	0.347923	0.279131	337.19	Red	1.06061	1.06061	0.0848889	0.615234	743.202	Red
GPCM_DN111965_c5_g5_i1::g.389768::m.389768	8.84325	21414	3	F212937.dat	Q07204_PB109M	121	12.5	3	3	4	1	0	0	0	0	0	0	0	0	0	0	1	4	0	0	0	0	0	1	0	7	0	cytoglobin-2-like	1.27273	1.27273	0.347923	0.239034	288.753	Red	1.11111	1.11111	0.152003	0.502706	607.268	Red
GPCM_DN81675_c0_g1_i2::g.596100::m.596100	5.03678	13536	2	F212937.dat	Q07204_PB109M	75	15.4	2	2	2	0	0	0	0	1	0	0	0	0	0	0	1	2	0	1	0	1	0	0	0	6	0	zinc finger RNA-binding protein-like isoform X1	1.27273	1.27273	0.347923	0.138148	166.883	Red	1.21212	1.21212	0.277534	0.250944	303.14	Red
GPCM_DN106064_c1_g1_i2::g.468670::m.468670	4.66674	53417	4	F212920.dat	Q07062_PC91M	183	8.9	3	1	6	4	4	3	6	6	3	3	2	6	3	3	3	4	3	6	5	2	7	4	5	82	X	oplophorus-luciferin 2-monooxygenase non-catalytic subunit-like	1.26829	1.26829	0.342888	0.0579419	69.9938	Red	1.27371	1.27371	0.34904	0.0807572	97.5547	Red
GPCM_DN106064_c1_g1_i9::g.468708::m.468708	5.79658	42267	3	F212920.dat	Q07062_PC91M	183	11.4	3	1	6	3	4	3	6	6	3	3	2	6	3	3	3	4	3	6	5	2	7	4	5	81	X	oplophorus-luciferin 2-monooxygenase non-catalytic subunit-like	1.26829	1.26829	0.342888	0.0579419	69.9938	Red	1.27371	1.27371	0.34904	0.0807572	97.5547	Red
GPCM_DN106064_c1_g1_i11::g.468745::m.468745	5.08754	13525	2	F212916.dat	Q07058_PC87M	118	15.6	2	1	4	3	4	3	5	5	3	3	2	3	3	3	3	4	3	6	5	2	7	4	5	76	X	hypothetical protein BRAFLDRAFT_77870	1.26829	1.26829	0.342888	0.0579419	69.9938	Red	1.27371	1.27371	0.34904	0.0807572	97.5547	Red
GPCM_DN93956_c0_g1_i2::g.563013::m.563013	4.49417	49131	9	F212946.dat	Q07214_PB119M	542	27.3	8	6	19	16	9	9	5	5	10	8	11	13	11	19	6	10	11	12	11	12	19	9	15	221	X	endoglucanase E-4-like	1.26733	1.26733	0.341789	0.108245	130.76	Red	1.28713	1.28713	0.364156	0.107997	130.46	Red
GPCM_DN108673_c0_g1_i3::g.62933::m.62933	5.25791	69572	42	F212937.dat	Q07204_PB109M	2773	56.9	39	7	331	241	172	221	227	265	203	235	357	200	370	366	492	331	351	435	407	240	165	318	107	5703	X	hemocyanin subunit 1	1.26669	1.26669	0.341067	0.140123	169.268	Red	1.26349	1.26349	0.33742	0.182714	220.718	Red
GPCM_DN99203_c0_g1_i1::g.574269::m.574269	9.66419	9531	6	F212944.dat	Q07212_PB117M	226	37.6	4	4	6	2	4	1	2	3	2	1	2	1	2	5	5	5	3	4	5	6	4	4	4	65	X	small nuclear ribonucleoprotein G-like	1.26667	1.26667	0.341037	0.040809	49.2972	Red	1.22222	1.22222	0.289507	0.0713055	86.137	Red
GPCM_DN86678_c0_g1_i1::g.564969::m.564969	4.60566	30185	9	F212916.dat	Q07058_PC87M	576	46.2	9	9	24	21	24	16	18	16	21	18	20	24	21	32	23	18	28	22	21	29	35	20	24	451	X	endoglucanase E-4-like	1.2657	1.2657	0.339936	0.0149711	18.0851	Red	1.30435	1.30435	0.383329	0.00751209	9.0746	Red
GPCM_DN108598_c2_g3_i1::g.98796::m.98796	4.85511	30186	3	F212937.dat	Q07204_PB109M	285	18	3	1	12	4	3	4	4	3	5	4	3	3	3	2	5	12	3	7	1	9	2	4	3	84	X	CLUMA_CG004748, isoform A	1.26087	1.26087	0.334419	0.316104	381.854	Red	1.08696	1.08696	0.120294	0.665024	803.35	Red
GPCM_DN104546_c0_g1_i23::g.120005::m.120005	4.46503	50111	3	F212933.dat	Q07200_PB105M	259	9.5	3	3	5	4	4	2	4	4	3	3	3	3	3	5	4	4	5	2	3	5	7	4	5	77	X	oplophorus-luciferin 2-monooxygenase non-catalytic subunit-like	1.25581	1.25581	0.328623	0.037989	45.8908	Red	1.26615	1.26615	0.340448	0.0498469	60.215	Red
GPCM_DN110796_c2_g2_i1::g.310111::m.310111	9.75569	13297	4	F212944.dat	Q07212_PB117M	152	19.2	4	4	7	5	4	4	5	5	5	4	4	3	2	5	10	8	5	3	4	7	3	6	5	97	X	cytochrome c oxidase subunit NDUFA4-like isoform X3	1.2549	1.2549	0.327575	0.115997	140.124	Red	1.19826	1.19826	0.260937	0.222362	268.613	Red
GPCM_DN108240_c0_g2_i2::g.78375::m.78375	4.86047	65377	20	F212916.dat	Q07058_PC87M	855	28.3	16	13	39	18	39	25	23	36	35	28	28	32	29	41	36	21	38	31	39	35	59	28	46	667	X	chitinase 1	1.25418	1.25418	0.326745	0.052748	63.7195	Red	1.31178	1.31178	0.391526	0.0164126	19.8264	Red
GPCM_DN107959_c4_g1_i1::g.113468::m.113468	5.83865	215592	14	F212937.dat	Q07204_PB109M	977	6.7	13	13	80	54	53	46	68	57	56	61	66	66	72	89	87	80	74	75	57	70	85	63	73	1352	X	collagen alpha-2(IV) chain-like	1.25123	1.25123	0.323349	0.00177983	2.15004	Red	1.2443	1.2443	0.315333	0.00434055	5.24339	Red
GPCM_DN106555_c1_g5_i1::g.494269::m.494269	5.48471	23760	8	F212920.dat	Q07062_PC91M	344	41.1	5	5	8	5	7	2	8	3	3	3	3	6	3	8	7	5	7	8	3	7	8	0	3	99	0	prenylcysteine oxidase 1-like, partial	1.25	1.25	0.321928	0.179835	217.24	Red	1.23737	1.23737	0.307281	0.240892	290.998	Red
GPCM_DN99336_c0_g1_i1::g.533761::m.533761	5.32334	57370	6	F212929.dat	Q07072_PC101M	224	11.5	5	5	5	4	2	3	2	2	1	4	3	5	2	2	2	3	3	3	6	4	5	2	2	60	X	phospholipase D3-like	1.25	1.25	0.321928	0.0719264	86.8871	Red	1.25	1.25	0.321928	0.0957649	115.684	Red
GPCM_DN94487_c0_g1_i1::g.555102::m.555102	6.23158	37744	4	F212933.dat	Q07200_PB105M	146	9.6	3	3	5	0	1	0	1	0	1	2	2	1	0	5	2	2	0	1	0	1	3	3	1	26	0	arylsulfatase B-like isoform X1	1.25	1.25	0.321928	0.296609	358.304	Red	1.18056	1.18056	0.239466	0.459292	554.825	Red
GPCM_DN102121_c0_g1_i1::g.151639::m.151639	7.16043	61832	2	F212925.dat	Q07068_PC97M	46	5.1	1	1	1	0	0	1	0	0	0	1	0	1	0	2	0	0	1	1	0	1	0	0	0	8	0	dysferlin-like	1.25	1.25	0.321928	0.267603	323.265	Red	1.2963	1.2963	0.374396	0.221582	267.672	Red
GPCM_DN85369_c0_g1_i1::g.535791::m.535791	4.27156	101828	2	F212929.dat	Q07072_PC101M	73	2.1	2	2	2	0	0	0	0	0	0	0	0	2	0	2	0	1	1	0	0	1	0	0	0	7	0	MAM and LDL-receptor class A domain-containing protein 2-like	1.25	1.25	0.321928	0.330726	399.517	Red	1.2037	1.2037	0.26748	0.447738	540.868	Red
GPCM_DN111484_c0_g1_i1::g.297391::m.297391	6.79612	87038	21	F212916.dat	Q07058_PC87M	794	23.9	16	16	26	21	26	17	18	18	15	18	20	12	21	28	19	21	29	25	27	17	23	21	21	417	X	trehalase-like	1.24855	1.24855	0.320259	0.0303051	36.6086	Red	1.25883	1.25883	0.332085	0.036216	43.7489	Red
GPCM_DN108598_c2_g3_i4::g.98850::m.98850	4.73575	30381	5	F212922.dat	Q07064_PC93M	238	21.5	3	1	4	6	4	4	4	4	6	4	2	3	4	2	5	10	3	7	1	9	2	4	3	87	X	tubulin alpha-1A chain	1.24444	1.24444	0.315502	0.303531	366.665	Red	1.11111	1.11111	0.152003	0.594035	717.595	Red
GPCM_DN111900_c0_g1_i1::g.106501::m.106501	7.08514	84799	10	F212937.dat	Q07204_PB109M	405	10.7	8	7	10	2	4	4	5	5	2	4	1	2	4	4	4	10	3	9	3	7	2	2	1	78	X	dolichyl-diphosphooligosaccharide--protein glycosyltransferase subunit STT3A-like	1.2439	1.2439	0.314873	0.307681	371.679	Red	1.16531	1.16531	0.220716	0.49796	601.536	Red
GPCM_DN89155_c0_g1_i1::g.578635::m.578635	5.51646	21509	6	F212937.dat	Q07204_PB109M	194	21.6	4	4	6	1	1	0	2	1	2	1	1	1	2	1	2	6	1	4	1	4	1	2	1	35	0	uncharacterized protein LOC108678885	1.2381	1.2381	0.308122	0.137301	165.859	Red	1.16402	1.16402	0.219117	0.255281	308.379	Red
GPCM_DN112192_c1_g1_i1::g.145334::m.145334	4.37471	23992	4	F212937.dat	Q07204_PB109M	168	15.1	4	3	5	5	5	4	6	5	3	5	3	9	4	8	3	5	7	6	7	8	7	4	8	112	X	aminopeptidase N-like	1.23729	1.23729	0.307182	0.0901518	108.903	Red	1.26177	1.26177	0.335449	0.075427	91.1158	Red
GPCM_DN110833_c0_g2_i11::g.502570::m.502570	4.44464	79648	29	F212916.dat	Q07058_PC87M	1979	42.8	26	21	104	106	104	82	98	91	101	102	99	102	97	163	112	86	156	120	132	99	132	125	111	2218	X	alpha-amylase-like	1.2369	1.2369	0.306723	0.0112432	13.5817	Red	1.278	1.278	0.35389	0.00347849	4.20202	Red
GPCM_DN102051_c0_g1_i2::g.42697::m.42697	5.18951	40676	5	F212937.dat	Q07204_PB109M	202	10.2	4	4	8	3	4	3	4	1	2	1	3	3	4	2	4	8	3	5	5	5	3	3	4	70	X	aminoacylase-1A-like	1.23684	1.23684	0.306661	0.183778	222.003	Red	1.11111	1.11111	0.152003	0.365787	441.871	Red
GPCM_DN92789_c0_g1_i1::g.510011::m.510011	9.34721	11667	2	F212944.dat	Q07212_PB117M	129	22.8	2	2	3	3	3	2	2	2	3	2	3	2	2	3	3	3	3	3	4	3	3	3	4	56	X	probable small nuclear ribonucleoprotein E	1.23529	1.23529	0.304855	0.00140808	1.70096	Red	1.24183	1.24183	0.312468	0.0016268	1.96517	Red
GPCM_DN106492_c1_g1_i2::g.181908::m.181908	7.22141	45511	4	F212937.dat	Q07204_PB109M	159	16.9	4	4	6	0	0	0	2	0	1	0	0	0	0	0	1	6	0	0	0	1	0	1	0	12	0	obg-like ATPase 1 isoform X1	1.23077	1.23077	0.29956	0.43256	522.532	Red	1.02564	1.02564	0.0365259	0.903527	1091.46	Red
GPCM_DN93579_c0_g1_i1::g.513397::m.513397	8.88726	32783	4	F212937.dat	Q07204_PB109M	179	12.3	4	4	5	0	0	0	1	0	1	0	1	0	0	0	0	5	0	1	0	2	0	1	0	12	0	2-oxoglutarate dehydrogenase, mitochondrial-like, partial	1.23077	1.23077	0.29956	0.345162	416.956	Red	1.11111	1.11111	0.152003	0.621926	751.286	Red
GPCM_DN78781_c0_g2_i1::g.595312::m.595312	8.88583	15079	3	F212937.dat	Q07204_PB109M	96	23.9	3	3	4	0	1	0	2	0	0	0	0	0	0	1	1	4	0	1	0	1	0	0	0	11	0	neurexin-4-like isoform X1	1.23077	1.23077	0.29956	0.341926	413.046	Red	1.11111	1.11111	0.152003	0.608174	734.675	Red
GPCM_DN110409_c3_g2_i1::g.88226::m.88226	8.43283	27740	2	F212937.dat	Q07204_PB109M	85	6.3	2	2	2	0	0	0	0	1	0	0	0	0	2	1	0	2	0	2	0	1	0	0	0	9	0	Transmembrane emp24 domain-containing protein eca	1.23077	1.23077	0.29956	0.391897	473.411	Red	1.11111	1.11111	0.152003	0.66037	797.727	Red
GPCM_DN103522_c0_g1_i1::g.90876::m.90876	8.18384	36070	4	F212937.dat	Q07204_PB109M	208	12.4	4	4	6	2	1	3	0	1	2	0	2	0	1	2	3	6	0	1	0	3	1	2	1	31	0	ATP-dependent (S)-NAD(P)H-hydrate dehydratase-like isoform X1	1.22727	1.22727	0.295456	0.362606	438.028	Red	1.11111	1.11111	0.152003	0.630495	761.637	Red
GPCM_DN112024_c0_g2_i3::g.226456::m.226456	4.40691	14778	2	F212920.dat	Q07062_PC91M	188	29.7	2	1	8	8	9	6	8	5	6	7	4	5	7	7	6	4	8	9	17	5	10	9	7	147	X	family 7 cellobiohydrolase	1.22667	1.22667	0.294743	0.19741	238.472	Red	1.28889	1.28889	0.366128	0.11616	140.321	Red
GPCM_DN106154_c0_g1_i1::g.271330::m.271330	8.02068	37320	4	F212937.dat	Q07204_PB109M	249	9	4	4	7	5	5	3	4	5	5	4	4	5	3	6	5	7	5	6	3	6	5	6	7	99	X	collagen alpha-1(XIII) chain-like	1.22642	1.22642	0.294447	0.0125506	15.1611	Red	1.21593	1.21593	0.282064	0.0250051	30.2062	Red
GPCM_DN99309_c0_g1_i1::g.534081::m.534081	4.5115	21717	6	F212931.dat	Q07074_PC103M	195	25	5	5	6	2	2	3	4	3	3	1	3	2	6	0	2	8	4	4	5	3	2	4	1	62	0	translationally-controlled tumor protein homolog	1.22581	1.22581	0.293731	0.311479	376.267	Red	1.11111	1.11111	0.152003	0.575215	694.859	Red
GPCM_DN106650_c0_g1_i2::g.321736::m.321736	5.35176	118501	25	F212946.dat	Q07214_PB119M	911	20	18	4	33	16	18	13	24	13	14	13	17	19	19	25	23	16	19	21	20	25	33	19	24	391	X	alpha-mannosidase 2C1-like	1.22561	1.22561	0.2935	0.0263188	31.7931	Red	1.26016	1.26016	0.33361	0.0102737	12.4106	Red
GPCM_DN108633_c4_g1_i3::g.61679::m.61679	4.4039	44472	6	F212946.dat	Q07214_PB119M	392	18.5	5	5	11	13	6	2	7	2	8	4	2	6	3	5	11	5	2	4	5	6	11	8	10	120	X	DUF342 domain-containing protein	1.22222	1.22222	0.289507	0.358118	432.606	Red	1.2522	1.2522	0.32447	0.319695	386.192	Red
GPCM_DN121578_c0_g1_i1::g.379463::m.379463	6.9739	7894	3	F212946.dat	Q07214_PB119M	146	39.2	3	3	6	3	4	3	4	4	2	4	2	4	1	5	3	2	5	3	6	3	6	4	3	71	X	N-acetylated-alpha-linked acidic dipeptidase 2-like	1.21951	1.21951	0.286304	0.130683	157.866	Red	1.27371	1.27371	0.34904	0.0609583	73.6376	Red
GPCM_DN73665_c0_g1_i1::g.594704::m.594704	9.8637	9526	2	F212933.dat	Q07200_PB105M	122	21.4	2	2	10	7	9	7	8	7	9	8	8	6	8	10	12	12	8	10	8	11	8	10	7	173	X	polyubiquitin isoform X1	1.21839	1.21839	0.284977	0.0100338	12.1209	Red	1.18774	1.18774	0.248218	0.0227814	27.5199	Red
GPCM_DN86023_c0_g1_i1::g.547166::m.547166	8.03678	31891	5	F212920.dat	Q07062_PC91M	133	20.7	4	4	5	1	5	1	5	0	0	2	1	0	1	2	2	1	1	2	2	2	2	2	2	34	0	serine hydroxymethyltransferase, mitochondrial-like	1.21739	1.21739	0.283793	0.284033	343.112	Red	1.25604	1.25604	0.328881	0.207172	250.264	Red
GPCM_DN106252_c0_g1_i2::g.378693::m.378693	4.92841	37845	2	F212920.dat	Q07062_PC91M	96	7.6	2	2	2	0	2	1	2	2	0	0	1	1	0	1	2	0	0	1	0	0	2	0	1	16	0	arylsulfatase A-like	1.21429	1.21429	0.280108	0.34432	415.939	Red	1.26984	1.26984	0.344648	0.261919	316.398	Red
GPCM_DN109920_c0_g1_i1::g.445852::m.445852	6.27856	70536	8	F212925.dat	Q07068_PC97M	365	14.9	8	8	12	8	10	7	9	8	10	12	8	11	9	9	9	8	11	12	11	13	12	13	12	202	X	GABA transporter1	1.21212	1.21212	0.277534	0.00962341	11.6251	Red	1.24579	1.24579	0.317062	0.00233348	2.81885	Red
GPCM_DN112139_c8_g1_i2::g.148836::m.148836	5.46595	34011	5	F212937.dat	Q07204_PB109M	316	24.6	4	1	9	8	5	6	5	7	5	5	4	3	1	4	7	9	5	6	5	6	4	6	7	108	X	glycogenin-1-like isoform X3	1.21053	1.21053	0.275634	0.136058	164.358	Red	1.1501	1.1501	0.201756	0.244499	295.355	Red
GPCM_DN90291_c0_g2_i1::g.606495::m.606495	4.62365	48873	3	F212933.dat	Q07200_PB105M	131	8.4	3	3	5	0	1	1	1	1	0	1	1	2	1	5	2	3	2	4	2	2	1	0	3	33	0	di-N-acetylchitobiase-like	1.21053	1.21053	0.275634	0.310697	375.322	Red	1.16959	1.16959	0.226004	0.443281	535.484	Red
GPCM_DN107259_c10_g1_i2::g.483170::m.483170	5.29763	10687	2	F212929.dat	Q07072_PC101M	107	16.3	2	2	3	2	0	1	2	0	1	1	0	3	0	2	1	1	0	0	2	2	2	1	2	23	0	cystathionine gamma-lyase-like	1.21053	1.21053	0.275634	0.306561	370.325	Red	1.22807	1.22807	0.296393	0.293938	355.077	Red
GPCM_DN105361_c0_g2_i1::g.253594::m.253594	4.53547	56515	11	F212916.dat	Q07058_PC87M	393	19.5	8	4	31	23	31	21	17	20	25	18	13	22	21	27	23	11	28	20	27	23	27	20	18	435	X	glucosylceramidase 3	1.20968	1.20968	0.274622	0.0609517	73.6296	Red	1.27838	1.27838	0.354311	0.00356771	4.30979	Red
GPCM_DN105973_c0_g2_i5::g.118286::m.118286	5.00636	67528	5	F212937.dat	Q07204_PB109M	241	6.6	4	4	7	4	3	3	6	5	3	3	2	3	5	3	4	7	3	6	5	2	7	4	8	86	X	oplophorus-luciferin 2-monooxygenase non-catalytic subunit-like	1.2	1.2	0.263034	0.157896	190.738	Red	1.18519	1.18519	0.245112	0.226173	273.217	Red
GPCM_DN109767_c0_g1_i4::g.457943::m.457943	4.21875	21346	8	F212920.dat	Q07062_PC91M	649	60.9	7	3	48	42	43	36	48	42	32	41	36	43	47	40	47	39	42	30	42	45	57	45	36	833	X	transmembrane protease serine 9-like	1.19945	1.19945	0.262368	0.0146252	17.6672	Red	1.2096	1.2096	0.274534	0.0191459	23.1282	Red
GPCM_DN106692_c8_g1_i2::g.324029::m.324029	6.75635	54743	10	F212937.dat	Q07204_PB109M	384	17.1	8	8	11	4	6	5	6	7	4	4	7	6	7	7	8	11	7	9	8	10	5	7	5	133	X	V-type proton ATPase subunit H-like isoform X2	1.19697	1.19697	0.259387	0.0724538	87.5242	Red	1.17845	1.17845	0.236892	0.122597	148.097	Red
GPCM_DN111766_c1_g4_i1::g.244491::m.244491	5.16989	43945	6	F212931.dat	Q07074_PC103M	226	11.3	4	2	9	4	6	6	8	3	6	8	5	6	9	3	5	8	2	6	3	8	5	5	1	107	X	heat shock protein HSP 90-alpha-like	1.19565	1.19565	0.257798	0.318425	384.658	Red	1.13527	1.13527	0.18303	0.495408	598.453	Red
GPCM_DN108773_c4_g3_i1::g.25854::m.25854	5.83333	29167	3	F212920.dat	Q07062_PC91M	88	5.2	2	2	2	1	2	1	2	2	0	1	2	0	0	0	2	3	2	1	1	2	1	2	2	27	0	electron transfer flavoprotein subunit beta-like	1.19048	1.19048	0.251539	0.276464	333.969	Red	1.16402	1.16402	0.219117	0.362257	437.607	Red
GPCM_DN106080_c6_g1_i1::g.469807::m.469807	6.03116	70252	2	F212910.dat	Q07216_PB121M	37	1.3	2	2	2	1	1	1	2	1	1	2	1	1	0	2	2	1	2	2	1	2	1	2	2	28	0	ATP-dependent RNA helicase abstrakt	1.19048	1.19048	0.251539	0.119935	144.881	Red	1.21693	1.21693	0.283248	0.0874351	105.622	Red
GPCM_DN104715_c0_g2_i10::g.327437::m.327437	6.19217	27470	4	F212937.dat	Q07204_PB109M	137	20.5	4	4	7	0	1	1	1	0	0	0	1	1	1	0	3	7	1	1	0	1	1	0	1	21	0	glutathione S-transferase 1-like	1.1875	1.1875	0.247928	0.609867	736.719	Red	0.902778	-1.10769	-0.147557	0.686091	828.797	Red
GPCM_DN143616_c0_g1_i1::g.180119::m.180119	7.10804	22980	3	F212927.dat	Q07070_PC99M	71	7.7	2	2	3	0	1	0	1	1	0	1	3	0	0	1	0	3	0	1	0	1	0	3	1	17	0	heterogeneous nuclear ribonucleoprotein 87F-like isoform X3	1.1875	1.1875	0.247928	0.446443	539.304	Red	1.04167	1.04167	0.0588937	0.839056	1013.58	Red
GPCM_DN112033_c1_g2_i1::g.229393::m.229393	4.03519	40736	7	F212933.dat	Q07200_PB105M	408	18.4	6	6	13	8	6	3	9	2	3	3	4	5	5	13	6	2	5	4	5	6	6	3	4	102	X	oplophorus-luciferin 2-monooxygenase non-catalytic subunit-like	1.18519	1.18519	0.245112	0.377799	456.382	Red	1.25514	1.25514	0.327853	0.240364	290.36	Red
GPCM_DN109867_c0_g2_i2::g.317004::m.317004	4.11396	59551	4	F212918.dat	Q07060_PC89M	104	6.3	3	3	3	0	0	3	0	0	0	0	0	0	0	3	2	0	1	1	1	1	0	2	1	15	0	low-density lipoprotein receptor-related protein 2 isoform X1	1.18182	1.18182	0.241008	0.411768	497.416	Red	1.21212	1.21212	0.277534	0.381967	461.416	Red
GPCM_DN110755_c13_g1_i2::g.310831::m.310831	7.64236	38075	3	F212937.dat	Q07204_PB109M	59	5.7	2	2	3	0	0	0	0	0	0	0	0	2	0	0	0	3	0	0	0	1	0	0	0	6	0	SDR family NAD(P)-dependent oxidoreductase, partial	1.18182	1.18182	0.241008	0.411768	497.416	Red	1.0101	1.0101	0.0144996	0.941639	1137.5	Red
GPCM_DN111804_c0_g1_i2::g.105832::m.105832	7.64553	48031	3	F212937.dat	Q07204_PB109M	125	6.7	2	2	3	0	1	0	0	1	1	0	0	1	0	0	1	3	0	0	0	1	0	0	0	9	0	glycerol-3-phosphate dehydrogenase [NAD(+)], cytoplasmic-like isoform X1	1.18182	1.18182	0.241008	0.290033	350.36	Red	1.11111	1.11111	0.152003	0.502706	607.268	Red
GPCM_DN75304_c0_g1_i1::g.595756::m.595756	8.76397	21666	3	F212916.dat	Q07058_PC87M	97	9.7	3	3	3	0	3	0	2	0	0	0	0	0	0	1	0	0	0	0	0	0	1	0	1	8	0	receptor expression-enhancing protein 5-like isoform X2	1.18182	1.18182	0.241008	0.290033	350.36	Red	1.21212	1.21212	0.277534	0.250944	303.14	Red
GPCM_DN106047_c0_g1_i2::g.468855::m.468855	9.72487	18088	2	F212918.dat	Q07060_PC89M	22	9	1	1	1	0	0	1	0	0	0	0	0	0	0	0	0	2	0	0	0	1	0	0	1	5	0	NADH dehydrogenase [ubiquinone] 1 alpha subcomplex subunit 6-like	1.18182	1.18182	0.241008	0.411768	497.416	Red	1.0101	1.0101	0.0144996	0.941639	1137.5	Red
GPCM_DN107599_c0_g2_i1::g.232877::m.232877	4.68908	16199	2	F212910.dat	Q07216_PB121M	62	6.2	2	2	2	0	0	0	0	0	0	1	0	0	0	0	0	1	0	0	0	1	0	2	0	5	0	cyclic nucleotide-gated cation channel beta-3	1.18182	1.18182	0.241008	0.290033	350.36	Red	1.11111	1.11111	0.152003	0.502706	607.268	Red
GPCM_DN110657_c0_g4_i1::g.369195::m.369195	5.21584	44331	2	F212944.dat	Q07212_PB117M	73	5.8	2	2	2	0	0	0	0	0	0	0	1	0	0	2	0	0	1	0	1	2	0	2	0	9	0	oplophorus-luciferin 2-monooxygenase non-catalytic subunit-like	1.18182	1.18182	0.241008	0.290033	350.36	Red	1.21212	1.21212	0.277534	0.250944	303.14	Red
GPCM_DN44669_c0_g1_i1::g.580561::m.580561	6.557	53422	8	F212937.dat	Q07204_PB109M	375	19	7	7	14	4	6	9	5	5	6	9	7	6	8	5	7	14	5	8	5	12	6	8	9	144	X	probable citrate synthase 2, mitochondrial	1.1791	1.1791	0.237692	0.239718	289.579	Red	1.09453	1.09453	0.130308	0.475621	574.55	Red
GPCM_DN110718_c0_g1_i2::g.310692::m.310692	5.26098	42382	31	F212929.dat	Q07072_PC101M	1452	66.4	23	23	66	61	53	56	62	56	50	64	57	66	56	79	68	48	67	66	60	60	80	50	55	1214	X	hypothetical protein DAPPUDRAFT_301437	1.17472	1.17472	0.232318	0.0204908	24.7529	Red	1.20611	1.20611	0.270365	0.00725897	8.76884	Red
GPCM_DN103350_c0_g1_i5::g.359495::m.359495	7.30458	61691	8	F212937.dat	Q07204_PB109M	330	12.3	7	1	10	1	2	2	2	4	2	3	1	1	1	2	2	10	2	1	1	1	1	1	1	41	X	mitochondrial glutamate dehydrogenase 1	1.17391	1.17391	0.231326	0.411286	496.834	Red	1.01449	1.01449	0.0207586	0.915553	1105.99	Red
GPCM_DN112362_c10_g3_i1::g.248960::m.248960	8.74909	87540	4	F212931.dat	Q07074_PC103M	76	1.9	2	1	3	2	2	1	3	2	3	3	1	3	3	3	2	2	2	3	2	2	1	0	0	40	0	dolichyl-diphosphooligosaccharide--protein glycosyltransferase subunit STT3B-like isoform X1	1.17391	1.17391	0.231326	0.359012	433.686	Red	1.15942	1.15942	0.213404	0.432847	522.879	Red
GPCM_DN103332_c0_g1_i1::g.358466::m.358466	4.23301	32018	3	F212912.dat	Q07218_PB123M	108	10.4	2	2	3	1	1	1	2	1	2	2	1	1	1	2	2	2	2	3	1	2	2	0	3	32	0	leucine-rich repeat-containing G-protein coupled receptor 4-like	1.17391	1.17391	0.231326	0.14667	177.177	Red	1.15942	1.15942	0.213404	0.212865	257.141	Red
GPCM_DN93956_c0_g1_i1::g.563004::m.563004	4.34598	41452	6	F212918.dat	Q07060_PC89M	332	20.2	5	4	9	13	8	9	4	5	8	6	10	10	10	12	5	8	9	10	10	9	14	9	11	180	X	endoglucanase E-4-like	1.17241	1.17241	0.229482	0.179392	216.705	Red	1.18774	1.18774	0.248218	0.164304	198.479	Red
GPCM_DN106222_c4_g1_i7::g.377858::m.377858	8.24948	8989	4	F212944.dat	Q07212_PB117M	204	58.8	4	1	25	8	12	7	15	10	19	28	19	6	17	10	15	52	8	16	8	25	14	12	8	309	X	polyubiquitin-C precursor	1.17219	1.17219	0.229201	0.592943	716.275	Red	0.912436	-1.09597	-0.132205	0.641447	774.868	Red
GPCM_DN95893_c0_g1_i1::g.531554::m.531554	9.74608	16665	3	F212912.dat	Q07218_PB123M	128	20.8	3	3	8	8	12	7	15	10	19	28	19	6	17	10	15	52	8	16	8	24	14	12	8	308	X	hypothetical protein PFL1_06936	1.17219	1.17219	0.229201	0.592943	716.275	Red	0.912436	-1.09597	-0.132205	0.641447	774.868	Red
GPCM_DN105691_c1_g6_i1::g.450719::m.450719	4.20909	57445	17	F212929.dat	Q07072_PC101M	1019	36.4	17	15	77	52	52	46	53	52	59	55	46	77	38	72	65	53	73	62	69	61	68	47	52	1152	X	glucosylceramidase-like	1.17037	1.17037	0.226965	0.0465683	56.2545	Red	1.1893	1.1893	0.250113	0.0321432	38.829	Red
GPCM_DN98145_c0_g1_i1::g.630443::m.630443	8.82168	63025	5	F212937.dat	Q07204_PB109M	221	10.7	5	5	7	0	0	0	0	0	1	0	1	0	0	0	0	7	0	0	0	0	0	1	1	11	0	T-complex protein 1 subunit delta-like	1.16667	1.16667	0.222392	0.450792	544.557	Red	1.01852	1.01852	0.0264722	0.912184	1101.92	Red
GPCM_DN110015_c3_g1_i1::g.122200::m.122200	5.46161	34783	4	F212933.dat	Q07200_PB105M	79	8.7	2	2	3	1	3	4	3	2	0	2	1	2	3	3	2	3	0	1	1	2	2	0	1	36	0	toll-interacting protein-like isoform X2	1.16667	1.16667	0.222392	0.3914	472.811	Red	1.11111	1.11111	0.152003	0.567698	685.779	Red
GPCM_DN96814_c0_g1_i1::g.514668::m.514668	4.84688	37854	2	F212937.dat	Q07204_PB109M	116	8.7	2	2	2	0	1	0	0	1	0	0	0	0	0	1	0	2	0	1	0	1	0	0	0	7	0	OTU domain ubiquitin aldehyde binding protein	1.16667	1.16667	0.222392	0.355841	429.856	Red	1.11111	1.11111	0.152003	0.541103	653.652	Red
GPCM_DN89711_c0_g1_i1::g.625738::m.625738	5.857	47798	14	F212920.dat	Q07062_PC91M	392	24.8	10	10	14	4	5	4	14	5	2	4	3	5	6	4	12	10	4	12	6	10	7	6	0	123	0	fumarylacetoacetase-like isoform X1	1.16393	1.16393	0.21901	0.473389	571.854	Red	1.16576	1.16576	0.221266	0.495744	598.859	Red
GPCM_DN110415_c2_g1_i1::g.87589::m.87589	8.7839	16701	3	F212937.dat	Q07204_PB109M	267	25.5	3	3	5	2	4	2	2	4	4	3	6	4	2	4	5	5	3	4	4	3	4	3	5	73	X	kynurenine formamidase-like	1.16279	1.16279	0.217591	0.17833	215.422	Red	1.13695	1.13695	0.18517	0.254614	307.574	Red
GPCM_DN108717_c3_g1_i2::g.28722::m.28722	3.99062	21007	2	F212929.dat	Q07072_PC101M	155	13.5	2	0	5	4	4	4	5	5	3	4	3	5	3	3	4	4	4	7	6	3	8	4	5	88	X	oplophorus-luciferin 2-monooxygenase non-catalytic subunit-like	1.16	1.16	0.214125	0.200022	241.627	Red	1.17778	1.17778	0.236067	0.193672	233.956	Red
GPCM_DN111829_c2_g5_i2::g.105784::m.105784	4.49908	32496	3	F212929.dat	Q07072_PC101M	189	12.2	3	2	8	3	5	3	4	1	0	3	4	8	3	4	3	3	4	4	4	5	6	3	5	75	0	oplophorus-luciferin 2-monooxygenase non-catalytic subunit-like	1.15909	1.15909	0.212994	0.371231	448.447	Red	1.18687	1.18687	0.24716	0.298734	360.87	Red
GPCM_DN85846_c0_g1_i3::g.563282::m.563282	4.48492	69967	21	F212929.dat	Q07072_PC101M	824	30.6	16	16	29	20	11	20	18	20	16	18	5	29	19	37	19	22	21	24	26	15	15	17	14	386	X	alpha-glucosidase-like, partial	1.15517	1.15517	0.208108	0.366913	443.231	Red	1.14943	1.14943	0.200913	0.419667	506.958	Red
GPCM_DN108811_c1_g1_i1::g.33733::m.33733	10.1154	30617	5	F212937.dat	Q07204_PB109M	130	10.3	3	3	3	2	2	3	1	3	1	1	1	2	1	2	2	3	2	2	2	4	2	2	2	40	X	40S ribosomal protein S2	1.15385	1.15385	0.206451	0.153354	185.252	Red	1.19658	1.19658	0.258918	0.059136	71.4363	Red
GPCM_DN81092_c0_g1_i1::g.614047::m.614047	9.52065	22921	3	F212937.dat	Q07204_PB109M	120	11.6	3	3	4	0	0	1	0	1	0	0	1	0	0	2	1	4	0	0	0	2	0	0	0	12	0	very-long-chain 3-oxoacyl-CoA reductase-like	1.15385	1.15385	0.206451	0.470944	568.901	Red	1.02564	1.02564	0.0365259	0.884554	1068.54	Red
GPCM_DN106215_c0_g1_i1::g.376134::m.376134	4.57524	21440	8	F212937.dat	Q07204_PB109M	389	36.1	7	7	18	13	15	17	10	16	10	12	16	10	10	17	17	18	17	17	10	13	7	17	19	281	X	myosin regulatory light chain 2-like	1.15108	1.15108	0.202987	0.182159	220.048	Red	1.13509	1.13509	0.182809	0.260869	315.13	Red
GPCM_DN108863_c2_g4_i1::g.33986::m.33986	5.9507	205067	16	F212933.dat	Q07200_PB105M	805	7.7	12	12	42	22	30	24	32	27	32	25	33	28	27	42	37	33	34	29	21	28	38	27	36	605	X	viking, partial	1.14879	1.14879	0.200114	0.0725714	87.6663	Red	1.14956	1.14956	0.201079	0.097988	118.37	Red
GPCM_DN108965_c4_g1_i10::g.476635::m.476635	4.90127	42155	2	F212933.dat	Q07200_PB105M	107	3.9	2	2	3	0	2	3	1	0	0	0	2	3	0	3	3	0	2	2	0	0	2	2	1	26	0	oplophorus-luciferin 2-monooxygenase non-catalytic subunit-like	1.14286	1.14286	0.192645	0.578718	699.091	Red	1.21693	1.21693	0.283248	0.401244	484.702	Red
GPCM_DN111086_c2_g1_i1::g.72661::m.72661	5.64077	30462	2	F212937.dat	Q07204_PB109M	141	10.5	2	2	2	0	0	0	0	0	2	1	1	0	0	0	0	2	0	1	1	1	0	1	0	10	0	chloride intracellular channel exc-4-like	1.14286	1.14286	0.192645	0.530488	640.83	Red	1.03175	1.03175	0.0450879	0.876853	1059.24	Red
GPCM_DN91205_c0_g1_i1::g.525021::m.525021	10.2432	7084	2	F212937.dat	Q07204_PB109M	68	26.2	2	2	3	1	1	1	0	1	0	0	0	0	0	0	0	3	0	1	0	2	0	0	1	11	0	40S ribosomal protein RPS29	1.14286	1.14286	0.192645	0.532131	642.815	Red	1.03175	1.03175	0.0450879	0.881181	1064.47	Red
GPCM_DN95244_c0_g1_i1::g.638304::m.638304	11.5091	24747	2	F212925.dat	Q07068_PC97M	110	6.7	2	2	2	2	1	1	5	2	4	2	2	1	1	0	1	4	0	1	2	2	2	1	1	35	0	ribosomal protein L15,	1.14286	1.14286	0.192645	0.525927	635.319	Red	1.00529	1.00529	0.00761318	0.977027	1180.25	Red
GPCM_DN109767_c0_g1_i14::g.457993::m.457993	4.27248	15283	5	F212931.dat	Q07074_PC103M	399	45.5	5	1	34	29	27	27	32	30	21	31	26	30	34	27	32	26	31	20	30	31	42	34	26	586	X	transmembrane protease serine 9-like	1.14022	1.14022	0.189314	0.0923706	111.584	Red	1.15621	1.15621	0.209405	0.0840182	101.494	Red
GPCM_DN101182_c1_g1_i1::g.479936::m.479936	5.28853	71180	27	F212920.dat	Q07062_PC91M	740	32.2	18	18	25	18	17	20	25	15	11	17	18	20	8	19	15	13	23	22	23	22	22	13	10	351	X	neutral alpha-glucosidase AB-like	1.13924	1.13924	0.188072	0.238686	288.333	Red	1.16737	1.16737	0.223262	0.179349	216.654	Red
GPCM_DN110249_c0_g1_i2::g.264449::m.264449	8.94196	33549	4	F212931.dat	Q07074_PC103M	168	15.4	4	4	4	4	2	1	0	1	0	3	2	2	4	3	2	3	1	3	1	2	2	2	4	42	0	surfeit locus protein 4 homolog	1.13793	1.13793	0.186413	0.476091	575.118	Red	1.11111	1.11111	0.152003	0.573933	693.312	Red
GPCM_DN111467_c11_g1_i1::g.298054::m.298054	10.5305	21167	3	F212944.dat	Q07212_PB117M	130	10.6	3	3	5	2	3	2	3	2	2	2	4	3	4	3	3	4	2	3	2	5	4	3	3	59	X	60S ribosomal protein L18a-like	1.13514	1.13514	0.182864	0.216461	261.484	Red	1.11111	1.11111	0.152003	0.32422	391.657	Red
GPCM_DN103765_c0_g3_i2::g.371109::m.371109	4.9485	18051	2	F212937.dat	Q07204_PB109M	194	20.7	2	1	3	2	4	4	2	2	3	2	3	3	2	4	3	3	3	3	4	3	3	3	3	59	X	lysozyme-like	1.13514	1.13514	0.182864	0.110389	133.349	Red	1.14114	1.14114	0.190477	0.102502	123.822	Red
GPCM_DN111488_c0_g2_i2::g.295359::m.295359	8.53665	45464	5	F212937.dat	Q07204_PB109M	98	8.6	3	3	4	1	1	0	1	1	0	0	0	1	0	2	1	4	1	2	2	3	0	0	0	20	0	V-type proton ATPase subunit C-like	1.13333	1.13333	0.180572	0.470255	568.068	Red	1.18519	1.18519	0.245112	0.332921	402.168	Red
GPCM_DN103885_c0_g1_i1::g.432711::m.432711	5.6944	48528	3	F212937.dat	Q07204_PB109M	82	4.9	2	2	2	0	1	1	2	1	2	2	0	1	0	0	1	2	1	1	0	1	1	1	0	18	0	26S proteasome regulatory subunit 6B	1.13333	1.13333	0.180572	0.388096	468.82	Red	1.11111	1.11111	0.152003	0.489113	590.849	Red
GPCM_DN98600_c0_g1_i1::g.556913::m.556913	6.07276	17666	2	F212920.dat	Q07062_PC91M	63	9.9	2	2	2	0	1	1	2	1	2	2	0	1	0	0	1	1	1	1	0	1	1	1	0	17	0	hypothetical protein IMG5_146690	1.13333	1.13333	0.180572	0.388096	468.82	Red	1.11111	1.11111	0.152003	0.489113	590.849	Red
GPCM_DN105032_c0_g1_i11::g.383361::m.383361	5.79868	47169	16	F212933.dat	Q07200_PB105M	1018	33.2	16	16	54	36	35	32	47	34	39	36	40	37	44	54	59	41	36	45	41	37	53	37	43	826	X	leukocyte elastase inhibitor-like isoform X4	1.13077	1.13077	0.177305	0.10403	125.668	Red	1.14245	1.14245	0.192131	0.104089	125.739	Red
GPCM_DN74203_c0_g1_i1::g.595534::m.595534	9.64308	23949	9	F212937.dat	Q07204_PB109M	300	26.7	7	7	10	2	2	3	2	2	4	2	2	2	1	1	2	10	1	2	1	3	1	2	1	46	X	ATP synthase subunit O, mitochondrial-like, partial	1.13043	1.13043	0.176878	0.43256	522.532	Red	1.01449	1.01449	0.0207586	0.903527	1091.46	Red
GPCM_DN105097_c0_g1_i1::g.384061::m.384061	5.05528	28342	17	F212935.dat	Q07202_PB107M	1373	73	17	12	124	67	48	42	60	61	53	47	43	94	45	114	124	112	44	51	28	106	25	11	20	1195	X	uncharacterized protein LOC108673699	1.12982	1.12982	0.176099	0.632744	764.355	Red	1.03509	1.03509	0.049753	0.900077	1087.29	Red
GPCM_DN107743_c0_g3_i1::g.399365::m.399365	5.54243	19136	9	F212929.dat	Q07072_PC101M	492	53.5	8	8	26	23	21	17	35	23	20	22	15	26	32	37	33	21	26	23	28	22	15	17	13	469	X	glutathione peroxidase-like	1.12903	1.12903	0.175087	0.362154	437.483	Red	1.14183	1.14183	0.191352	0.354013	427.648	Red
GPCM_DN106220_c1_g2_i6::g.377324::m.377324	4.95668	35661	5	F212929.dat	Q07072_PC101M	188	10.3	4	2	5	5	4	4	4	2	3	4	4	5	3	5	4	7	4	5	4	5	3	4	4	83	X	alpha-L-fucosidase-like	1.125	1.125	0.169925	0.196792	237.725	Red	1.06481	1.06481	0.0906025	0.391423	472.838	Red
GPCM_DN109822_c0_g1_i1::g.318385::m.318385	6.16053	66967	5	F212937.dat	Q07204_PB109M	167	5.8	4	4	9	1	1	1	0	3	1	3	1	1	2	2	2	9	1	2	0	2	0	2	2	36	0	Glucose-6-phosphate isomerase	1.125	1.125	0.169925	0.537769	649.625	Red	1.01852	1.01852	0.0264722	0.917739	1108.63	Red
GPCM_DN108605_c2_g1_i3::g.61328::m.61328	6.09193	74244	3	F212933.dat	Q07200_PB105M	122	4.2	3	2	7	3	3	2	2	2	2	2	2	2	2	7	2	3	2	3	2	2	2	2	3	50	X	N-acetyl-beta-D-glucosaminidase	1.125	1.125	0.169925	0.252727	305.295	Red	1.11111	1.11111	0.152003	0.34981	422.571	Red
GPCM_DN106650_c0_g1_i3::g.321748::m.321748	5.3857	118619	22	F212946.dat	Q07214_PB119M	778	17	15	1	27	12	19	13	19	11	11	13	15	15	16	21	17	10	12	14	14	17	27	16	19	311	X	alpha-mannosidase 2C1-like	1.12245	1.12245	0.16665	0.225156	271.988	Red	1.16402	1.16402	0.219117	0.0964235	116.48	Red
GPCM_DN111478_c0_g1_i8::g.293510::m.293510	4.64098	83490	9	F212946.dat	Q07214_PB119M	445	16.2	8	0	19	10	13	10	10	6	6	9	10	8	10	12	13	4	9	11	7	7	19	6	14	194	X	uncharacterized protein LOC108678590	1.11828	1.11828	0.161281	0.436763	527.61	Red	1.1828	1.1828	0.242201	0.224955	271.745	Red
GPCM_DN98273_c0_g1_i1::g.521816::m.521816	5.63408	76573	5	F212937.dat	Q07204_PB109M	159	7	4	4	5	1	1	0	2	1	1	1	0	0	0	1	1	5	1	1	3	0	1	1	1	22	0	angiotensin converting enzyme	1.11765	1.11765	0.160465	0.535104	646.405	Red	1.04575	1.04575	0.0645403	0.803768	970.951	Red
GPCM_DN91201_c0_g1_i1::g.524988::m.524988	5.18813	8213	3	F212931.dat	Q07074_PC103M	82	24.7	2	2	2	4	1	1	2	2	0	0	1	1	2	1	1	1	2	1	1	0	0	1	1	23	0	uncharacterized protein C7orf73 isoform X2	1.11765	1.11765	0.160465	0.407569	492.343	Red	1.11111	1.11111	0.152003	0.464665	561.315	Red
GPCM_DN106875_c0_g1_i1::g.45308::m.45308	5.12332	38125	2	F212912.dat	Q07218_PB123M	149	6.9	2	2	3	2	2	2	3	2	3	3	2	3	2	3	2	3	3	4	3	4	2	1	3	52	X	transaldolase-like	1.11765	1.11765	0.160465	0.24982	301.783	Red	1.11111	1.11111	0.152003	0.318405	384.634	Red
GPCM_DN110970_c0_g1_i10::g.171351::m.171351	4.95422	13913	2	F212937.dat	Q07204_PB109M	123	16.8	2	2	4	0	1	0	0	0	1	1	1	1	2	3	3	4	2	2	2	2	1	1	2	29	0	uncharacterized protein LOC108673974 isoform X1	1.11765	1.11765	0.160465	0.48276	583.174	Red	1.04575	1.04575	0.0645403	0.768043	927.796	Red
GPCM_DN78026_c0_g1_i1::g.572428::m.572428	4.6236	71016	6	F212944.dat	Q07212_PB117M	199	9.6	5	5	9	2	4	3	2	1	2	4	4	5	6	2	6	3	2	2	4	9	5	3	3	72	X	beta-galactosidase-like	1.11628	1.11628	0.158698	0.572269	691.301	Red	1.13695	1.13695	0.18517	0.538003	649.908	Red
GPCM_DN111337_c3_g1_i12::g.240662::m.240662	4.32083	23890	2	F212943.dat	Q07210_PB115M	147	15.2	2	1	3	2	2	2	1	1	1	2	2	1	2	3	3	2	2	2	3	2	1	2	1	37	X	vitelline membrane outer layer protein 1 homolog	1.11538	1.11538	0.157541	0.307714	371.719	Red	1.15385	1.15385	0.206451	0.183963	222.228	Red
GPCM_DN106555_c1_g3_i1::g.494241::m.494241	4.90592	29347	6	F212931.dat	Q07074_PC103M	196	28.8	4	4	9	6	5	2	5	7	3	4	5	4	9	5	7	3	6	6	3	6	4	0	2	92	0	prenylcysteine oxidase 1-like, partial	1.11364	1.11364	0.155278	0.509369	615.317	Red	1.13636	1.13636	0.184425	0.463929	560.426	Red
GPCM_DN110689_c5_g2_i1::g.367593::m.367593	5.39398	64009	21	F212946.dat	Q07214_PB119M	1064	40.2	18	18	41	20	28	25	15	21	18	23	21	24	19	24	24	26	24	23	26	32	41	15	12	461	X	alkaline phosphatase-like isoform X1	1.11163	1.11163	0.152674	0.367925	444.453	Red	1.10594	1.10594	0.145277	0.43514	525.649	Red
GPCM_DN106650_c0_g1_i4::g.321761::m.321761	5.97666	53957	14	F212946.dat	Q07214_PB119M	393	25.3	9	3	16	6	7	5	9	4	4	5	5	8	7	15	8	4	6	8	13	12	16	6	11	159	X	alpha-mannosidase 2C1-like	1.11111	1.11111	0.152003	0.451024	544.837	Red	1.14638	1.14638	0.197091	0.34356	415.021	Red
GPCM_DN93518_c0_g1_i1::g.513356::m.513356	7.14985	21924	4	F212937.dat	Q07204_PB109M	211	26	4	4	5	1	0	1	1	1	0	1	1	1	1	3	4	5	4	2	3	6	4	2	1	42	0	ester hydrolase C11orf54 homolog	1.11111	1.11111	0.152003	0.330726	399.517	Red	1.11111	1.11111	0.152003	0.362863	438.339	Red
GPCM_DN107030_c0_g1_i5::g.353436::m.353436	4.87509	30082	3	F212925.dat	Q07068_PC97M	196	13.8	3	0	7	6	7	6	6	6	6	7	7	7	7	9	8	6	7	6	8	5	8	7	8	137	X	neprilysin-11-like	1.10811	1.10811	0.148099	0.0819341	98.9764	Red	1.12613	1.12613	0.171368	0.0584072	70.5559	Red
GPCM_DN98806_c0_g1_i1::g.624315::m.624315	6.49632	34718	4	F212937.dat	Q07204_PB109M	140	12.1	4	4	7	2	2	2	2	2	2	1	2	2	1	2	2	7	2	2	1	2	2	2	3	43	X	D-3-phosphoglycerate dehydrogenase-like	1.10714	1.10714	0.146841	0.197764	238.899	Red	1.07143	1.07143	0.0995357	0.362863	438.339	Red
GPCM_DN95344_c0_g1_i1::g.639244::m.639244	4.06786	11401	3	F212912.dat	Q07218_PB123M	82	16.5	2	2	2	1	1	0	1	2	0	1	1	1	1	1	2	3	1	1	0	2	1	1	2	23	0	60S acidic ribosomal protein P1-like	1.10526	1.10526	0.14439	0.506111	611.381	Red	1.05263	1.05263	0.0740006	0.740284	894.264	Red
GPCM_DN109000_c0_g1_i1::g.475404::m.475404	8.1978	53592	4	F212916.dat	Q07058_PC87M	106	4	2	2	3	3	3	3	2	2	3	1	1	3	2	3	3	5	2	2	2	2	1	2	2	47	X	solute carrier family 2, facilitated glucose transporter member 1-like isoform X1	1.10345	1.10345	0.142019	0.279137	337.197	Red	1.0728	1.0728	0.101377	0.443625	535.9	Red
GPCM_DN111478_c0_g1_i9::g.293519::m.293519	4.52561	101400	6	F212946.dat	Q07214_PB119M	248	8.2	5	0	10	3	5	5	4	4	3	5	5	4	3	4	5	2	4	7	4	4	10	3	8	92	X	uncharacterized protein LOC108678590	1.10204	1.10204	0.140178	0.380791	459.996	Red	1.15646	1.15646	0.209719	0.171115	206.707	Red
GPCM_DN107952_c8_g1_i1::g.112535::m.112535	5.9233	57988	6	F212937.dat	Q07204_PB109M	213	12	4	4	7	4	1	3	3	2	1	1	1	2	2	2	4	7	1	3	2	3	1	3	1	47	X	aldehyde dehydrogenase family 7 member A1 homolog	1.1	1.1	0.137504	0.62238	751.835	Red	0.962963	-1.03846	-0.0544478	0.809894	978.352	Red
GPCM_DN110314_c0_g1_i1::g.440128::m.440128	4.95361	40041	2	F212937.dat	Q07204_PB109M	126	6.2	2	2	5	1	2	2	3	3	3	2	2	2	1	2	2	5	2	3	2	2	1	2	3	45	X	annexin-B12-like	1.09677	1.09677	0.133267	0.477406	576.707	Red	1.00358	1.00358	0.00516171	0.971602	1173.7	Red
GPCM_DN109048_c0_g1_i1::g.301379::m.301379	6.96629	36623	7	F212937.dat	Q07204_PB109M	337	22.4	6	3	10	3	4	3	3	3	3	3	4	3	3	1	4	10	2	2	3	8	4	4	4	74	X	alcohol dehydrogenase [NADP(+)] B-like	1.09524	1.09524	0.131245	0.517611	625.274	Red	1.00529	1.00529	0.00761318	0.966277	1167.26	Red
GPCM_DN141147_c0_g1_i1::g.22290::m.22290	10.3299	20020	11	F212937.dat	Q07204_PB109M	534	44.2	11	11	19	1	3	1	4	2	3	3	3	1	1	0	6	19	0	3	1	4	1	4	1	61	0	ribosomal protein S18	1.09375	1.09375	0.129283	0.732047	884.313	Red	0.902778	-1.10769	-0.147557	0.638109	770.835	Red
GPCM_DN108110_c8_g2_i4::g.288539::m.288539	6.81227	13588	5	F212931.dat	Q07074_PC103M	249	38.6	4	4	5	2	2	2	4	3	3	3	5	5	5	4	3	2	3	3	3	4	4	1	4	65	X	cytosol aminopeptidase-like	1.09091	1.09091	0.125531	0.391897	473.411	Red	1.11111	1.11111	0.152003	0.323164	390.383	Red
GPCM_DN100057_c0_g1_i2::g.477897::m.477897	4.8295	42368	4	F212937.dat	Q07204_PB109M	108	9.4	3	3	3	0	0	0	0	0	0	0	0	0	1	0	0	3	0	0	0	2	0	0	0	6	0	V-type proton ATPase subunit d 1-like	1.09091	1.09091	0.125531	0.556565	672.331	Red	1.0101	1.0101	0.0144996	0.941639	1137.5	Red
GPCM_DN104093_c0_g1_i1::g.408578::m.408578	4.86472	151422	3	F212937.dat	Q07204_PB109M	106	2	2	2	2	0	0	0	2	0	0	0	0	0	0	0	0	2	0	0	0	1	0	0	0	5	0	uncharacterized protein LOC108670558	1.09091	1.09091	0.125531	0.556565	672.331	Red	1.0101	1.0101	0.0144996	0.941639	1137.5	Red
GPCM_DN108760_c3_g2_i9::g.28546::m.28546	4.72082	24490	3	F212937.dat	Q07204_PB109M	120	10.6	2	2	2	0	0	0	0	0	1	0	0	0	0	0	0	2	0	0	1	0	0	2	0	6	0	calexcitin-1-like	1.09091	1.09091	0.125531	0.556565	672.331	Red	1.0101	1.0101	0.0144996	0.941639	1137.5	Red
GPCM_DN111037_c0_g1_i1::g.68797::m.68797	6.11432	36623	3	F212937.dat	Q07204_PB109M	157	5.5	3	3	7	2	1	2	1	0	2	1	1	0	2	1	2	7	3	4	1	3	3	1	1	38	0	carbohydrate-binding protein CenC	1.09091	1.09091	0.125531	0.641468	774.893	Red	0.959596	-1.04211	-0.059501	0.784559	947.748	Red
GPCM_DN24915_c0_g1_i1::g.564496::m.564496	6.78564	35403	3	F212920.dat	Q07062_PC91M	64	5.6	1	1	1	0	1	0	1	0	0	0	0	0	0	0	0	4	0	0	0	1	0	0	0	7	0	Tcp-1-beta	1.09091	1.09091	0.125531	0.661952	799.638	Red	0.909091	-1.1	-0.137504	0.343436	414.871	Red
GPCM_DN97996_c0_g1_i1::g.508102::m.508102	5.82112	54588	3	F212935.dat	Q07202_PB107M	78	5	1	1	1	0	0	0	2	1	0	0	0	0	0	0	1	1	0	0	0	0	0	1	0	6	0	6-phosphogluconate dehydrogenase, decarboxylating-like isoform X1	1.09091	1.09091	0.125531	0.556565	672.331	Red	1.11111	1.11111	0.152003	0.502706	607.268	Red
GPCM_DN100224_c0_g1_i1::g.275516::m.275516	4.54559	27629	2	F212937.dat	Q07204_PB109M	40	3.3	1	1	1	0	0	0	0	0	0	0	0	1	0	0	1	1	0	0	1	0	0	1	0	5	0	collagen alpha-3(V) chain	1.09091	1.09091	0.125531	0.556565	672.331	Red	1.0101	1.0101	0.0144996	0.941639	1137.5	Red
GPCM_DN109983_c2_g5_i3::g.447647::m.447647	3.81886	40633	2	F212944.dat	Q07212_PB117M	38	3.7	2	2	2	0	0	0	0	1	0	0	0	0	0	0	0	1	0	0	0	2	0	0	0	4	0	hypothetical protein BOX15_Mlig006395g1	1.09091	1.09091	0.125531	0.556565	672.331	Red	1.0101	1.0101	0.0144996	0.941639	1137.5	Red
GPCM_DN110073_c5_g2_i1::g.128020::m.128020	9.42322	21837	2	F212937.dat	Q07204_PB109M	93	10.2	2	2	2	0	0	1	0	0	0	0	0	0	0	0	0	2	0	0	0	0	0	1	0	4	0	uncharacterized protein LOC108669160	1.09091	1.09091	0.125531	0.556565	672.331	Red	1.0101	1.0101	0.0144996	0.941639	1137.5	Red
GPCM_DN110340_c1_g1_i3::g.433936::m.433936	9.26154	56364	2	F212937.dat	Q07204_PB109M	87	3.6	2	2	3	0	0	0	0	0	1	0	0	0	0	0	0	3	0	0	0	0	0	0	0	4	0	juvenile hormone epoxide hydrolase 1-like	1.09091	1.09091	0.125531	0.661952	799.638	Red	0.909091	-1.1	-0.137504	0.343436	414.871	Red
GPCM_DN110513_c3_g1_i1::g.203952::m.203952	5.40472	37043	2	F212937.dat	Q07204_PB109M	100	5.9	2	2	3	0	0	1	0	0	0	0	0	0	0	0	0	3	0	0	0	0	0	0	0	4	0	lambda-crystallin homolog isoform X1	1.09091	1.09091	0.125531	0.661952	799.638	Red	0.909091	-1.1	-0.137504	0.343436	414.871	Red
GPCM_DN111067_c0_g1_i2::g.70494::m.70494	9.54887	30667	2	F212937.dat	Q07204_PB109M	81	8.7	2	2	2	0	0	0	0	0	1	0	0	0	0	0	0	2	0	0	0	1	0	0	0	4	0	LIM domain-binding protein 3-like, partial	1.09091	1.09091	0.125531	0.556565	672.331	Red	1.0101	1.0101	0.0144996	0.941639	1137.5	Red
GPCM_DN111391_c0_g2_i2::g.240462::m.240462	6.41535	36947	2	F212937.dat	Q07204_PB109M	90	5.4	2	2	3	0	0	0	0	0	0	0	0	0	1	0	1	3	1	1	0	1	1	1	1	11	0	xaa-Pro dipeptidase-like	1.09091	1.09091	0.125531	0.661952	799.638	Red	0.909091	-1.1	-0.137504	0.343436	414.871	Red
GPCM_DN133219_c0_g1_i1::g.274115::m.274115	5.87571	38447	2	F212937.dat	Q07204_PB109M	80	9.8	2	1	2	0	0	0	0	0	0	1	0	0	0	1	1	2	0	0	0	0	0	0	0	5	0	tubulin beta chain	1.09091	1.09091	0.125531	0.556565	672.331	Red	1.0101	1.0101	0.0144996	0.941639	1137.5	Red
GPCM_DN141225_c0_g1_i1::g.328889::m.328889	7.71837	30428	2	F212916.dat	Q07058_PC87M	68	7.5	2	2	2	1	2	1	1	2	1	2	1	1	1	0	0	0	0	0	1	0	0	1	0	15	0	importin-7-like	1.09091	1.09091	0.125531	0.556565	672.331	Red	1.11111	1.11111	0.152003	0.502706	607.268	Red
GPCM_DN58785_c0_g1_i1::g.508930::m.508930	9.36342	25493	2	F212929.dat	Q07072_PC101M	51	6.6	1	1	1	0	0	0	0	0	0	0	0	1	1	0	0	0	1	0	0	0	0	1	0	4	0	uncharacterized protein LOC108665208	1.09091	1.09091	0.125531	0.556565	672.331	Red	1.11111	1.11111	0.152003	0.502706	607.268	Red
GPCM_DN99013_c0_g1_i1::g.517741::m.517741	9.23588	41235	2	F212939.dat	Q07206_PB111M	61	3.1	2	2	3	0	1	0	0	0	0	0	0	0	0	0	0	0	3	0	1	0	2	0	0	7	0	delta(9)-fatty-acid desaturase fat-6-like	1.09091	1.09091	0.125531	0.661952	799.638	Red	1.11111	1.11111	0.152003	0.625725	755.876	Red
GPCM_DN109545_c0_g1_i1::g.190723::m.190723	4.62396	51247	18	F212918.dat	Q07060_PC89M	1345	52.5	14	14	52	58	61	52	33	48	44	50	58	68	64	73	59	59	51	68	50	67	61	41	56	1121	X	endoglucanase E-4-like	1.09007	1.09007	0.124425	0.282554	341.326	Red	1.08864	1.08864	0.122532	0.316719	382.596	Red
GPCM_DN103531_c0_g1_i1::g.91528::m.91528	10.3642	19876	4	F212937.dat	Q07204_PB109M	197	18.7	4	4	6	0	1	0	2	1	3	2	2	0	2	0	2	6	0	2	0	2	1	3	0	29	0	histone H1	1.08696	1.08696	0.120294	0.751381	907.668	Red	0.917874	-1.08947	-0.123631	0.717606	866.868	Red
GPCM_DN108673_c0_g1_i4::g.62944::m.62944	5.32947	76999	48	F212927.dat	Q07070_PC99M	2577	54.4	38	4	434	297	211	284	286	313	257	286	434	247	409	367	466	337	350	435	410	247	160	319	114	6229	X	hemocyanin subunit 1	1.08562	1.08562	0.118514	0.551258	665.919	Red	1.08067	1.08067	0.111926	0.607635	734.023	Red
GPCM_DN109506_c3_g2_i1::g.189561::m.189561	4.69664	13057	4	F212912.dat	Q07218_PB123M	314	54.4	4	4	6	3	4	4	2	4	4	4	4	4	4	5	3	3	4	3	4	5	6	5	6	81	X	probable aminopeptidase NPEPL1	1.08511	1.08511	0.117836	0.268502	324.351	Red	1.11111	1.11111	0.152003	0.156162	188.644	Red
GPCM_DN102071_c0_g1_i1::g.42545::m.42545	4.97467	96931	4	F212937.dat	Q07204_PB109M	119	3	3	3	3	0	0	0	1	0	1	0	1	0	0	2	1	3	0	1	0	0	0	3	0	13	0	saposin isoform 1	1.08333	1.08333	0.115477	0.627944	758.557	Red	1.01852	1.01852	0.0264722	0.912184	1101.92	Red
GPCM_DN110580_c0_g1_i10::g.202042::m.202042	8.0514	105238	3	F212935.dat	Q07202_PB107M	102	2.8	3	2	3	1	1	1	2	1	2	2	2	0	2	3	3	2	1	1	1	1	2	2	2	32	0	phospholipase D gamma 1-like	1.08333	1.08333	0.115477	0.477012	576.231	Red	1.06481	1.06481	0.0906025	0.58912	711.657	Red
GPCM_DN110596_c6_g7_i1::g.205221::m.205221	5.92585	26724	3	F212937.dat	Q07204_PB109M	100	11.9	2	2	2	0	1	0	0	1	0	0	0	0	1	0	0	2	1	0	0	0	0	0	1	7	0	gamma-butyrobetaine dioxygenase-like	1.08333	1.08333	0.115477	0.627944	758.557	Red	1.01852	1.01852	0.0264722	0.912184	1101.92	Red
GPCM_DN43782_c0_g2_i1::g.608270::m.608270	5.20188	30991	3	F212929.dat	Q07072_PC101M	129	17.9	3	3	3	0	2	0	1	0	1	0	2	3	0	0	0	0	0	0	0	0	1	1	1	12	0	calcium-activated chloride channel regulator 4A-like	1.08333	1.08333	0.115477	0.627944	758.557	Red	1.11111	1.11111	0.152003	0.541103	653.652	Red
GPCM_DN109963_c2_g2_i2::g.444761::m.444761	4.16626	21582	2	F212937.dat	Q07204_PB109M	70	14.9	2	2	2	0	0	0	0	1	0	0	1	0	0	1	0	2	1	0	0	0	0	0	0	6	0	troponin C-like isoform X1	1.08333	1.08333	0.115477	0.627944	758.557	Red	1.01852	1.01852	0.0264722	0.912184	1101.92	Red
GPCM_DN110482_c3_g5_i1::g.83992::m.83992	8.58818	27913	6	F212916.dat	Q07058_PC87M	179	10.2	4	1	6	5	6	4	6	4	4	5	6	6	6	7	7	7	8	5	5	5	5	3	5	109	X	glutathione S-transferase Mu 2-like isoform X1	1.08197	1.08197	0.113657	0.360683	435.705	Red	1.05647	1.05647	0.0792468	0.541613	654.269	Red
GPCM_DN112686_c0_g1_i1::g.150343::m.150343	5.6466	28497	7	F212941.dat	Q07208_PB113M	226	25.6	5	5	6	2	3	2	5	2	2	2	3	3	5	2	4	2	4	6	3	5	5	1	2	63	X	uncharacterized protein LOC108678359 isoform X2	1.07692	1.07692	0.106915	0.634212	766.128	Red	1.11111	1.11111	0.152003	0.514516	621.536	Red
GPCM_DN109179_c0_g1_i1::g.214952::m.214952	3.90265	33569	3	F212918.dat	Q07060_PC89M	144	10.4	3	3	3	0	0	3	0	1	0	0	0	0	1	0	1	0	1	0	0	1	0	0	1	9	0	uncharacterized protein LOC108677924	1.07692	1.07692	0.106915	0.660079	797.376	Red	1.11111	1.11111	0.152003	0.543506	656.555	Red
GPCM_DN71916_c0_g1_i1::g.525604::m.525604	9.35534	17170	2	F212937.dat	Q07204_PB109M	86	15.2	2	2	2	2	1	2	2	2	2	1	2	1	1	3	3	2	2	1	0	0	3	2	2	34	0	sporozoite surface protein 2-like	1.07692	1.07692	0.106915	0.620868	750.008	Red	1.06838	1.06838	0.0954196	0.689293	832.665	Red
GPCM_DN106220_c1_g2_i8::g.377329::m.377329	5.00263	57169	6	F212937.dat	Q07204_PB109M	302	10.1	5	4	11	5	4	5	4	2	4	4	5	5	5	5	4	11	4	4	4	5	3	4	4	91	X	alpha-L-fucosidase-like	1.07547	1.07547	0.10497	0.569082	687.451	Red	0.964361	-1.03696	-0.0523554	0.607998	734.462	Red
GPCM_DN104779_c0_g1_i1::g.327629::m.327629	9.5708	22703	4	F212920.dat	Q07062_PC91M	146	22.3	4	4	7	5	5	4	7	3	2	5	4	3	4	3	5	4	4	2	3	5	2	4	1	75	X	NADH dehydrogenase [ubiquinone] 1 beta subcomplex subunit 5, mitochondrial-like	1.075	1.075	0.104337	0.610284	737.223	Red	1.05556	1.05556	0.0780025	0.720168	869.963	Red
GPCM_DN124140_c0_g1_i1::g.467578::m.467578	5.82035	17367	11	F212944.dat	Q07212_PB117M	553	39	11	11	33	30	30	26	24	23	24	26	25	24	25	18	35	30	23	23	24	33	32	33	33	541	X	cytochrome c oxidase subunit 5A, mitochondrial-like	1.07491	1.07491	0.104211	0.324848	392.416	Red	1.0695	1.0695	0.0969317	0.405317	489.623	Red
GPCM_DN106545_c0_g1_i1::g.492223::m.492223	5.88568	56490	5	F212944.dat	Q07212_PB117M	160	8.4	3	3	5	2	2	1	2	2	2	1	1	2	2	3	2	4	1	4	2	5	3	1	1	43	X	cytosolic non-specific dipeptidase-like isoform X2	1.07407	1.07407	0.103093	0.483946	584.606	Red	1.06996	1.06996	0.0975553	0.542503	655.343	Red
GPCM_DN110833_c0_g2_i9::g.502552::m.502552	4.24395	40756	6	F212929.dat	Q07072_PC101M	501	17.9	6	1	25	26	28	21	24	24	25	24	23	25	29	36	26	19	32	24	29	22	29	27	24	517	X	alpha-amylase-like	1.07336	1.07336	0.102133	0.293312	354.32	Red	1.10682	1.10682	0.146422	0.117169	141.541	Red
GPCM_DN105032_c0_g1_i13::g.383382::m.383382	6.30611	50167	24	F212920.dat	Q07062_PC91M	1419	49.1	20	20	81	64	61	55	81	62	69	64	69	68	78	54	62	44	37	48	41	38	57	39	46	1137	X	leukocyte elastase inhibitor-like isoform X4	1.07243	1.07243	0.100883	0.322092	389.087	Red	1.07996	1.07996	0.110976	0.317551	383.601	Red
GPCM_DN110299_c12_g1_i1::g.267899::m.267899	10.5918	32426	4	F212937.dat	Q07204_PB109M	112	10.7	3	3	5	0	0	1	0	1	2	0	1	0	0	0	0	5	0	0	0	0	1	0	1	12	0	60S ribosomal protein L7a-like isoform X1	1.07143	1.07143	0.0995357	0.778144	939.998	Red	0.873016	-1.14545	-0.19592	0.42963	518.993	Red
GPCM_DN86406_c0_g1_i1::g.582260::m.582260	4.47945	24167	3	F212914.dat	Q07056_PC85M	182	13.4	3	3	7	7	7	6	0	5	3	5	6	4	4	8	6	4	5	5	4	6	5	4	3	97	0	uncharacterized protein LOC106465143	1.07143	1.07143	0.0995357	0.613873	741.559	Red	1.09127	1.09127	0.126008	0.531458	642.002	Red
GPCM_DN108574_c0_g3_i3::g.100435::m.100435	4.6145	29608	2	F212941.dat	Q07208_PB113M	79	4.2	1	1	1	0	0	0	1	1	0	0	1	1	0	0	1	1	0	1	0	1	0	1	0	9	0	pyridoxal-dependent decarboxylase domain-containing protein 1-like	1.07143	1.07143	0.0995357	0.673322	813.373	Red	1.03175	1.03175	0.0450879	0.855227	1033.11	Red
GPCM_DN106055_c6_g5_i1::g.467984::m.467984	8.84141	10165	3	F212937.dat	Q07204_PB109M	135	39.4	3	0	8	1	2	2	1	2	3	3	3	1	1	2	2	8	1	3	0	2	0	4	0	41	0	tubulin alpha-4A chain	1.06897	1.06897	0.0962153	0.792667	957.542	Red	0.881226	-1.13478	-0.182416	0.541613	654.269	Red
GPCM_DN161099_c0_g1_i1::g.270286::m.270286	9.56855	15316	9	F212914.dat	Q07056_PC85M	291	52.2	6	6	14	14	6	3	17	8	6	5	8	8	9	7	9	10	3	6	5	5	12	7	7	155	X	basement membrane-specific heparan sulfate proteoglycan core protein-like	1.06757	1.06757	0.0943274	0.601131	726.166	Red	1.03604	1.03604	0.0510742	0.787966	951.863	Red
GPCM_DN110833_c0_g2_i14::g.502629::m.502629	4.29251	38721	7	F212916.dat	Q07058_PC87M	564	19.5	7	2	29	26	29	21	24	25	25	24	23	25	30	36	26	19	32	24	29	22	30	27	24	521	X	alpha-amylase-like	1.06489	1.06489	0.0906983	0.360448	435.422	Red	1.09839	1.09839	0.135388	0.154034	186.073	Red
GPCM_DN104615_c0_g1_i1::g.259341::m.259341	5.52254	26583	19	F212931.dat	Q07074_PC103M	1088	60.9	17	17	39	26	27	19	25	22	25	26	24	30	39	30	26	32	24	28	31	34	22	26	22	538	X	neurocalcin homolog isoform X3	1.06343	1.06343	0.0887289	0.42641	515.103	Red	1.04478	1.04478	0.0631938	0.578419	698.73	Red
GPCM_DN108398_c8_g2_i1::g.55106::m.55106	10.3185	16712	2	F212931.dat	Q07074_PC103M	58	8.7	1	1	1	1	1	0	0	1	0	1	1	1	1	1	1	1	1	0	1	1	1	0	0	14	0	uncharacterized protein LOC111867026	1.0625	1.0625	0.0874628	0.660079	797.376	Red	1.04167	1.04167	0.0588937	0.778571	940.513	Red
GPCM_DN111478_c0_g1_i10::g.293529::m.293529	4.52014	100916	10	F212946.dat	Q07214_PB119M	430	13.3	9	0	20	11	13	12	10	6	6	10	11	8	11	13	14	5	10	9	7	7	20	6	13	202	X	uncharacterized protein LOC108678590	1.06061	1.06061	0.0848889	0.674829	815.194	Red	1.11111	1.11111	0.152003	0.448529	541.823	Red
GPCM_DN93255_c0_g1_i1::g.606958::m.606958	5.24748	115239	6	F212937.dat	Q07204_PB109M	301	7.2	6	6	6	1	0	0	1	2	0	0	1	1	1	0	0	6	1	2	1	1	0	0	0	18	0	ubiquitin-like modifier-activating enzyme 1 isoform X2	1.05882	1.05882	0.0824622	0.801084	967.709	Red	0.915033	-1.09286	-0.128105	0.66037	797.727	Red
GPCM_DN103925_c0_g2_i1::g.454475::m.454475	4.75042	11718	2	F212925.dat	Q07068_PC97M	207	27.5	2	2	5	4	5	5	2	4	5	5	5	3	4	4	4	5	5	5	5	4	6	3	4	87	X	beta-glucuronidase-like	1.05769	1.05769	0.08092	0.487558	588.971	Red	1.04701	1.04701	0.0662732	0.585274	707.011	Red
GPCM_DN104793_c0_g1_i4::g.327700::m.327700	7.29124	39172	10	F212937.dat	Q07204_PB109M	644	27.1	10	10	40	16	15	12	17	19	17	19	18	17	20	18	23	40	11	13	10	23	11	18	13	350	X	uncharacterized protein ZK1073.1-like isoform X3	1.05556	1.05556	0.0780025	0.743217	897.806	Red	0.919753	-1.08725	-0.120681	0.451746	545.709	Red
GPCM_DN110960_c0_g2_i6::g.170910::m.170910	4.46498	16177	6	F212912.dat	Q07218_PB123M	327	39.2	4	3	8	6	6	6	6	9	6	6	7	6	4	11	4	6	5	7	6	7	7	5	8	128	X	xanthine dehydrogenase/oxidase-like	1.05556	1.05556	0.0780025	0.591859	714.966	Red	1.06481	1.06481	0.0906025	0.564778	682.251	Red
GPCM_DN57070_c0_g1_i1::g.600762::m.600762	7.70886	30892	3	F212937.dat	Q07204_PB109M	121	11.9	3	3	4	1	1	1	3	1	0	0	1	0	0	0	1	4	0	0	1	0	2	0	2	18	0	proteasome subunit beta type-2-like	1.05556	1.05556	0.0780025	0.827992	1000.21	Red	0.925926	-1.08	-0.111031	0.748774	904.519	Red
GPCM_DN107289_c0_g4_i1::g.481797::m.481797	4.59467	76168	13	F212916.dat	Q07058_PC87M	561	16.5	10	10	24	15	24	8	6	11	5	12	15	13	12	19	17	7	22	13	17	12	19	9	15	271	X	beta-galactosidase-1-like protein 2	1.05344	1.05344	0.0751015	0.748339	903.993	Red	1.10263	1.10263	0.140948	0.535267	646.603	Red
GPCM_DN107212_c0_g1_i1::g.480298::m.480298	5.13334	37207	3	F212937.dat	Q07204_PB109M	107	6.2	2	2	2	1	1	2	2	1	2	1	1	1	1	2	2	2	1	1	1	1	1	1	1	26	X	von Willebrand factor A domain-containing protein 5A-like	1.05263	1.05263	0.0740006	0.343436	414.871	Red	1.05263	1.05263	0.0740006	0.343436	414.871	Red
GPCM_DN107810_c0_g1_i2::g.410035::m.410035	6.89825	10166	5	F212925.dat	Q07068_PC97M	346	51.6	5	5	33	11	17	10	20	14	24	33	23	9	22	10	17	63	9	19	11	27	16	13	8	376	X	polyubiquitin-A isoform X3	1.05181	1.05181	0.0728789	0.863646	1043.28	Red	0.80023	-1.24964	-0.321513	0.23491	283.772	Red
GPCM_DN111323_c0_g1_i1::g.236041::m.236041	9.72691	18333	5	F212937.dat	Q07204_PB109M	408	29.4	5	5	63	11	17	10	20	14	24	33	23	9	22	10	17	63	9	19	11	27	16	13	8	376	X	hypothetical protein CGLO_10017	1.05181	1.05181	0.0728789	0.863646	1043.28	Red	0.80023	-1.24964	-0.321513	0.23491	283.772	Red
GPCM_DN109717_c6_g3_i1::g.461193::m.461193	5.16845	10866	2	F212937.dat	Q07204_PB109M	123	21.9	2	2	5	1	1	1	1	1	1	1	2	0	1	1	1	5	1	2	1	3	0	1	0	25	0	small ubiquitin-related modifier-like	1.05	1.05	0.0703893	0.722921	873.288	Red	1	1	0	1	1208	Red
GPCM_DN112224_c4_g2_i3::g.461866::m.461866	5.01475	11521	13	F212918.dat	Q07060_PC89M	772	89.4	11	0	154	168	130	154	144	137	135	136	172	139	160	185	149	158	183	185	189	152	73	183	69	3001	X	hemocyanin subunit 1	1.0485	1.0485	0.0683231	0.647858	782.612	Red	1.04508	1.04508	0.0636161	0.702092	848.127	Red
GPCM_DN109327_c4_g2_i1::g.158318::m.158318	4.28704	32930	3	F212924.dat	Q07066_PC95M	169	16.6	3	1	5	4	6	4	5	4	5	3	0	6	4	4	2	4	6	4	3	2	4	3	3	76	0	cholinesterase 1-like	1.04651	1.04651	0.0655883	0.735706	888.733	Red	1.03359	1.03359	0.0476664	0.815347	984.94	Red
GPCM_DN111766_c0_g2_i1::g.244478::m.244478	5.25479	55254	6	F212931.dat	Q07074_PC103M	280	11.7	5	2	6	2	3	4	3	3	1	3	1	0	6	0	1	6	0	2	1	1	0	2	0	39	0	heat shock protein	1.04545	1.04545	0.0641303	0.876435	1058.73	Red	0.808081	-1.2375	-0.307429	0.274214	331.25	Red
GPCM_DN2501_c0_g1_i1::g.574594::m.574594	10.4315	18230	4	F212937.dat	Q07204_PB109M	155	23.5	4	4	5	4	4	4	6	3	3	2	5	3	4	4	7	5	4	3	2	4	4	5	3	79	X	40S ribosomal protein S16	1.04167	1.04167	0.0588937	0.722292	872.528	Red	1.04167	1.04167	0.0588937	0.740284	894.264	Red
GPCM_DN24709_c0_g1_i1::g.552672::m.552672	5.59886	27994	2	F212933.dat	Q07200_PB105M	98	6.7	2	2	3	2	1	1	1	1	1	2	2	2	2	3	3	3	1	2	0	2	1	0	1	31	0	glutathione S-transferase	1.04	1.04	0.0565835	0.809854	978.303	Red	0.977778	-1.02273	-0.0324215	0.895161	1081.35	Red
GPCM_DN104634_c0_g1_i1::g.259905::m.259905	8.90209	168599	5	F212927.dat	Q07070_PC99M	151	2.2	4	4	4	1	0	2	3	3	3	1	4	2	1	4	3	2	2	1	2	2	3	1	0	40	0	uncharacterized protein LOC108677311	1.03846	1.03846	0.0544478	0.806146	973.825	Red	1.02564	1.02564	0.0365259	0.875845	1058.02	Red
GPCM_DN104211_c0_g1_i1::g.142987::m.142987	8.23005	67920	16	F212937.dat	Q07204_PB109M	582	19.7	11	11	14	4	7	3	7	7	6	6	5	3	6	1	7	14	3	5	5	9	4	6	7	115	X	coatomer subunit gamma-2-like	1.03279	1.03279	0.0465426	0.837932	1012.22	Red	0.928962	-1.07647	-0.106309	0.58163	702.609	Red
GPCM_DN90097_c0_g1_i1::g.511530::m.511530	4.62033	12123	8	F212946.dat	Q07214_PB119M	363	48.7	6	6	18	15	14	12	10	12	7	12	11	12	12	13	12	8	14	11	12	12	18	9	9	235	X	aminopeptidase W07G4.4	1.03226	1.03226	0.0458037	0.724595	875.311	Red	1.06631	1.06631	0.0926245	0.470488	568.349	Red
GPCM_DN98470_c0_g1_i1::g.566875::m.566875	5.47066	106473	50	F212941.dat	Q07208_PB113M	1855	46.4	34	34	79	72	76	71	72	76	76	85	74	64	76	91	77	92	76	79	71	85	77	71	56	1517	X	twitchin-like isoform X11	1.03018	1.03018	0.0428941	0.555752	671.348	Red	1.00747	1.00747	0.0107346	0.880297	1063.4	Red
GPCM_DN111840_c4_g1_i2::g.107813::m.107813	5.51339	52494	4	F212937.dat	Q07204_PB109M	156	5.8	3	3	4	2	1	2	4	2	4	3	3	3	5	5	5	4	2	2	2	2	2	4	4	61	X	uncharacterized protein LOC108672899	1.02564	1.02564	0.0365259	0.851348	1028.43	Red	1.02564	1.02564	0.0365259	0.859624	1038.43	Red
GPCM_DN106230_c1_g1_i1::g.376397::m.376397	11.2666	17667	4	F212920.dat	Q07062_PC91M	132	28.3	3	3	6	4	5	4	6	5	3	4	4	4	3	4	4	3	4	4	3	3	2	1	3	73	X	small nuclear ribonucleoprotein Sm D1	1.025	1.025	0.0356239	0.778427	940.34	Red	1.02778	1.02778	0.0395284	0.776467	937.972	Red
GPCM_DN106902_c1_g1_i12::g.178776::m.178776	6.01091	280890	29	F212937.dat	Q07204_PB109M	1402	9.7	25	25	68	51	48	47	47	54	53	53	53	53	60	63	57	68	51	50	46	60	48	46	39	1047	X	twitchin-like isoform X15	1.02495	1.02495	0.0355564	0.660337	797.687	Red	0.998081	-1.00192	-0.00277175	0.971704	1173.82	Red
GPCM_DN106115_c0_g1_i1::g.273511::m.273511	6.09071	75336	18	F212920.dat	Q07062_PC91M	1033	34	18	18	43	13	22	15	43	10	11	11	11	13	18	26	16	13	15	13	20	13	17	11	12	323	X	venom dipeptidyl peptidase 4-like	1.02469	1.02469	0.0351894	0.893152	1078.93	Red	1.04252	1.04252	0.0600806	0.821183	991.99	Red
GPCM_DN107815_c0_g1_i1::g.410660::m.410660	4.706	47706	9	F212929.dat	Q07072_PC101M	685	33.7	9	9	40	37	34	29	29	32	26	32	11	40	39	32	28	26	26	37	30	29	26	27	26	596	X	carboxypeptidase B-like	1.02414	1.02414	0.03441	0.788835	952.913	Red	1.03448	1.03448	0.0489096	0.706524	853.48	Red
GPCM_DN106902_c1_g1_i24::g.179010::m.179010	5.72307	291572	30	F212914.dat	Q07056_PC85M	1189	8	25	25	55	55	48	47	48	54	53	53	53	53	59	62	57	63	51	50	46	60	48	46	39	1045	X	twitchin-like isoform X3	1.02308	1.02308	0.0329146	0.671991	811.765	Red	1	1	0	1	1208	Red
GPCM_DN76729_c0_g1_i1::g.593662::m.593662	10.6799	27040	8	F212937.dat	Q07204_PB109M	540	25.9	8	8	11	4	3	4	3	1	5	3	5	2	4	3	2	11	3	3	1	2	4	4	5	72	X	uncharacterized protein LOC110838792	1.02273	1.02273	0.0324215	0.893844	1079.76	Red	0.909091	-1.1	-0.137504	0.493544	596.201	Red
GPCM_DN97929_c0_g2_i1::g.507801::m.507801	5.33121	17410	6	F212937.dat	Q07204_PB109M	245	27.5	4	4	10	1	3	3	4	4	6	5	3	4	5	0	5	10	3	5	2	7	5	3	1	79	0	extended synaptotagmin-1-like	1.02128	1.02128	0.0303736	0.919826	1111.15	Red	0.898345	-1.11316	-0.154658	0.581387	702.316	Red
GPCM_DN113770_c0_g1_i1::g.305866::m.305866	5.91169	16257	2	F212933.dat	Q07200_PB105M	103	13.4	2	2	5	4	4	4	5	5	3	3	2	5	3	5	3	3	5	4	4	4	5	4	2	77	X	neutral alpha-glucosidase AB-like isoform X1	1.02083	1.02083	0.0297473	0.827918	1000.12	Red	1.04167	1.04167	0.0588937	0.67365	813.769	Red
GPCM_DN109976_c0_g1_i6::g.444674::m.444674	9.44618	34164	5	F212910.dat	Q07216_PB121M	298	18.3	5	5	7	4	4	4	2	5	4	5	4	3	5	2	4	12	3	3	2	4	2	7	5	84	X	troponin T	1.02	1.02	0.0285692	0.914665	1104.92	Red	0.866667	-1.15385	-0.206451	0.230468	278.406	Red
GPCM_DN112224_c4_g2_i4::g.461872::m.461872	5.14632	13739	16	F212918.dat	Q07060_PC89M	963	82.9	13	0	190	212	162	190	173	173	168	167	213	176	195	223	195	196	212	224	217	180	97	209	91	3673	X	hemocyanin subunit 1	1.0187	1.0187	0.0267319	0.842274	1017.47	Red	1.0121	1.0121	0.0173536	0.907242	1095.95	Red
GPCM_DN106951_c3_g7_i1::g.175346::m.175346	4.9096	12824	2	F212931.dat	Q07074_PC103M	91	9.4	2	2	5	5	5	5	5	5	5	4	4	4	5	6	6	5	3	5	4	5	3	5	5	94	X	Tubulin alpha chain	1.01786	1.01786	0.0255351	0.792642	957.512	Red	1.0119	1.0119	0.0170735	0.872822	1054.37	Red
GPCM_DN112192_c1_g1_i2::g.145337::m.145337	4.51247	28035	10	F212929.dat	Q07072_PC101M	539	37	10	9	20	15	10	9	15	8	4	12	5	20	8	12	3	5	12	9	13	11	10	5	9	195	X	aminopeptidase N-like	1.0102	1.0102	0.0146468	0.947062	1144.05	Red	1.05442	1.05442	0.0764521	0.727687	879.046	Red
GPCM_DN98529_c0_g1_i1::g.557061::m.557061	4.33571	39919	5	F212944.dat	Q07212_PB117M	252	12.5	4	4	13	12	11	9	13	7	7	11	7	9	8	13	7	6	7	7	13	13	13	9	9	191	X	poly(U)-specific endoribonuclease-like	1.00962	1.00962	0.0138058	0.929887	1123.3	Red	1.04701	1.04701	0.0662732	0.668526	807.58	Red
GPCM_DN104793_c0_g1_i2::g.327660::m.327660	6.90336	40115	9	F212922.dat	Q07064_PC93M	468	19.7	8	1	15	13	13	11	14	15	16	17	16	12	18	14	20	32	9	10	7	20	9	14	11	291	X	uncharacterized protein ZK1073.1-like isoform X2	1.00645	1.00645	0.00927781	0.968847	1170.37	Red	0.88172	-1.13415	-0.181607	0.31337	378.551	Red
GPCM_DN111666_c0_g1_i7::g.47831::m.47831	5.23762	115947	12	F212929.dat	Q07072_PC101M	618	14.4	10	10	22	15	15	18	16	16	8	15	10	22	12	16	18	14	18	6	18	18	16	10	9	290	X	alpha-N-acetylglucosaminidase-like	1	1	0	1	1208	Red	1	1	0	1	1208	Red
GPCM_DN111666_c0_g1_i10::g.47848::m.47848	5.43953	115999	11	F212925.dat	Q07068_PC97M	514	11.3	8	8	15	16	15	17	15	15	8	15	10	18	12	16	17	13	17	6	16	17	16	10	9	278	X	alpha-N-acetylglucosaminidase-like	1	1	0	1	1208	Red	1.00309	1.00309	0.00444591	0.978852	1182.45	Red
GPCM_DN49272_c0_g1_i1::g.603705::m.603705	4.27099	48441	9	F212937.dat	Q07204_PB109M	359	15.9	7	7	8	0	2	2	1	2	1	1	2	0	1	1	0	8	0	1	0	2	0	2	1	27	0	calreticulin	1	1	0	1	1208	Red	0.833333	-1.2	-0.263034	0.307013	370.872	Red
GPCM_DN102428_c0_g1_i1::g.506903::m.506903	5.8823	84951	8	F212937.dat	Q07204_PB109M	276	11.4	7	7	8	1	2	0	1	1	2	0	1	1	1	1	2	8	0	2	1	3	1	1	0	29	0	phospholipase D gamma 3-like	1	1	0	1	1208	Red	0.877193	-1.14	-0.189034	0.442927	535.055	Red
GPCM_DN111478_c0_g1_i7::g.293500::m.293500	4.48737	101218	7	F212946.dat	Q07214_PB119M	265	11.6	7	0	12	4	5	6	4	4	3	5	6	4	4	5	8	3	5	5	4	4	12	3	7	101	X	uncharacterized protein LOC108678590	1	1	0	1	1208	Red	1.0303	1.0303	0.0430687	0.760878	919.14	Red
GPCM_DN101474_c0_g1_i1::g.478898::m.478898	4.2623	46816	6	F212916.dat	Q07058_PC87M	293	19.3	6	6	8	4	8	0	0	5	7	6	1	7	0	0	2	0	0	0	0	4	2	0	4	50	0	histidine kinase	1	1	0	1	1208	Red	1.06061	1.06061	0.0848889	0.843857	1019.38	Red
GPCM_DN107923_c0_g4_i1::g.111269::m.111269	6.1547	60692	6	F212937.dat	Q07204_PB109M	168	10	5	5	5	1	1	1	2	1	1	1	1	1	1	1	2	5	1	0	2	0	1	1	1	25	0	T-complex protein subunit alpha	1	1	0	1	1208	Red	1	1	0	1	1208	Red
GPCM_DN109875_c6_g6_i1::g.316360::m.316360	5.00631	33163	6	F212937.dat	Q07204_PB109M	273	21.4	6	6	6	0	0	0	1	0	0	0	0	0	0	0	0	6	0	0	0	0	0	0	0	7	0	ribokinase-like	1	1	0	1	1208	Red	0.909091	-1.1	-0.137504	0.343436	414.871	Red
GPCM_DN24915_c0_g1_i2::g.564503::m.564503	5.93189	45761	6	F212937.dat	Q07204_PB109M	312	18.3	6	6	8	0	1	0	0	1	2	0	0	0	0	0	0	8	0	0	0	1	0	0	0	13	0	T-complex protein 1 subunit beta-like	1	1	0	1	1208	Red	0.714286	-1.4	-0.485427	0.103888	125.497	Red
GPCM_DN74496_c0_g1_i1::g.546149::m.546149	5.92918	51471	6	F212937.dat	Q07204_PB109M	107	8.2	4	4	4	0	0	0	1	1	0	0	0	1	1	0	1	4	1	0	0	0	0	0	0	10	0	inorganic pyrophosphatase-like isoform X1	1	1	0	1	1208	Red	0.940171	-1.06364	-0.089005	0.718223	867.613	Red
GPCM_DN98294_c0_g1_i1::g.521755::m.521755	7.19723	39565	6	F212937.dat	Q07204_PB109M	195	14.7	5	4	7	0	2	3	3	1	4	3	2	1	1	0	0	7	1	2	3	4	4	0	0	41	0	fructose-bisphosphate aldolase-like	1	1	0	1	1208	Red	0.808081	-1.2375	-0.307429	0.4005	483.804	Red
GPCM_DN106337_c0_g1_i1::g.128607::m.128607	8.71643	19812	5	F212916.dat	Q07058_PC87M	153	23.5	4	4	5	0	5	1	2	0	0	0	0	0	0	2	1	1	1	1	1	0	1	1	1	18	0	Serine hydroxymethyltransferase, mitochondrial	1	1	0	1	1208	Red	1.0101	1.0101	0.0144996	0.941639	1137.5	Red
GPCM_DN92360_c0_g1_i1::g.518341::m.518341	8.68377	37284	5	F212937.dat	Q07204_PB109M	234	17.5	5	5	7	0	0	0	0	0	0	1	0	0	0	0	0	7	0	1	0	1	0	0	0	10	0	guanine nucleotide-binding protein subunit beta-2-like 1	1	1	0	1	1208	Red	0.909091	-1.1	-0.137504	0.343436	414.871	Red
GPCM_DN108619_c1_g1_i2::g.61558::m.61558	5.11918	24134	4	F212937.dat	Q07204_PB109M	108	19.7	3	2	3	0	0	1	0	0	0	0	0	2	1	0	0	3	0	0	1	0	0	0	0	8	0	glutathione S-transferase 1-like	1	1	0	1	1208	Red	0.854701	-1.17	-0.226509	0.332192	401.288	Red
GPCM_DN77035_c0_g1_i1::g.615112::m.615112	4.80455	28931	4	F212937.dat	Q07204_PB109M	102	6.3	2	2	3	0	1	2	2	2	3	1	2	1	2	2	1	3	1	2	0	2	1	1	1	30	0	collagen alpha-1(I) chain-like isoform X1	1	1	0	1	1208	Red	0.925926	-1.08	-0.111031	0.578085	698.327	Red
GPCM_DN91360_c0_g1_i1::g.521512::m.521512	9.41484	38428	4	F212937.dat	Q07204_PB109M	123	10.4	3	3	3	0	0	0	0	0	3	1	1	0	0	0	0	3	0	0	0	0	0	0	0	8	0	cAMP-dependent protein kinase catalytic subunit	1	1	0	1	1208	Red	0.833333	-1.2	-0.263034	0.167851	202.764	Red
GPCM_DN93711_c0_g1_i1::g.603798::m.603798	4.99731	25099	4	F212937.dat	Q07204_PB109M	185	17.7	3	3	5	1	0	1	0	1	1	0	3	0	1	3	0	5	0	1	1	1	0	0	0	19	0	ferritin subunit-like	1	1	0	1	1208	Red	0.888889	-1.125	-0.169925	0.614642	742.487	Red
GPCM_DN102280_c0_g1_i1::g.495889::m.495889	5.5458	107677	3	F212937.dat	Q07204_PB109M	73	2.4	2	2	2	0	1	1	2	1	0	1	1	0	2	0	0	2	0	0	0	1	0	0	0	12	0	eukaryotic translation initiation factor 3 subunit C-like	1	1	0	1	1208	Red	0.854701	-1.17	-0.226509	0.446089	538.875	Red
GPCM_DN104007_c0_g1_i1::g.408976::m.408976	4.55112	45536	3	F212937.dat	Q07204_PB109M	103	5.7	2	2	2	0	0	1	0	0	0	0	2	0	0	0	0	2	0	0	0	0	0	0	0	5	0	laminin subunit alpha-like	1	1	0	1	1208	Red	0.909091	-1.1	-0.137504	0.343436	414.871	Red
GPCM_DN104772_c1_g2_i1::g.327567::m.327567	5.34338	72396	3	F212937.dat	Q07204_PB109M	158	5.5	3	0	8	1	1	2	1	1	1	1	2	1	2	0	2	8	0	1	0	3	0	1	0	28	0	predicted protein	1	1	0	1	1208	Red	0.772947	-1.29375	-0.371559	0.213579	258.003	Red
GPCM_DN105319_c0_g1_i6::g.253854::m.253854	6.39332	152115	3	F212937.dat	Q07204_PB109M	90	1.6	2	2	2	1	0	0	1	1	1	1	1	0	1	0	0	2	0	0	0	0	0	0	0	9	0	THO complex subunit 2-like	1	1	0	1	1208	Red	0.909091	-1.1	-0.137504	0.343436	414.871	Red
GPCM_DN105696_c0_g1_i2::g.450200::m.450200	6.68949	23679	3	F212937.dat	Q07204_PB109M	116	11.3	3	3	3	0	0	0	0	0	1	0	1	0	0	0	0	3	0	0	0	1	0	0	0	6	0	uncharacterized protein LOC108674692	1	1	0	1	1208	Red	0.925926	-1.08	-0.111031	0.615234	743.202	Red
GPCM_DN106739_c5_g1_i11::g.7481::m.7481	7.9689	55422	3	F212937.dat	Q07204_PB109M	125	9.7	2	2	2	0	0	0	0	0	2	0	0	0	0	0	0	2	0	0	0	0	0	0	0	4	0	uncharacterized protein LOC108676937	1	1	0	1	1208	Red	0.909091	-1.1	-0.137504	0.343436	414.871	Red
GPCM_DN107976_c2_g4_i4::g.112288::m.112288	5.71704	55641	3	F212937.dat	Q07204_PB109M	161	6.6	3	3	3	0	0	0	0	1	0	1	1	0	0	0	1	3	1	0	1	0	0	1	0	10	0	retinal dehydrogenase 1-like	1	1	0	1	1208	Red	0.940171	-1.06364	-0.089005	0.718223	867.613	Red
GPCM_DN108536_c4_g3_i1::g.98991::m.98991	5.9736	19338	3	F212937.dat	Q07204_PB109M	84	15.5	2	2	2	0	1	1	0	0	0	0	0	1	0	0	0	2	0	0	0	0	0	1	0	6	0	Ras protein	1	1	0	1	1208	Red	0.925926	-1.08	-0.111031	0.615234	743.202	Red
GPCM_DN109585_c0_g1_i1::g.187116::m.187116	8.00325	22289	3	F212924.dat	Q07066_PC95M	60	12.8	2	2	2	1	0	2	1	2	2	1	2	0	1	0	0	0	0	1	0	1	0	0	0	14	0	ADP-ribosylation factor 1	1	1	0	1	1208	Red	1.01852	1.01852	0.0264722	0.912184	1101.92	Red
GPCM_DN109786_c7_g1_i1::g.455191::m.455191	8.04419	54250	3	F212937.dat	Q07204_PB109M	86	5.3	2	2	2	0	0	0	1	0	1	0	0	0	0	0	0	2	0	0	0	0	0	0	0	4	0	kynurenine--oxoglutarate transaminase 3-like	1	1	0	1	1208	Red	0.909091	-1.1	-0.137504	0.343436	414.871	Red
GPCM_DN110588_c0_g1_i2::g.202742::m.202742	8.11693	104304	3	F212937.dat	Q07204_PB109M	152	4.5	2	2	3	1	2	1	1	3	1	1	1	1	1	1	1	3	1	1	1	2	0	2	1	26	0	staphylococcal nuclease domain-containing protein 1-like	1	1	0	1	1208	Red	0.917874	-1.08947	-0.123631	0.52734	637.027	Red
GPCM_DN110638_c3_g6_i2::g.370763::m.370763	8.1016	81573	3	F212943.dat	Q07210_PB115M	97	5.8	2	2	2	1	1	0	1	1	2	0	1	0	1	0	0	1	1	1	2	1	0	1	3	18	0	long-chain-fatty-acid--CoA ligase 4-like isoform X2	1	1	0	1	1208	Red	0.980392	-1.02	-0.0285692	0.884554	1068.54	Red
GPCM_DN111082_c0_g1_i1::g.71523::m.71523	6.55398	131229	3	F212937.dat	Q07204_PB109M	146	2.8	3	3	3	0	0	0	1	0	0	0	0	0	0	0	0	3	0	0	1	1	0	0	0	6	0	membrane-associated protein Hem-like isoform X4	1	1	0	1	1208	Red	0.909091	-1.1	-0.137504	0.343436	414.871	Red
GPCM_DN111260_c1_g2_i1::g.335186::m.335186	5.5299	47942	3	F212937.dat	Q07204_PB109M	190	9.3	3	3	5	1	0	0	0	1	0	2	0	0	1	0	0	5	0	1	0	0	0	0	0	11	0	probable protein disulfide-isomerase A6 isoform X1	1	1	0	1	1208	Red	0.740741	-1.35	-0.432959	0.143188	172.971	Red
GPCM_DN111313_c7_g3_i1::g.239634::m.239634	4.92054	23876	3	F212937.dat	Q07204_PB109M	69	12.3	2	2	2	0	0	0	1	0	0	0	0	0	1	0	0	2	0	0	0	0	0	0	0	4	0	transmembrane emp24 domain-containing protein 2-like isoform X2	1	1	0	1	1208	Red	0.909091	-1.1	-0.137504	0.343436	414.871	Red
GPCM_DN89228_c0_g1_i1::g.604229::m.604229	7.03683	60707	3	F212937.dat	Q07204_PB109M	124	6.2	3	3	3	0	0	0	0	1	1	0	0	0	0	0	0	3	0	0	0	0	0	0	0	5	0	26S proteasome non-ATPase regulatory subunit 12-like	1	1	0	1	1208	Red	0.833333	-1.2	-0.263034	0.167851	202.764	Red
GPCM_DN90486_c0_g1_i1::g.578994::m.578994	4.39137	16202	3	F212910.dat	Q07216_PB121M	113	34.9	2	2	2	0	0	1	0	1	0	0	0	0	0	0	0	0	0	0	0	0	0	2	0	4	0	larval cuticle protein 8-like	1	1	0	1	1208	Red	1.0101	1.0101	0.0144996	0.941639	1137.5	Red
GPCM_DN97929_c0_g1_i1::g.507799::m.507799	5.802	16324	3	F212937.dat	Q07204_PB109M	82	13.6	2	2	3	2	0	0	0	2	1	0	0	1	3	0	1	3	0	1	0	2	0	0	0	16	0	extended synaptotagmin-1-like protein, partial	1	1	0	1	1208	Red	0.849673	-1.17692	-0.23502	0.516519	623.955	Red
GPCM_DN100563_c0_g1_i1::g.449196::m.449196	9.88169	15138	2	F212937.dat	Q07204_PB109M	69	16.8	1	1	1	0	0	0	0	0	0	0	1	0	0	1	1	1	0	0	0	0	0	0	0	4	0	probable small nuclear ribonucleoprotein Sm D2	1	1	0	1	1208	Red	1.0101	1.0101	0.0144996	0.941639	1137.5	Red
GPCM_DN101991_c0_g2_i1::g.275135::m.275135	7.25346	111121	2	F212937.dat	Q07204_PB109M	86	2.8	2	2	3	0	0	0	0	0	0	0	0	1	0	2	2	3	1	1	0	0	0	0	0	10	0	laminin subunit alpha-1-like	1	1	0	1	1208	Red	0.909091	-1.1	-0.137504	0.343436	414.871	Red
GPCM_DN102923_c0_g1_i1::g.374488::m.374488	5.02359	62278	2	F212920.dat	Q07062_PC91M	102	3.8	2	2	2	0	0	0	2	0	0	0	0	0	0	0	0	0	0	0	1	0	0	0	0	3	0	uncharacterized protein LOC108669603	1	1	0	1	1208	Red	1.0101	1.0101	0.0144996	0.941639	1137.5	Red
GPCM_DN105514_c6_g4_i1::g.221019::m.221019	8.45865	17470	2	F212920.dat	Q07062_PC91M	57	5.1	1	1	1	0	1	1	1	1	0	0	0	0	0	0	0	2	0	0	0	0	0	0	0	6	0	4-hydroxyphenylpyruvate dioxygenase-like	1	1	0	1	1208	Red	0.833333	-1.2	-0.263034	0.167851	202.764	Red
GPCM_DN107033_c1_g1_i3::g.354378::m.354378	4.81452	12231	2	F212937.dat	Q07204_PB109M	55	19.5	2	2	3	0	0	0	0	0	0	0	0	0	1	0	0	3	0	0	0	0	0	0	0	4	0	hypothetical protein MAA_08203	1	1	0	1	1208	Red	0.909091	-1.1	-0.137504	0.343436	414.871	Red
GPCM_DN107182_c10_g2_i2::g.16383::m.16383	9.2482	27201	2	F212937.dat	Q07204_PB109M	96	6.9	2	2	3	1	1	0	1	0	1	0	0	0	1	0	1	3	0	1	0	1	0	0	0	11	0	Dihydrolipoyllysine-residue succinyltransferase component of 2-oxoglutarate dehydrogenase,	1	1	0	1	1208	Red	0.888889	-1.125	-0.169925	0.489113	590.849	Red
GPCM_DN108265_c0_g1_i1::g.74473::m.74473	6.53476	33200	2	F212914.dat	Q07056_PC85M	43	3.3	1	1	1	1	0	0	1	0	1	0	0	0	0	0	0	1	0	0	0	0	0	0	0	4	0	omega-amidase NIT2-like	1	1	0	1	1208	Red	0.909091	-1.1	-0.137504	0.343436	414.871	Red
GPCM_DN108389_c0_g1_i2::g.54778::m.54778	9.22458	50648	2	F212937.dat	Q07204_PB109M	83	3.6	2	2	2	1	0	0	0	0	0	1	0	0	0	0	0	2	0	0	0	0	0	0	0	4	0	trifunctional enzyme subunit beta, mitochondrial-like	1	1	0	1	1208	Red	0.833333	-1.2	-0.263034	0.167851	202.764	Red
GPCM_DN108443_c0_g2_i1::g.166841::m.166841	6.81002	63007	2	F212927.dat	Q07070_PC99M	73	2.8	2	2	2	0	0	0	0	2	1	1	2	0	0	0	0	1	0	0	0	0	0	0	0	7	0	dihydropyrimidinase-like isoform X3	1	1	0	1	1208	Red	0.909091	-1.1	-0.137504	0.343436	414.871	Red
GPCM_DN110137_c3_g1_i1::g.406379::m.406379	4.3399	79553	2	F212937.dat	Q07204_PB109M	95	4.2	2	2	2	0	0	1	1	1	0	0	0	0	0	0	0	2	0	1	0	1	0	0	0	7	0	hypothetical protein EMIHUDRAFT_123395, partial	1	1	0	1	1208	Red	0.940171	-1.06364	-0.089005	0.718223	867.613	Red
GPCM_DN110844_c1_g2_i1::g.503795::m.503795	7.15701	35569	2	F212937.dat	Q07204_PB109M	61	3.5	1	1	1	0	0	0	1	0	0	0	0	0	0	0	0	1	0	0	0	0	1	0	0	3	0	uncharacterized protein LOC108664473 isoform X2	1	1	0	1	1208	Red	1.0101	1.0101	0.0144996	0.941639	1137.5	Red
GPCM_DN111498_c1_g2_i2::g.297643::m.297643	4.76933	44904	2	F212914.dat	Q07056_PC85M	79	5.1	2	2	2	2	0	1	0	0	0	0	0	0	0	0	0	0	1	0	0	0	0	0	0	4	0	mannose-6-phosphate isomerase-like	1	1	0	1	1208	Red	1.0101	1.0101	0.0144996	0.941639	1137.5	Red
GPCM_DN111981_c1_g4_i2::g.390525::m.390525	4.64706	28447	2	F212918.dat	Q07060_PC89M	103	9.8	2	2	3	0	2	3	1	2	0	0	0	0	0	0	0	0	0	0	0	0	0	1	0	9	0	MAC/perforin- and kringle-domains-containing protein, partial	1	1	0	1	1208	Red	1.0101	1.0101	0.0144996	0.941639	1137.5	Red
GPCM_DN112231_c1_g2_i2::g.465556::m.465556	9.36055	20594	2	F212937.dat	Q07204_PB109M	96	11.7	2	2	3	0	0	0	1	0	1	2	1	0	0	0	2	3	0	0	0	0	0	1	0	11	0	uncharacterized protein LOC108666602 isoform X1	1	1	0	1	1208	Red	0.888889	-1.125	-0.169925	0.614642	742.487	Red
GPCM_DN127396_c0_g1_i1::g.343010::m.343010	6.35227	17889	2	F212937.dat	Q07204_PB109M	51	13.8	2	2	2	0	0	0	0	0	0	0	0	0	1	0	0	2	0	0	0	0	0	0	0	3	0	guanine nucleotide-binding protein G(s) subunit alpha, partial	1	1	0	1	1208	Red	0.909091	-1.1	-0.137504	0.343436	414.871	Red
GPCM_DN17800_c0_g1_i1::g.610108::m.610108	8.33822	30338	2	F212937.dat	Q07204_PB109M	59	8.4	2	2	2	0	0	0	0	1	0	0	0	0	0	0	0	2	0	0	0	0	0	0	0	3	0	3-ketoacyl-CoA thiolase, mitochondrial-like	1	1	0	1	1208	Red	0.909091	-1.1	-0.137504	0.343436	414.871	Red
GPCM_DN45686_c0_g1_i1::g.545436::m.545436	5.73325	7790	2	F212937.dat	Q07204_PB109M	96	23.9	2	1	4	0	0	0	0	0	1	0	0	0	0	0	0	4	0	0	0	0	0	0	0	5	0	glutamate dehydrogenase, mitochondrial	1	1	0	1	1208	Red	0.909091	-1.1	-0.137504	0.343436	414.871	Red
GPCM_DN80492_c0_g1_i1::g.590181::m.590181	5.23133	39513	2	F212937.dat	Q07204_PB109M	63	4.1	1	1	1	0	0	2	0	0	0	0	0	0	0	0	0	1	0	0	0	0	0	0	0	3	0	importin-4-like	1	1	0	1	1208	Red	0.909091	-1.1	-0.137504	0.343436	414.871	Red
GPCM_DN82755_c0_g1_i1::g.508883::m.508883	8.22244	19026	2	F212937.dat	Q07204_PB109M	138	10.2	2	2	2	1	0	1	0	1	0	0	0	1	1	0	1	2	0	0	0	1	0	1	1	11	0	uncharacterized protein LOC108681578	1	1	0	1	1208	Red	0.962963	-1.03846	-0.0544478	0.821317	992.151	Red
GPCM_DN93978_c0_g1_i1::g.562844::m.562844	6.46084	46221	2	F212937.dat	Q07204_PB109M	55	4.1	2	2	2	0	1	0	0	0	0	0	1	1	0	0	1	2	0	0	0	1	0	0	0	7	0	glycine--tRNA ligase	1	1	0	1	1208	Red	0.940171	-1.06364	-0.089005	0.718223	867.613	Red
GPCM_DN96307_c0_g1_i5::g.581234::m.581234	5.7632	50956	2	F212931.dat	Q07074_PC103M	93	4.8	2	2	3	1	1	0	2	2	0	2	2	0	3	1	1	1	0	1	1	0	0	0	0	18	0	hyaluronidase-like	1	1	0	1	1208	Red	0.962963	-1.03846	-0.0544478	0.821317	992.151	Red
GPCM_DN98950_c0_g1_i2::g.557719::m.557719	10.8006	18936	2	F212937.dat	Q07204_PB109M	56	6.7	1	1	1	0	0	1	1	0	3	0	1	1	0	0	0	1	0	0	0	0	0	0	0	8	0	40S ribosomal protein S11-like	1	1	0	1	1208	Red	0.909091	-1.1	-0.137504	0.343436	414.871	Red
GPCM_DN106285_c1_g2_i1::g.379238::m.379238	8.69062	18427	10	F212929.dat	Q07072_PC101M	617	64.5	9	9	42	33	39	34	40	38	29	38	40	42	48	48	45	36	37	38	34	37	40	30	34	760	X	defense protein l(2)34Fc-like	0.997436	-1.00257	-0.00370397	0.966984	1168.12	Red	1.00285	1.00285	0.0041044	0.9653	1166.08	Red
GPCM_DN112224_c4_g1_i6::g.461860::m.461860	5.22397	13068	12	F212927.dat	Q07070_PC99M	1095	87.8	12	0	311	270	258	299	238	261	254	283	311	297	323	383	394	260	285	326	299	256	154	275	141	5567	X	hemocyanin subunit 1	0.992511	-1.00755	-0.0108454	0.940946	1136.66	Red	0.999366	-1.00063	-0.00091498	0.995485	1202.55	Red
GPCM_DN111975_c0_g1_i11::g.391217::m.391217	7.30637	82526	25	F212937.dat	Q07204_PB109M	1873	29.4	25	1	222	81	78	78	80	95	115	104	98	77	94	64	100	222	58	76	47	103	71	85	74	1800	X	myosin heavy chain, muscle-like isoform X3	0.992308	-1.00775	-0.0111406	0.965011	1165.73	Red	0.838828	-1.19214	-0.253553	0.0678419	81.953	Red
GPCM_DN111052_c0_g2_i1::g.67454::m.67454	5.96603	121454	32	F212925.dat	Q07068_PC97M	1408	22.9	21	21	57	15	30	30	34	26	25	57	35	53	39	31	18	27	25	24	60	49	39	35	27	679	X	lysosomal alpha-mannosidase-like	0.991279	-1.0088	-0.0126368	0.955739	1154.53	Red	1.01098	1.01098	0.0157572	0.947069	1144.06	Red
GPCM_DN111975_c0_g1_i5::g.391133::m.391133	7.62432	82582	27	F212937.dat	Q07204_PB109M	1920	29.6	26	2	227	81	79	78	82	96	117	109	100	78	98	65	103	227	58	78	47	105	71	87	74	1833	X	myosin heavy chain, muscle-like isoform X19	0.990302	-1.00979	-0.0140599	0.956747	1155.75	Red	0.834531	-1.19828	-0.260963	0.0704963	85.1596	Red
GPCM_DN112224_c4_g1_i2::g.461849::m.461849	5.18277	56236	35	F212925.dat	Q07068_PC97M	2593	65.2	35	10	849	866	743	863	775	810	777	849	1073	910	1025	1064	1244	831	926	1142	1081	712	350	849	331	17221	X	hemocyanin subunit 1	0.987854	-1.0123	-0.0176299	0.922001	1113.78	Red	0.990682	-1.00941	-0.0135063	0.946037	1142.81	Red
GPCM_DN163573_c0_g1_i1::g.181388::m.181388	8.37446	35825	7	F212937.dat	Q07204_PB109M	295	24.1	7	7	11	8	7	6	8	5	9	9	6	6	5	7	6	11	7	7	7	7	7	7	6	141	X	glycogen [starch] synthase-like	0.987342	-1.01282	-0.0183785	0.851208	1028.26	Red	0.970464	-1.03043	-0.0432532	0.656061	792.522	Red
GPCM_DN112224_c4_g1_i5::g.461856::m.461856	5.5985	28664	15	F212943.dat	Q07210_PB115M	1104	67.2	15	1	396	349	325	384	314	335	334	368	401	369	394	461	471	347	378	423	396	319	195	356	176	7095	X	hemocyanin subunit 1	0.985487	-1.01473	-0.0210912	0.878114	1060.76	Red	0.987069	-1.0131	-0.0187778	0.902239	1089.9	Red
GPCM_DN106087_c0_g2_i1::g.469398::m.469398	4.14065	18906	8	F212943.dat	Q07210_PB115M	484	56.9	7	7	13	11	11	11	8	9	8	12	10	12	10	16	10	11	14	13	13	12	7	12	14	224	X	AT15141p, partial	0.982143	-1.01818	-0.0259952	0.786537	950.137	Red	0.992063	-1.008	-0.0114956	0.909462	1098.63	Red
GPCM_DN97892_c0_g1_i1::g.570738::m.570738	9.26256	33430	10	F212920.dat	Q07062_PC91M	449	26.3	7	7	14	14	13	9	14	8	13	11	8	9	11	15	7	7	12	8	11	13	13	9	9	214	X	probable aminopeptidase NPEPL1	0.981818	-1.01852	-0.0264722	0.858214	1036.72	Red	1.0101	1.0101	0.0144996	0.92169	1113.4	Red
GPCM_DN106087_c0_g1_i1::g.469397::m.469397	4.01331	16559	7	F212918.dat	Q07060_PC89M	361	41.1	5	5	12	11	11	12	8	9	8	11	10	11	10	16	9	11	13	13	12	12	7	11	12	217	X	calmodulin-like protein 12	0.981818	-1.01852	-0.0264722	0.782406	945.146	Red	0.989899	-1.0102	-0.0146468	0.886634	1071.05	Red
GPCM_DN102192_c0_g2_i1::g.151011::m.151011	6.04153	54948	6	F212937.dat	Q07204_PB109M	224	11.7	6	6	8	4	6	4	4	5	3	4	2	2	4	2	4	8	3	3	3	5	2	5	6	79	X	NADH dehydrogenase-ubiquinone Fe-S protein 2	0.979167	-1.02128	-0.0303736	0.863761	1043.42	Red	0.949074	-1.05366	-0.0754074	0.684247	826.57	Red
GPCM_DN108910_c0_g1_i1::g.473814::m.473814	5.51513	28054	6	F212937.dat	Q07204_PB109M	260	22.1	5	4	8	3	4	4	3	6	4	4	2	1	2	4	2	8	3	2	2	3	3	3	6	69	X	tubulin alpha-3 chain-like	0.976744	-1.02381	-0.0339473	0.892359	1077.97	Red	0.852713	-1.17273	-0.229868	0.232496	280.855	Red
GPCM_DN88600_c0_g1_i1::g.556314::m.556314	9.51718	13498	6	F212937.dat	Q07204_PB109M	311	47.9	6	6	10	2	3	3	4	3	3	3	3	4	3	0	3	10	2	4	3	5	2	3	2	65	0	40S ribosomal protein S10	0.97561	-1.025	-0.0356239	0.863136	1042.67	Red	0.894309	-1.11818	-0.161155	0.40986	495.111	Red
GPCM_DN108740_c1_g1_i1::g.30705::m.30705	5.65453	84699	7	F212920.dat	Q07062_PC91M	284	7.5	6	2	7	2	7	4	7	2	2	3	2	3	4	3	3	3	3	3	1	2	2	2	2	60	X	alpha-1-antitrypsin-like	0.971429	-1.02941	-0.0418202	0.777249	938.916	Red	0.952381	-1.05	-0.0703893	0.646984	781.556	Red
GPCM_DN106677_c0_g2_i1::g.322905::m.322905	5.30489	100076	8	F212916.dat	Q07058_PC87M	338	9.4	6	6	14	10	14	9	4	5	6	7	7	9	7	8	7	0	5	5	4	8	7	9	8	139	0	uncharacterized protein LOC108673941	0.970588	-1.0303	-0.0430687	0.843865	1019.39	Red	1.06209	1.06209	0.0869081	0.613349	740.926	Red
GPCM_DN97038_c0_g1_i1::g.567669::m.567669	5.43666	67651	15	F212937.dat	Q07204_PB109M	478	21.1	10	10	12	4	8	4	12	3	4	5	6	7	10	8	7	12	4	8	5	7	6	1	4	125	X	transketolase-like isoform X2	0.969231	-1.03175	-0.0450879	0.835016	1008.7	Red	0.905983	-1.10377	-0.142444	0.505463	610.599	Red
GPCM_DN107856_c0_g2_i1::g.409841::m.409841	5.28188	55774	12	F212937.dat	Q07204_PB109M	776	27.5	12	11	34	15	14	20	18	18	18	17	20	13	15	13	17	34	11	18	8	20	10	14	18	331	X	ATP synthase beta subunit	0.966292	-1.03488	-0.0494687	0.804705	972.084	Red	0.861423	-1.16087	-0.215206	0.144287	174.299	Red
GPCM_DN107701_c2_g14_i1::g.399240::m.399240	5.90899	46111	4	F212937.dat	Q07204_PB109M	136	7.2	3	2	4	1	2	1	2	3	2	2	4	4	3	1	3	4	1	2	0	3	2	2	1	43	0	isocitrate dehydrogenase [NADP] cytoplasmic-like	0.965517	-1.03571	-0.0506261	0.827918	1000.12	Red	0.91954	-1.0875	-0.121015	0.617264	745.655	Red
GPCM_DN107698_c0_g1_i8::g.135914::m.135914	4.34046	71806	15	F212943.dat	Q07210_PB115M	703	19.8	11	0	17	25	31	18	17	13	7	22	12	24	11	20	17	10	16	7	17	16	22	15	10	330	X	uncharacterized family 31 glucosidase KIAA1161-like	0.965278	-1.03597	-0.0509839	0.806303	974.014	Red	1.00309	1.00309	0.00444591	0.982806	1187.23	Red
GPCM_DN103925_c0_g1_i1::g.454471::m.454471	5.93925	20243	9	F212924.dat	Q07066_PC95M	535	50	9	4	25	19	23	21	17	17	25	24	25	15	23	28	17	17	23	22	22	20	24	17	11	410	X	beta-glucuronidase-like	0.96347	-1.03791	-0.0536879	0.679446	820.771	Red	0.979198	-1.02124	-0.0303269	0.823836	995.194	Red
GPCM_DN76670_c0_g1_i1::g.600857::m.600857	6.75027	28979	5	F212937.dat	Q07204_PB109M	232	22	5	5	7	2	1	1	2	2	2	2	2	2	1	1	2	7	1	2	1	4	1	2	2	40	X	high mobility group protein DSP1-like	0.962963	-1.03846	-0.0544478	0.714699	863.356	Red	0.946502	-1.05652	-0.0793225	0.621926	751.286	Red
GPCM_DN105968_c1_g1_i10::g.117224::m.117224	3.98499	19190	8	F212916.dat	Q07058_PC87M	447	28.1	6	6	13	15	13	17	13	18	13	13	15	12	11	17	14	14	17	11	10	11	5	13	14	266	X	troponin C-like isoform X2	0.957746	-1.04412	-0.0622843	0.65123	786.686	Red	0.946792	-1.0562	-0.0788808	0.600718	725.667	Red
GPCM_DN91465_c0_g1_i1::g.563896::m.563896	7.56175	61401	8	F212937.dat	Q07204_PB109M	320	20.8	8	8	10	1	1	2	1	1	1	1	3	1	1	0	2	10	0	2	0	3	0	1	0	31	0	aldehyde dehydrogenase, mitochondrial-like	0.956522	-1.04545	-0.0641303	0.848599	1025.11	Red	0.821256	-1.21765	-0.284096	0.371562	448.847	Red
GPCM_DN111829_c2_g1_i1::g.105762::m.105762	4.47797	46773	4	F212929.dat	Q07072_PC101M	232	8.5	4	3	8	5	6	5	5	4	2	4	3	8	2	4	2	4	4	3	3	3	4	4	2	77	X	oplophorus-luciferin 2-monooxygenase non-catalytic subunit-like	0.955556	-1.04651	-0.0655883	0.66583	804.323	Red	0.938272	-1.06579	-0.0919225	0.558377	674.52	Red
GPCM_DN104530_c0_g1_i3::g.120472::m.120472	6.07409	34031	8	F212937.dat	Q07204_PB109M	379	23.9	8	8	9	2	2	0	1	1	1	2	2	0	1	0	1	9	0	1	0	1	0	3	1	28	0	heterogeneous nuclear ribonucleoprotein Q-like isoform X2	0.954545	-1.04762	-0.0671142	0.856527	1034.68	Red	0.757576	-1.32	-0.400538	0.138589	167.416	Red
GPCM_DN104530_c0_g1_i1::g.120466::m.120466	7.28843	54636	4	F212916.dat	Q07058_PC87M	102	4.5	2	2	2	2	2	0	1	1	1	2	2	0	1	0	1	5	0	1	0	1	0	2	1	23	0	heterogeneous nuclear ribonucleoprotein Q-like isoform X6	0.954545	-1.04762	-0.0671142	0.856527	1034.68	Red	0.757576	-1.32	-0.400538	0.138589	167.416	Red
GPCM_DN89224_c0_g1_i1::g.604385::m.604385	9.08606	38259	2	F212924.dat	Q07066_PC95M	107	6.1	2	2	2	0	1	1	1	1	2	2	1	1	2	2	1	1	2	1	1	0	1	1	1	23	0	dehydrogenase/reductase SDR family member 7-like isoform X1	0.954545	-1.04762	-0.0671142	0.71421	862.766	Red	0.959596	-1.04211	-0.059501	0.757335	914.86	Red
GPCM_DN102817_c0_g1_i1::g.505091::m.505091	5.61409	52905	3	F212937.dat	Q07204_PB109M	235	6.1	3	3	3	1	1	1	2	1	1	1	1	1	1	0	1	3	1	1	1	1	1	3	1	24	0	titin-like	0.952381	-1.05	-0.0703893	0.585306	707.05	Red	0.952381	-1.05	-0.0703893	0.615368	743.364	Red
GPCM_DN100981_c0_g1_i1::g.12822::m.12822	5.49039	60594	23	F212931.dat	Q07074_PC103M	1215	48.1	23	23	39	25	33	25	29	34	29	30	23	10	39	38	26	13	27	20	20	26	34	31	28	540	X	N-acetylgalactosamine-6-sulfatase-like	0.95122	-1.05128	-0.0721498	0.684225	826.544	Red	1.00271	1.00271	0.00390445	0.980736	1184.73	Red
GPCM_DN106502_c0_g4_i1::g.492751::m.492751	10.7644	21081	2	F212924.dat	Q07066_PC95M	144	12.7	2	1	5	3	5	1	7	1	5	2	0	3	4	3	2	6	2	4	1	3	2	3	3	60	0	histone H1-delta-like	0.95122	-1.05128	-0.0721498	0.809474	977.845	Red	0.867209	-1.15312	-0.205549	0.481901	582.136	Red
GPCM_DN108235_c0_g7_i1::g.76548::m.76548	10.3406	13754	7	F212914.dat	Q07056_PC85M	371	38.4	6	6	19	19	12	14	14	10	13	11	14	15	11	14	14	19	11	9	8	10	10	14	19	261	X	histone H2B	0.951049	-1.05147	-0.0724085	0.62384	753.599	Red	0.916861	-1.09068	-0.125225	0.41228	498.034	Red
GPCM_DN105273_c0_g1_i2::g.362684::m.362684	4.45041	27826	4	F212916.dat	Q07058_PC87M	209	23.7	3	3	7	5	7	3	6	5	4	5	4	7	5	6	2	6	5	5	5	5	5	5	4	99	X	amylase	0.95082	-1.05172	-0.0727563	0.587261	709.411	Red	0.928962	-1.07647	-0.106309	0.443061	535.217	Red
GPCM_DN107763_c0_g4_i2::g.395585::m.395585	5.42358	67428	6	F212939.dat	Q07206_PB111M	388	10.4	4	4	8	5	10	8	14	10	8	6	6	12	11	9	7	6	8	7	10	11	13	8	7	176	X	retinoid-inducible serine carboxypeptidase-like	0.95	-1.05263	-0.0740006	0.668613	807.684	Red	0.977778	-1.02273	-0.0324215	0.850037	1026.85	Red
GPCM_DN107289_c0_g2_i1::g.481787::m.481787	4.67671	74790	19	F212929.dat	Q07072_PC101M	901	30.1	16	16	36	37	31	28	18	19	27	13	20	36	13	21	32	2	25	7	24	23	38	34	24	472	X	beta-galactosidase-1-like protein 2	0.949791	-1.05286	-0.0743183	0.778498	940.426	Red	1.04603	1.04603	0.0649175	0.771561	932.045	Red
GPCM_DN54988_c0_g1_i1::g.523787::m.523787	8.00999	42999	3	F212937.dat	Q07204_PB109M	122	9.8	3	3	4	1	1	1	1	1	0	2	0	0	2	0	1	4	1	0	1	0	0	1	1	18	0	proliferation-associated protein 2G4-like	0.947368	-1.05556	-0.0780025	0.791639	956.3	Red	0.818713	-1.22143	-0.288569	0.255281	308.379	Red
GPCM_DN121385_c0_g1_i1::g.15788::m.15788	11.1957	12229	8	F212920.dat	Q07062_PC91M	458	44.1	8	8	28	27	24	28	28	27	29	34	33	25	30	20	28	35	23	24	21	25	20	32	25	538	X	histone H3.1-like	0.946043	-1.05703	-0.0800221	0.41185	497.515	Red	0.907274	-1.1022	-0.140389	0.113587	137.213	Red
GPCM_DN106934_c0_g1_i10::g.175906::m.175906	5.34113	353838	16	F212937.dat	Q07204_PB109M	363	2.5	9	9	11	2	4	3	9	5	4	7	7	4	8	2	7	11	2	5	4	3	4	5	2	98	X	dystonin-like isoform X1	0.945455	-1.05769	-0.08092	0.744764	899.675	Red	0.868687	-1.15116	-0.203092	0.403465	487.386	Red
GPCM_DN110279_c3_g1_i1::g.266304::m.266304	5.07425	26550	3	F212937.dat	Q07204_PB109M	180	11.4	3	3	6	4	5	5	6	5	4	4	4	4	4	3	5	6	2	5	2	4	5	7	3	87	X	dihydropteridine reductase-like	0.945455	-1.05769	-0.08092	0.613313	740.882	Red	0.909091	-1.1	-0.137504	0.420276	507.693	Red
GPCM_DN111796_c3_g3_i3::g.246973::m.246973	4.67783	100350	23	F212937.dat	Q07204_PB109M	1028	22.9	17	10	42	30	42	34	36	41	40	36	38	37	37	31	23	42	31	39	30	44	27	34	35	707	X	sodium-calcium exchanger	0.945355	-1.0578	-0.0810716	0.409503	494.679	Red	0.919854	-1.08713	-0.120523	0.235577	284.577	Red
GPCM_DN10959_c0_g1_i1::g.587380::m.587380	10.5117	28393	4	F212937.dat	Q07204_PB109M	196	22.4	4	4	6	2	0	1	1	1	1	0	0	1	1	0	0	6	0	1	0	2	0	0	0	17	0	40S ribosomal protein S6-like	0.944444	-1.05882	-0.0824622	0.834107	1007.6	Red	0.740741	-1.35	-0.432959	0.150386	181.666	Red
GPCM_DN111199_c0_g1_i1::g.423450::m.423450	9.05421	26162	2	F212920.dat	Q07062_PC91M	111	8.5	2	2	2	2	2	2	2	1	2	1	2	2	1	0	1	1	0	1	1	1	0	1	1	24	0	hypothetical protein DAPPUDRAFT_188759	0.944444	-1.05882	-0.0824622	0.627944	758.557	Red	0.925926	-1.08	-0.111031	0.541103	653.652	Red
GPCM_DN103637_c0_g1_i1::g.325808::m.325808	6.53798	93559	4	F212935.dat	Q07202_PB107M	214	3.8	4	4	11	5	6	2	8	5	5	5	7	8	9	6	11	6	4	5	4	8	2	6	4	116	X	peroxidase-like	0.942857	-1.06061	-0.0848889	0.700874	846.656	Red	0.936508	-1.0678	-0.0946369	0.691023	834.756	Red
GPCM_DN109908_c3_g3_i2::g.441407::m.441407	6.14801	24890	4	F212937.dat	Q07204_PB109M	172	19	4	4	6	0	0	0	2	0	1	0	2	0	2	0	0	6	0	1	0	1	0	0	0	15	0	failed axon connections-like isoform X3	0.941176	-1.0625	-0.0874628	0.843897	1019.43	Red	0.718954	-1.39091	-0.476028	0.17627	212.934	Red
GPCM_DN109262_c1_g5_i1::g.491174::m.491174	5.34915	27107	14	F212937.dat	Q07204_PB109M	709	56.3	14	7	42	23	25	20	22	29	30	26	29	24	27	22	27	42	19	22	13	27	24	21	24	496	X	beta-actin	0.939623	-1.06426	-0.0898466	0.523388	632.253	Red	0.872117	-1.14663	-0.197406	0.0760661	91.8878	Red
GPCM_DN110237_c0_g1_i9::g.264939::m.264939	5.03708	53602	2	F212939.dat	Q07206_PB111M	129	4.6	2	2	2	2	2	3	3	2	2	2	3	2	2	2	1	3	2	3	2	2	1	3	2	44	X	ryanodine receptor-like, partial	0.939394	-1.06452	-0.0901978	0.483946	584.606	Red	0.909091	-1.1	-0.137504	0.303616	366.768	Red
GPCM_DN110144_c0_g1_i5::g.404964::m.404964	5.58705	496825	46	F212937.dat	Q07204_PB109M	1866	8.4	31	31	70	53	59	59	53	54	58	61	60	55	59	61	58	70	47	47	46	61	50	49	41	1101	X	titin-like	0.937833	-1.06629	-0.092597	0.235616	284.624	Red	0.909809	-1.09913	-0.136365	0.0700985	84.679	Red
GPCM_DN49063_c0_g1_i1::g.577786::m.577786	5.2279	9318	4	F212935.dat	Q07202_PB107M	211	33.7	4	0	23	20	20	16	16	24	22	20	22	21	18	18	23	25	14	18	13	21	17	17	20	385	X	actin, muscle-like	0.937799	-1.06633	-0.0926493	0.380843	460.059	Red	0.903775	-1.10647	-0.145965	0.153939	185.958	Red
GPCM_DN109761_c1_g4_i2::g.457485::m.457485	5.78544	568155	141	F212937.dat	Q07204_PB109M	6354	25	111	111	278	186	195	170	183	188	209	212	186	176	215	223	170	278	184	171	153	219	172	147	126	3763	X	twitchin-like isoform X2	0.933509	-1.07123	-0.0992638	0.367407	443.827	Red	0.885957	-1.12872	-0.174691	0.0724513	87.5211	Red
GPCM_DN94655_c0_g1_i1::g.543329::m.543329	6.21022	73968	15	F212920.dat	Q07062_PC91M	678	29.3	12	12	18	13	15	8	18	8	6	11	7	8	6	15	6	15	6	11	9	11	6	9	3	191	X	succinate dehydrogenase [ubiquinone] flavoprotein subunit, mitochondrial-like	0.933333	-1.07143	-0.0995357	0.677123	817.965	Red	0.878307	-1.13855	-0.187203	0.441422	533.237	Red
GPCM_DN104092_c0_g1_i1::g.408592::m.408592	5.42838	154629	7	F212920.dat	Q07062_PC91M	236	4.6	6	6	6	0	0	3	6	0	0	0	0	0	0	0	0	5	0	0	0	0	0	0	0	14	0	uncharacterized protein LOC108673521	0.933333	-1.07143	-0.0995357	0.851397	1028.49	Red	0.666667	-1.5	-0.584963	0.177268	214.139	Green
GPCM_DN110016_c6_g4_i1::g.124526::m.124526	5.5342	84591	4	F212937.dat	Q07204_PB109M	135	5	3	3	4	3	3	3	1	2	1	3	1	2	1	2	2	4	1	2	2	2	2	3	2	42	X	dipeptidyl peptidase 3-like isoform X1	0.933333	-1.07143	-0.0995357	0.585306	707.05	Red	0.888889	-1.125	-0.169925	0.345712	417.62	Red
GPCM_DN110536_c0_g2_i1::g.201270::m.201270	5.53322	77578	3	F212944.dat	Q07212_PB117M	87	2.9	2	2	2	1	1	1	1	0	0	1	0	0	0	0	0	3	0	1	0	2	0	0	0	11	0	thimet oligopeptidase-like isoform X1	0.933333	-1.07143	-0.0995357	0.722502	872.782	Red	0.814815	-1.22727	-0.295456	0.228307	275.795	Red
GPCM_DN109880_c1_g2_i1::g.317124::m.317124	5.88726	25427	2	F212937.dat	Q07204_PB109M	58	4.8	1	1	1	0	1	0	1	1	1	0	0	0	2	0	0	1	1	1	0	1	0	0	0	10	0	peroxiredoxin-6-like	0.933333	-1.07143	-0.0995357	0.673322	813.373	Red	0.888889	-1.125	-0.169925	0.489113	590.849	Red
GPCM_DN110021_c0_g1_i2::g.127034::m.127034	8.02855	49816	2	F212937.dat	Q07204_PB109M	103	3.9	2	2	3	0	1	0	0	1	0	0	2	1	0	0	0	3	0	0	0	0	0	0	1	9	0	heterogeneous nuclear ribonucleoprotein L-like isoform X3	0.933333	-1.07143	-0.0995357	0.794948	960.297	Red	0.740741	-1.35	-0.432959	0.143188	172.971	Red
GPCM_DN108770_c0_g1_i14::g.30383::m.30383	8.82102	14066	3	F212920.dat	Q07062_PC91M	89	21.5	3	2	7	3	1	2	7	2	1	2	2	2	2	2	2	2	1	2	1	2	2	2	1	41	X	hypothetical protein COV83_04440	0.931034	-1.07407	-0.103093	0.407569	492.343	Red	0.91954	-1.0875	-0.121015	0.354155	427.819	Red
GPCM_DN108770_c0_g1_i18::g.30391::m.30391	9.39905	8354	2	F212920.dat	Q07062_PC91M	85	33.3	2	1	8	3	2	4	8	2	1	2	2	2	2	2	2	2	1	2	1	2	2	2	1	45	X	hypothetical protein	0.931034	-1.07407	-0.103093	0.407569	492.343	Red	0.91954	-1.0875	-0.121015	0.354155	427.819	Red
GPCM_DN108770_c0_g1_i4::g.30360::m.30360	6.91727	18215	2	F212910.dat	Q07216_PB121M	69	10.7	2	1	3	2	1	2	3	2	1	2	2	2	2	2	2	2	1	2	1	3	2	3	1	38	X	predicted protein, partial	0.931034	-1.07407	-0.103093	0.407569	492.343	Red	0.91954	-1.0875	-0.121015	0.354155	427.819	Red
GPCM_DN154596_c0_g1_i1::g.352890::m.352890	5.51395	11837	2	F212931.dat	Q07074_PC103M	121	23.7	2	2	4	4	3	3	3	4	3	3	3	3	4	4	5	2	3	2	3	2	3	4	2	63	X	ferric-chelate reductase 1 homolog isoform X1	0.930233	-1.075	-0.104337	0.428432	517.545	Red	0.956072	-1.04595	-0.0648083	0.631731	763.131	Red
GPCM_DN91844_c0_g1_i2::g.599832::m.599832	10.9753	38876	5	F212937.dat	Q07204_PB109M	151	7.4	4	4	4	0	0	1	2	0	1	0	0	0	0	0	0	4	0	0	0	1	0	0	0	9	0	60S ribosomal protein L6-like	0.928571	-1.07692	-0.106915	0.791763	956.449	Red	0.714286	-1.4	-0.485427	0.103888	125.497	Red
GPCM_DN104490_c0_g1_i2::g.257546::m.257546	9.76182	24986	3	F212937.dat	Q07204_PB109M	153	13.6	3	3	4	0	1	0	0	0	1	0	1	0	1	0	0	4	0	0	0	0	0	0	0	8	0	60S ribosomal protein L10a-like isoform X1	0.928571	-1.07692	-0.106915	0.774022	935.019	Red	0.714286	-1.4	-0.485427	0.0367875	44.4393	Red
GPCM_DN105873_c0_g3_i1::g.341191::m.341191	4.63024	45618	3	F212933.dat	Q07200_PB105M	127	10.2	3	3	3	0	2	0	0	0	1	0	1	0	0	3	0	0	0	0	1	0	0	0	0	8	0	uncharacterized protein LOC108676591	0.928571	-1.07692	-0.106915	0.748638	904.355	Red	0.952381	-1.05	-0.0703893	0.839056	1013.58	Red
GPCM_DN106798_c2_g5_i1::g.9949::m.9949	4.89738	68210	2	F212939.dat	Q07206_PB111M	62	3	2	2	2	0	0	0	1	0	1	0	1	1	0	0	0	0	2	1	0	0	1	0	0	8	0	hypothetical protein PPL_08856	0.928571	-1.07692	-0.106915	0.660079	797.376	Red	0.952381	-1.05	-0.0703893	0.778571	940.513	Red
GPCM_DN134303_c0_g1_i1::g.269366::m.269366	8.92657	29217	2	F212937.dat	Q07204_PB109M	34	4	1	1	1	0	1	1	0	1	0	1	1	0	1	1	1	1	0	0	0	0	0	0	0	9	0	plasminogen activator inhibitor 1 RNA-binding protein-like	0.928571	-1.07692	-0.106915	0.660079	797.376	Red	0.873016	-1.14545	-0.19592	0.42963	518.993	Red
GPCM_DN61032_c0_g2_i1::g.540757::m.540757	8.9577	34560	2	F212924.dat	Q07066_PC95M	85	5.7	1	1	1	0	1	0	1	1	1	0	0	0	0	0	0	2	0	0	1	0	0	1	0	8	0	long-chain-fatty-acid--CoA ligase 5-like	0.928571	-1.07692	-0.106915	0.660079	797.376	Red	0.873016	-1.14545	-0.19592	0.42963	518.993	Red
GPCM_DN105390_c0_g1_i1::g.253583::m.253583	9.37027	27845	9	F212937.dat	Q07204_PB109M	378	21.5	7	7	15	4	7	7	8	9	7	8	6	6	4	3	7	15	4	5	3	6	2	7	3	121	X	ATP synthase subunit b, mitochondrial-like isoform X2	0.925373	-1.08065	-0.111893	0.680219	821.704	Red	0.779436	-1.28298	-0.359497	0.0576152	69.5992	Red
GPCM_DN102428_c0_g2_i1::g.506911::m.506911	7.73463	9958	5	F212944.dat	Q07212_PB117M	187	46.6	4	4	4	3	2	3	5	4	3	3	2	2	3	3	2	4	2	1	4	4	4	2	2	58	X	phospholipase D gamma 3-like	0.925	-1.08108	-0.112475	0.51212	618.641	Red	0.888889	-1.125	-0.169925	0.338311	408.68	Red
GPCM_DN97851_c0_g1_i1::g.570678::m.570678	5.31174	27215	10	F212916.dat	Q07058_PC87M	585	45.2	9	9	17	15	17	20	18	13	16	21	14	23	17	15	11	13	9	16	12	12	16	11	8	297	X	acylamino-acid-releasing enzyme-like	0.923611	-1.08271	-0.114643	0.334699	404.317	Red	0.91821	-1.08908	-0.123104	0.337157	407.286	Red
GPCM_DN110459_c0_g1_i3::g.87865::m.87865	9.82045	23164	5	F212937.dat	Q07204_PB109M	194	18.5	5	5	5	0	0	0	1	0	0	0	0	0	2	0	0	5	0	0	0	1	0	0	0	9	0	40S ribosomal protein S7-like	0.923077	-1.08333	-0.115477	0.736416	889.59	Red	0.769231	-1.3	-0.378512	0.193422	233.654	Red
GPCM_DN107870_c6_g4_i1::g.412702::m.412702	5.80506	50561	4	F212937.dat	Q07204_PB109M	95	4.8	2	2	2	0	0	2	1	0	1	0	0	0	2	0	0	2	0	0	0	0	0	1	0	9	0	hypothetical protein X975_02454, partial	0.923077	-1.08333	-0.115477	0.696664	841.57	Red	0.854701	-1.17	-0.226509	0.446089	538.875	Red
GPCM_DN111515_c0_g2_i1::g.210079::m.210079	6.75722	68788	4	F212920.dat	Q07062_PC91M	56	2.6	2	2	3	0	0	0	3	0	1	0	1	0	0	0	0	1	0	0	1	2	0	0	0	9	0	peroxisomal multifunctional enzyme type 2-like	0.923077	-1.08333	-0.115477	0.696664	841.57	Red	0.854701	-1.17	-0.226509	0.446089	538.875	Red
GPCM_DN111766_c2_g1_i1::g.244493::m.244493	5.26353	79880	4	F212925.dat	Q07068_PC97M	266	5.4	4	0	11	4	5	5	5	4	4	11	5	3	6	2	4	7	2	4	2	7	4	5	1	90	X	predicted protein	0.923077	-1.08333	-0.115477	0.616891	745.204	Red	0.854701	-1.17	-0.226509	0.33179	400.803	Red
GPCM_DN106366_c0_g1_i1::g.131213::m.131213	6.73028	80650	3	F212943.dat	Q07210_PB115M	59	2.4	1	1	1	0	0	1	0	1	0	1	0	0	0	0	0	2	0	0	1	1	0	1	0	8	0	threonine--tRNA ligase, cytoplasmic-like	0.923077	-1.08333	-0.115477	0.627944	758.557	Red	0.854701	-1.17	-0.226509	0.332192	401.288	Red
GPCM_DN108863_c2_g3_i1::g.33976::m.33976	4.20265	9914	3	F212937.dat	Q07204_PB109M	116	29.2	3	3	3	0	0	1	0	0	0	1	1	0	0	0	0	3	0	0	0	0	0	0	0	6	0	cytochrome b-c1 complex subunit 6, mitochondrial-like	0.923077	-1.08333	-0.115477	0.696095	840.883	Red	0.769231	-1.3	-0.378512	0.0811262	98.0004	Red
GPCM_DN111515_c0_g2_i2::g.210098::m.210098	7.02385	80351	3	F212937.dat	Q07204_PB109M	110	4	3	3	3	0	0	0	2	0	0	0	1	0	0	0	0	3	0	0	0	1	0	0	0	7	0	peroxisomal multifunctional enzyme type 2-like	0.923077	-1.08333	-0.115477	0.696664	841.57	Red	0.854701	-1.17	-0.226509	0.446089	538.875	Red
GPCM_DN18080_c0_g1_i1::g.600325::m.600325	9.62549	33811	3	F212937.dat	Q07204_PB109M	82	7.5	2	2	3	0	0	1	0	0	1	0	1	0	1	0	0	3	0	0	0	0	0	0	0	7	0	prohibitin 2	0.923077	-1.08333	-0.115477	0.696095	840.883	Red	0.769231	-1.3	-0.378512	0.0811262	98.0004	Red
GPCM_DN104200_c0_g1_i1::g.40096::m.40096	5.23092	70353	2	F212939.dat	Q07206_PB111M	36	1.8	1	1	1	1	1	1	0	0	1	0	0	0	0	0	0	1	1	0	0	0	0	0	0	6	0	clathrin heavy chain 1 isoform X1	0.923077	-1.08333	-0.115477	0.627944	758.557	Red	0.854701	-1.17	-0.226509	0.332192	401.288	Red
GPCM_DN108921_c0_g2_i4::g.476650::m.476650	9.08422	33511	2	F212937.dat	Q07204_PB109M	82	8.6	2	2	2	0	0	0	0	0	0	1	1	0	1	0	0	2	0	0	0	1	0	0	0	6	0	protein NipSnap-like isoform X2	0.923077	-1.08333	-0.115477	0.627944	758.557	Red	0.854701	-1.17	-0.226509	0.332192	401.288	Red
GPCM_DN111896_c7_g2_i1::g.104676::m.104676	5.55643	25771	2	F212924.dat	Q07066_PC95M	60	8.7	2	2	2	0	0	0	0	0	2	1	1	0	0	0	0	2	0	0	0	0	0	0	0	6	0	ras-related protein Rab-30-like isoform X2	0.923077	-1.08333	-0.115477	0.696095	840.883	Red	0.769231	-1.3	-0.378512	0.0811262	98.0004	Red
GPCM_DN24915_c0_g1_i1::g.564497::m.564497	5.84003	17019	2	F212924.dat	Q07066_PC95M	74	14.7	2	2	2	0	0	0	0	1	2	0	0	0	0	0	0	2	0	0	0	0	0	0	0	5	0	Tcp-1-beta	0.923077	-1.08333	-0.115477	0.736416	889.59	Red	0.769231	-1.3	-0.378512	0.193422	233.654	Red
GPCM_DN88237_c0_g1_i1::g.587963::m.587963	4.73452	31573	2	F212924.dat	Q07066_PC95M	63	7.5	2	2	2	0	0	0	1	0	2	0	1	0	1	0	1	1	0	0	0	0	0	0	0	7	0	laminin subunit gamma-1-like isoform X1	0.923077	-1.08333	-0.115477	0.627944	758.557	Red	0.854701	-1.17	-0.226509	0.332192	401.288	Red
GPCM_DN99103_c0_g1_i1::g.553995::m.553995	7.69159	55022	2	F212937.dat	Q07204_PB109M	72	3.7	2	2	2	0	0	2	0	0	0	0	0	0	1	0	0	2	0	0	0	0	0	0	0	5	0	pancreatic lipase-related protein 2-like	0.923077	-1.08333	-0.115477	0.736416	889.59	Red	0.769231	-1.3	-0.378512	0.193422	233.654	Red
GPCM_DN109976_c0_g1_i1::g.444642::m.444642	9.4268	34219	8	F212937.dat	Q07204_PB109M	462	26.9	8	1	21	5	5	6	4	5	8	6	6	4	5	2	4	21	4	3	2	4	2	7	5	108	X	troponin T	0.921875	-1.08475	-0.117357	0.754188	911.059	Red	0.694444	-1.44	-0.526069	0.00381516	4.60871	Red
GPCM_DN109976_c0_g1_i10::g.444692::m.444692	9.53277	32662	7	F212922.dat	Q07064_PC93M	250	17.3	4	4	6	6	6	7	5	6	9	7	7	4	6	2	4	18	4	3	2	4	2	6	4	112	X	troponin T	0.921875	-1.08475	-0.117357	0.754188	911.059	Red	0.694444	-1.44	-0.526069	0.00381516	4.60871	Red
GPCM_DN105479_c0_g1_i1::g.385092::m.385092	4.73151	84863	7	F212933.dat	Q07200_PB105M	388	10.5	6	6	16	7	14	8	16	10	12	10	8	9	10	16	8	11	12	9	9	7	7	9	6	198	X	hemocytin-like	0.920354	-1.08654	-0.119739	0.486697	587.93	Red	0.904621	-1.10543	-0.144614	0.431446	521.186	Red
GPCM_DN104942_c0_g1_i1::g.336716::m.336716	9.44352	25908	6	F212929.dat	Q07072_PC101M	302	14.3	6	1	20	20	24	18	21	18	24	24	23	20	24	15	25	29	13	17	16	23	17	27	16	414	X	troponin I-like isoform X7	0.920354	-1.08654	-0.119739	0.374777	452.731	Red	0.875123	-1.1427	-0.192442	0.147953	178.728	Red
GPCM_DN110034_c0_g2_i1::g.125295::m.125295	4.83875	18087	13	F212937.dat	Q07204_PB109M	720	84.3	11	11	36	20	20	23	20	22	27	23	19	14	18	18	23	36	13	16	10	25	11	21	16	395	X	myosin light chain alkali-like	0.920188	-1.08673	-0.12	0.502005	606.422	Red	0.84507	-1.18333	-0.242857	0.127083	153.516	Red
GPCM_DN109041_c3_g2_i1::g.300462::m.300462	5.51477	36198	10	F212937.dat	Q07204_PB109M	431	22.5	9	9	15	4	5	5	6	6	5	4	6	6	6	6	5	15	2	6	4	7	1	3	3	105	X	prostaglandin F synthase	0.919355	-1.08772	-0.121306	0.581801	702.816	Red	0.824373	-1.21304	-0.278631	0.161133	194.649	Red
GPCM_DN107119_c3_g9_i1::g.19481::m.19481	5.30397	50581	6	F212937.dat	Q07204_PB109M	298	14.3	5	5	9	4	5	5	7	4	7	7	5	4	7	4	7	9	4	5	3	6	2	3	4	102	X	succinyl-CoA ligase [ADP-forming] subunit beta, mitochondrial-like	0.919355	-1.08772	-0.121306	0.547852	661.805	Red	0.842294	-1.18723	-0.247604	0.180681	218.263	Red
GPCM_DN108808_c0_g2_i10::g.37656::m.37656	6.21666	45180	12	F212937.dat	Q07204_PB109M	485	23.9	9	9	19	16	16	14	15	14	17	17	17	17	17	13	12	19	10	14	11	16	14	12	16	297	X	aspartate aminotransferase, cytoplasmic-like	0.917722	-1.08966	-0.123872	0.135528	163.718	Red	0.893108	-1.11969	-0.163093	0.0519397	62.7431	Red
GPCM_DN100206_c0_g1_i2::g.275425::m.275425	4.5	49249	6	F212929.dat	Q07072_PC101M	307	13.1	4	4	9	4	9	6	7	7	6	8	8	9	5	0	0	2	1	1	1	1	1	1	1	78	0	oplophorus-luciferin 2-monooxygenase non-catalytic subunit-like	0.916667	-1.09091	-0.125531	0.556565	672.331	Red	0.833333	-1.2	-0.263034	0.167851	202.764	Red
GPCM_DN101513_c0_g1_i1::g.142036::m.142036	9.41719	13368	3	F212937.dat	Q07204_PB109M	71	12.3	3	2	4	0	0	0	0	0	0	1	0	0	1	0	0	4	0	0	0	0	0	0	0	6	0	Cytochrome c	0.916667	-1.09091	-0.125531	0.556565	672.331	Red	0.833333	-1.2	-0.263034	0.167851	202.764	Red
GPCM_DN105953_c1_g5_i1::g.119514::m.119514	8.77159	45935	3	F212937.dat	Q07204_PB109M	118	6.9	3	3	3	0	0	0	1	0	0	0	1	0	0	0	0	3	0	0	0	0	0	0	0	5	0	26S protease regulatory subunit 8	0.916667	-1.09091	-0.125531	0.556565	672.331	Red	0.833333	-1.2	-0.263034	0.167851	202.764	Red
GPCM_DN107326_c2_g3_i1::g.415745::m.415745	8.34737	54588	3	F212937.dat	Q07204_PB109M	87	4.8	2	2	2	0	0	0	0	1	0	0	2	0	1	0	1	2	0	1	0	2	0	1	0	11	0	adenylyl cyclase-associated protein 1, partial	0.916667	-1.09091	-0.125531	0.556565	672.331	Red	0.833333	-1.2	-0.263034	0.167851	202.764	Red
GPCM_DN109339_c0_g2_i1::g.156742::m.156742	7.83834	50296	3	F212937.dat	Q07204_PB109M	129	7.8	3	3	3	0	1	1	0	0	0	0	0	0	0	0	0	3	0	0	0	0	0	0	0	5	0	casein kinase II subunit alpha isoform X1	0.916667	-1.09091	-0.125531	0.556565	672.331	Red	0.833333	-1.2	-0.263034	0.167851	202.764	Red
GPCM_DN109450_c0_g1_i1::g.2964::m.2964	5.47531	140021	3	F212931.dat	Q07074_PC103M	66	1.9	2	2	2	0	0	0	0	0	0	0	1	0	2	0	0	2	0	0	0	0	0	0	0	5	0	kielin/chordin-like protein isoform X1	0.916667	-1.09091	-0.125531	0.556565	672.331	Red	0.833333	-1.2	-0.263034	0.167851	202.764	Red
GPCM_DN110459_c0_g1_i1::g.87859::m.87859	9.76029	23949	3	F212931.dat	Q07074_PC103M	62	12	2	1	2	0	0	0	1	0	0	0	0	0	2	0	0	2	0	0	0	1	0	0	0	6	0	40S ribosomal protein S7-like	0.916667	-1.09091	-0.125531	0.556565	672.331	Red	0.833333	-1.2	-0.263034	0.167851	202.764	Red
GPCM_DN111128_c2_g1_i6::g.424281::m.424281	4.86671	29156	3	F212937.dat	Q07204_PB109M	158	21.1	3	3	3	1	0	0	1	0	0	0	0	0	0	1	0	3	0	0	0	0	0	0	0	6	0	delta class glutathione S-transferase	0.916667	-1.09091	-0.125531	0.556565	672.331	Red	0.833333	-1.2	-0.263034	0.167851	202.764	Red
GPCM_DN4663_c0_g1_i1::g.598203::m.598203	6.16897	35830	3	F212920.dat	Q07062_PC91M	65	6.3	2	2	2	1	0	0	2	0	1	0	1	0	0	1	0	1	0	0	0	0	0	0	0	7	0	F-box only protein 44-like	0.916667	-1.09091	-0.125531	0.556565	672.331	Red	0.833333	-1.2	-0.263034	0.167851	202.764	Red
GPCM_DN94040_c0_g1_i2::g.598653::m.598653	5.65371	22648	3	F212937.dat	Q07204_PB109M	93	18	3	3	3	0	0	0	1	0	1	0	0	0	0	0	0	3	0	0	0	0	0	0	0	5	0	ras-like GTP-binding protein Rho1	0.916667	-1.09091	-0.125531	0.556565	672.331	Red	0.833333	-1.2	-0.263034	0.167851	202.764	Red
GPCM_DN101007_c0_g2_i1::g.109937::m.109937	6.1475	30791	2	F212937.dat	Q07204_PB109M	91	7	2	2	2	0	0	0	0	0	0	1	1	0	0	0	0	2	0	0	0	0	0	0	0	4	0	branched-chain amino acid ABC transporter permease	0.916667	-1.09091	-0.125531	0.556565	672.331	Red	0.833333	-1.2	-0.263034	0.167851	202.764	Red
GPCM_DN104142_c0_g1_i1::g.40487::m.40487	8.56707	55709	2	F212924.dat	Q07066_PC95M	62	4.8	2	2	2	0	0	0	0	0	2	0	1	0	0	0	0	1	0	0	0	0	0	0	0	4	0	sialin isoform X1	0.916667	-1.09091	-0.125531	0.556565	672.331	Red	0.833333	-1.2	-0.263034	0.167851	202.764	Red
GPCM_DN105982_c0_g2_i2::g.118899::m.118899	9.59242	16710	2	F212937.dat	Q07204_PB109M	62	14.9	2	2	2	0	1	0	1	0	0	0	0	0	0	0	0	2	0	1	0	0	0	0	0	5	0	microsomal glutathione S-transferase 1-like	0.916667	-1.09091	-0.125531	0.556565	672.331	Red	0.833333	-1.2	-0.263034	0.167851	202.764	Red
GPCM_DN106990_c0_g1_i1::g.174702::m.174702	6.13968	105930	2	F212935.dat	Q07202_PB107M	24	0.9	1	1	1	0	1	0	0	0	0	0	0	1	0	0	1	0	1	1	0	1	0	0	0	6	0	ribosome biogenesis protein BMS1 homolog isoform X1	0.916667	-1.09091	-0.125531	0.556565	672.331	Red	0.925926	-1.08	-0.111031	0.615234	743.202	Red
GPCM_DN107002_c10_g1_i1::g.355376::m.355376	6.54151	33533	2	F212937.dat	Q07204_PB109M	55	2.6	1	1	1	0	0	0	1	0	0	1	0	0	0	0	0	1	1	0	0	0	0	0	0	4	0	carbonyl reductase [NADPH] 1-like	0.916667	-1.09091	-0.125531	0.556565	672.331	Red	0.925926	-1.08	-0.111031	0.615234	743.202	Red
GPCM_DN110129_c7_g1_i2::g.406727::m.406727	8.08238	48582	2	F212927.dat	Q07070_PC99M	36	2.7	1	1	1	0	0	0	0	1	1	0	1	0	0	0	0	1	0	0	0	0	0	0	0	4	0	3-hydroxyisobutyryl-CoA hydrolase, mitochondrial-like	0.916667	-1.09091	-0.125531	0.556565	672.331	Red	0.833333	-1.2	-0.263034	0.167851	202.764	Red
GPCM_DN94040_c0_g1_i1::g.598631::m.598631	5.6467	21815	2	F212914.dat	Q07056_PC85M	43	5.7	1	1	1	1	1	0	1	1	1	0	0	0	0	0	0	1	0	0	0	0	0	0	0	6	0	ras-like GTP-binding protein Rho1	0.916667	-1.09091	-0.125531	0.556565	672.331	Red	0.833333	-1.2	-0.263034	0.167851	202.764	Red
GPCM_DN98438_c0_g1_i1::g.567068::m.567068	9.29952	38789	2	F212937.dat	Q07204_PB109M	88	6.7	2	2	2	1	0	0	0	0	0	0	0	0	1	0	0	2	0	0	0	0	0	0	0	4	0	methylmalonate-semialdehyde dehydrogenase [acylating], mitochondrial isoform X1	0.916667	-1.09091	-0.125531	0.556565	672.331	Red	0.833333	-1.2	-0.263034	0.167851	202.764	Red
GPCM_DN109291_c9_g1_i2::g.486353::m.486353	5.01526	35619	9	F212920.dat	Q07062_PC91M	561	32.3	8	8	31	20	17	28	31	21	17	22	25	31	26	18	34	10	27	6	27	22	30	21	19	452	X	chymotrypsin-like protein	0.913934	-1.09417	-0.129837	0.519582	627.655	Red	0.965392	-1.03585	-0.0508138	0.794183	959.373	Red
GPCM_DN107897_c3_g2_i3::g.410565::m.410565	4.59119	62432	9	F212933.dat	Q07200_PB105M	352	13.2	7	7	11	4	7	6	3	5	5	5	6	4	3	11	1	1	7	3	5	0	6	5	7	94	0	beta-hexosaminidase subunit beta-like isoform X2	0.913793	-1.09434	-0.130061	0.664485	802.698	Red	0.977011	-1.02353	-0.0335526	0.911425	1101	Red
GPCM_DN140463_c0_g1_i1::g.461375::m.461375	6.78411	24699	6	F212937.dat	Q07204_PB109M	309	26	6	6	10	2	1	2	3	3	5	3	1	1	2	0	2	10	2	2	0	2	1	3	2	47	0	basement membrane-specific heparan sulfate proteoglycan core protein-like	0.909091	-1.1	-0.137504	0.658948	796.009	Red	0.774411	-1.2913	-0.368829	0.170899	206.446	Red
GPCM_DN108444_c1_g2_i1::g.163721::m.163721	5.38734	76928	3	F212920.dat	Q07062_PC91M	178	3.7	3	3	4	1	2	1	4	2	2	1	1	2	0	1	1	2	0	1	1	1	1	1	1	26	0	sodium bicarbonate cotransporter isoform NBC1	0.909091	-1.1	-0.137504	0.502014	606.432	Red	0.858586	-1.16471	-0.219966	0.276146	333.584	Red
GPCM_DN108598_c2_g2_i9::g.98872::m.98872	8.63004	18344	3	F212937.dat	Q07204_PB109M	207	29.5	3	0	9	1	3	3	1	3	3	4	3	1	1	2	1	9	1	2	0	3	0	2	0	43	0	alpha-tubulin, partial	0.909091	-1.1	-0.137504	0.749726	905.669	Red	0.673401	-1.485	-0.570463	0.0524846	63.4014	Red
GPCM_DN111928_c0_g2_i1::g.392191::m.392191	5.47628	178785	26	F212931.dat	Q07074_PC103M	916	12.2	19	19	40	39	37	29	30	34	36	35	37	31	40	30	34	45	31	27	26	35	32	25	17	650	X	titin-like	0.908824	-1.10032	-0.137928	0.235966	285.046	Red	0.862745	-1.15909	-0.212994	0.045986	55.551	Red
GPCM_DN103545_c1_g1_i1::g.91436::m.91436	5.41392	229006	11	F212937.dat	Q07204_PB109M	424	5	9	9	14	2	2	2	4	2	2	1	2	1	1	2	1	14	1	1	0	1	0	2	0	41	0	myosin heavy chain, non-muscle-like isoform X5	0.904762	-1.10526	-0.14439	0.445831	538.564	Red	0.846561	-1.18125	-0.240314	0.21253	256.736	Red
GPCM_DN103482_c0_g1_i1::g.350841::m.350841	5.53583	104984	6	F212937.dat	Q07204_PB109M	158	3.4	3	3	4	0	1	1	4	2	0	1	1	2	3	0	0	4	1	2	0	3	0	1	0	26	0	cytosolic 10-formyltetrahydrofolate dehydrogenase-like	0.904762	-1.10526	-0.14439	0.639688	772.743	Red	0.846561	-1.18125	-0.240314	0.468844	566.363	Red
GPCM_DN108313_c0_g3_i1::g.54526::m.54526	5.37972	80788	3	F212925.dat	Q07068_PC97M	236	3.4	3	0	11	4	8	8	10	6	6	11	6	6	9	4	9	10	5	7	4	9	7	9	2	140	X	hypothetical protein TTHERM_00158520	0.904762	-1.10526	-0.14439	0.476663	575.809	Red	0.859788	-1.16308	-0.217947	0.301403	364.095	Red
GPCM_DN111954_c2_g1_i1::g.389324::m.389324	5.56328	63500	3	F212920.dat	Q07062_PC91M	208	4.3	3	0	10	4	8	8	10	6	6	11	6	6	9	4	9	10	5	7	4	9	7	9	2	140	X	heat shock protein 90, partial (macronuclear)	0.904762	-1.10526	-0.14439	0.476663	575.809	Red	0.859788	-1.16308	-0.217947	0.301403	364.095	Red
GPCM_DN109003_c7_g1_i1::g.303830::m.303830	9.36076	19163	9	F212916.dat	Q07058_PC87M	450	50.9	8	8	19	17	19	15	19	13	8	9	15	17	5	10	7	8	10	9	10	13	11	7	1	223	X	neutral alpha-glucosidase AB-like	0.903846	-1.10638	-0.145851	0.411768	497.416	Red	0.90812	-1.10118	-0.139046	0.468243	565.637	Red
GPCM_DN100241_c0_g1_i1::g.275681::m.275681	4.58981	101122	29	F212916.dat	Q07058_PC87M	1184	32.2	21	21	33	21	33	36	19	24	12	21	18	14	29	29	14	15	19	13	20	18	21	16	23	415	X	glutamyl aminopeptidase-like	0.903226	-1.10714	-0.146841	0.428407	517.516	Red	0.921659	-1.085	-0.117695	0.529239	639.321	Red
GPCM_DN144207_c0_g1_i1::g.422749::m.422749	5.06101	20508	3	F212937.dat	Q07204_PB109M	146	24.2	3	3	4	2	3	2	3	1	2	2	2	2	2	2	1	4	0	2	2	2	2	2	2	40	0	glycogen [starch] synthase-like	0.903226	-1.10714	-0.146841	0.343195	414.579	Red	0.860215	-1.1625	-0.217231	0.163715	197.767	Red
GPCM_DN109976_c0_g1_i4::g.444660::m.444660	9.2595	34993	9	F212937.dat	Q07204_PB109M	458	28.1	8	1	22	7	7	7	6	6	9	8	11	4	6	2	4	22	4	4	3	6	2	6	4	128	X	troponin T	0.902778	-1.10769	-0.147557	0.698119	843.327	Red	0.679012	-1.47273	-0.55849	0.00598267	7.22706	Red
GPCM_DN105059_c0_g1_i10::g.382413::m.382413	6.17239	24223	20	F212914.dat	Q07056_PC85M	1638	77	19	1	552	552	481	547	473	531	492	536	599	561	596	653	679	471	529	564	527	433	287	466	224	10201	X	hemocyanin-like	0.900335	-1.1107	-0.151467	0.284386	343.538	Red	0.902855	-1.1076	-0.147433	0.346744	418.867	Red
GPCM_DN110596_c6_g3_i1::g.205195::m.205195	7.20076	79052	4	F212937.dat	Q07204_PB109M	139	4.6	3	3	3	2	1	1	2	0	1	2	2	0	0	0	0	3	0	1	0	2	1	1	1	20	0	cGMP-dependent protein kinase, isozyme 2 forms cD4/T1/T3A/T3B isoform X1	0.9	-1.11111	-0.152003	0.584338	705.88	Red	0.833333	-1.2	-0.263034	0.353731	427.307	Red
GPCM_DN97929_c0_g4_i1::g.507805::m.507805	5.36096	32630	4	F212937.dat	Q07204_PB109M	151	8.9	3	3	3	2	1	1	2	0	1	1	0	1	1	2	2	3	1	2	1	1	1	0	0	23	0	extended synaptotagmin-1-like protein, partial	0.9	-1.11111	-0.152003	0.548161	662.178	Red	0.833333	-1.2	-0.263034	0.307013	370.872	Red
GPCM_DN109253_c0_g1_i2::g.489554::m.489554	6.14601	69073	3	F212920.dat	Q07062_PC91M	83	2.6	2	1	4	2	0	1	4	2	1	0	0	0	2	3	0	2	0	0	1	2	0	0	0	20	0	chitooligosaccharidolytic beta-N-acetylglucosaminidase-like	0.9	-1.11111	-0.152003	0.67349	813.576	Red	0.833333	-1.2	-0.263034	0.495077	598.053	Red
GPCM_DN112473_c0_g1_i1::g.260538::m.260538	7.33346	55522	2	F212937.dat	Q07204_PB109M	91	3.8	2	2	3	2	2	2	2	2	2	2	2	2	2	1	2	3	2	2	1	2	1	2	2	38	X	pyruvate carboxylase, mitochondrial-like	0.9	-1.11111	-0.152003	0.0811262	98.0004	Red	0.888889	-1.125	-0.169925	0.0805162	97.2636	Red
GPCM_DN104942_c0_g1_i3::g.336736::m.336736	9.55654	26030	10	F212937.dat	Q07204_PB109M	488	26.8	10	4	35	20	25	19	21	20	26	25	25	20	26	15	25	35	13	17	16	25	17	28	16	434	X	troponin I-like isoform X6	0.898734	-1.11268	-0.154034	0.307679	371.677	Red	0.839194	-1.19162	-0.252924	0.0687448	83.0438	Red
GPCM_DN109509_c1_g4_i1::g.189857::m.189857	4.47188	93177	24	F212925.dat	Q07068_PC97M	1376	34	22	13	72	44	71	59	54	57	64	72	57	61	70	67	29	40	64	43	50	52	71	56	65	1146	X	sucrase-isomaltase, intestinal-like isoform X1	0.897351	-1.11439	-0.156256	0.222006	268.183	Red	0.921634	-1.08503	-0.117735	0.363609	439.24	Red
GPCM_DN110939_c8_g1_i1::g.171393::m.171393	5.32094	36722	5	F212937.dat	Q07204_PB109M	179	15.4	4	4	11	7	9	9	13	11	12	9	11	6	11	7	10	11	7	8	7	10	9	11	7	185	X	sodium/potassium-transporting ATPase subunit beta-like	0.897196	-1.11458	-0.156504	0.211717	255.754	Red	0.882658	-1.13294	-0.180073	0.165609	200.056	Red
GPCM_DN107107_c1_g1_i1::g.16932::m.16932	6.13748	68794	4	F212925.dat	Q07068_PC97M	66	3	2	2	2	1	2	1	2	1	2	2	1	2	0	1	0	1	1	1	0	2	0	1	1	22	0	Na+/K+/2Cl- cotransporter protein	0.894737	-1.11765	-0.160465	0.48276	583.174	Red	0.935673	-1.06875	-0.0959244	0.674517	814.817	Red
GPCM_DN109262_c1_g3_i2::g.491186::m.491186	4.9532	35624	12	F212937.dat	Q07204_PB109M	786	45.5	12	2	38	15	18	15	15	19	21	20	18	16	21	13	17	38	12	19	12	17	9	13	14	342	X	beta-actin	0.893617	-1.11905	-0.162271	0.375219	453.265	Red	0.797872	-1.25333	-0.32577	0.0102055	12.3282	Red
GPCM_DN112166_c0_g1_i3::g.149749::m.149749	5.01153	211763	30	F212944.dat	Q07212_PB117M	1205	14.9	19	19	31	23	22	21	25	24	27	24	25	25	23	17	19	33	13	21	18	31	20	19	12	442	X	titin-like isoform X4	0.893333	-1.1194	-0.16273	0.191072	230.814	Red	0.844444	-1.18421	-0.243926	0.037145	44.8711	Red
GPCM_DN112224_c4_g1_i1::g.461841::m.461841	5.77368	32284	25	F212914.dat	Q07056_PC85M	1988	72.6	23	1	630	630	555	619	567	605	566	634	757	662	770	725	819	553	589	683	695	493	297	529	235	11983	X	hemocyanin subunit 1	0.892466	-1.12049	-0.16413	0.304241	367.523	Red	0.893999	-1.11857	-0.161654	0.359298	434.031	Red
GPCM_DN81925_c0_g1_i1::g.625319::m.625319	5.27795	18539	4	F212937.dat	Q07204_PB109M	255	29.4	4	0	12	12	10	11	9	11	10	9	9	10	10	12	10	12	9	10	5	11	6	7	7	190	X	Tuba1c	0.891892	-1.12121	-0.165059	0.186365	225.129	Red	0.860861	-1.16163	-0.216148	0.101745	122.907	Red
GPCM_DN111766_c0_g1_i1::g.244469::m.244469	4.93265	84059	15	F212937.dat	Q07204_PB109M	682	20.3	13	9	27	6	9	8	8	9	10	12	9	3	11	3	5	27	2	8	3	10	4	8	1	156	X	heat shock protein HSP 90-alpha-like	0.890244	-1.12329	-0.167727	0.633863	765.706	Red	0.718157	-1.39245	-0.477628	0.0895334	108.156	Red
GPCM_DN107791_c0_g3_i1::g.396474::m.396474	5.4175	90804	14	F212937.dat	Q07204_PB109M	535	13.1	12	12	21	11	14	13	16	11	10	15	13	11	6	5	10	21	8	11	8	12	9	10	9	223	X	hemocyte protein-glutamine gamma-glutamyltransferase-like	0.889831	-1.12381	-0.168398	0.335054	404.745	Red	0.809793	-1.23488	-0.304375	0.0294535	35.5798	Red
GPCM_DN110919_c2_g1_i2::g.171695::m.171695	6.89242	33235	4	F212937.dat	Q07204_PB109M	166	12.5	4	4	5	1	2	3	2	1	2	1	3	1	1	1	1	5	1	1	1	2	1	1	1	32	X	carbonic anhydrase-like, partial	0.888889	-1.125	-0.169925	0.464709	561.369	Red	0.781893	-1.27895	-0.354957	0.059343	71.6863	Red
GPCM_DN78880_c0_g1_i1::g.575707::m.575707	8.43222	22665	4	F212914.dat	Q07056_PC85M	90	9	2	2	2	2	0	1	1	0	1	1	1	1	1	3	1	3	0	0	0	2	0	0	1	19	0	synaptotagmin	0.888889	-1.125	-0.169925	0.591675	714.743	Red	0.864198	-1.15714	-0.210567	0.544254	657.459	Red
GPCM_DN110919_c2_g1_i1::g.171673::m.171673	7.72957	21297	3	F212920.dat	Q07062_PC91M	121	9.5	2	2	2	1	2	3	2	1	2	1	3	1	1	1	1	4	1	1	1	2	1	1	1	31	X	carbonic anhydrase	0.888889	-1.125	-0.169925	0.464709	561.369	Red	0.781893	-1.27895	-0.354957	0.059343	71.6863	Red
GPCM_DN105641_c0_g2_i1::g.449751::m.449751	4.65263	16275	2	F212920.dat	Q07062_PC91M	97	29	2	2	4	2	1	1	4	1	1	0	0	0	0	0	0	2	0	0	3	0	0	1	0	16	0	uncharacterized protein LOC108666778	0.888889	-1.125	-0.169925	0.660184	797.502	Red	0.802469	-1.24615	-0.317482	0.436486	527.276	Red
GPCM_DN108846_c0_g1_i1::g.37514::m.37514	5.95867	94014	2	F212937.dat	Q07204_PB109M	72	2	2	1	2	1	1	1	2	2	2	2	2	2	2	2	2	2	1	1	1	2	1	2	2	33	X	alpha,alpha-trehalose-phosphate synthase [UDP-forming]-like	0.888889	-1.125	-0.169925	0.196468	237.333	Red	0.90535	-1.10455	-0.143453	0.288219	348.168	Red
GPCM_DN108910_c0_g9_i1::g.473861::m.473861	5.59927	43905	2	F212914.dat	Q07056_PC85M	61	6.3	2	0	2	2	2	2	1	2	2	3	2	1	1	2	1	5	1	2	0	1	0	2	0	32	0	tubulin alpha-3 chain-like isoform X2	0.888889	-1.125	-0.169925	0.575521	695.229	Red	0.740741	-1.35	-0.432959	0.0699933	84.5519	Red
GPCM_DN103386_c0_g1_i1::g.359553::m.359553	4.65314	83831	24	F212914.dat	Q07056_PC85M	1242	34.5	19	19	46	46	37	37	34	33	30	28	25	35	17	43	25	8	27	29	31	31	30	26	33	605	X	N-acetylated-alpha-linked acidic dipeptidase 2-like	0.887097	-1.12727	-0.172837	0.321179	387.985	Red	0.956989	-1.04494	-0.0634254	0.636262	768.605	Red
GPCM_DN107187_c4_g1_i6::g.18292::m.18292	5.51441	267767	21	F212937.dat	Q07204_PB109M	1049	9.5	21	3	38	3	3	20	20	16	4	3	2	3	12	5	3	38	5	3	3	7	5	7	5	167	X	probable chitinase 3 isoform X1	0.885417	-1.12941	-0.175572	0.767019	926.559	Red	0.601852	-1.66154	-0.73252	0.15048	181.78	Green
GPCM_DN107187_c4_g1_i11::g.18406::m.18406	5.50317	254037	18	F212918.dat	Q07060_PC89M	641	6.4	15	2	22	3	3	22	21	16	4	3	2	3	12	5	3	32	5	3	3	7	5	7	5	164	X	probable chitinase 3 isoform X1	0.885417	-1.12941	-0.175572	0.767019	926.559	Red	0.601852	-1.66154	-0.73252	0.15048	181.78	Green
GPCM_DN106053_c7_g4_i1::g.470429::m.470429	5.79157	35811	6	F212937.dat	Q07204_PB109M	272	17.1	5	5	6	2	1	3	4	3	2	1	3	1	1	1	2	6	0	2	1	3	0	1	0	37	0	50S ribosomal protein L10	0.884615	-1.13043	-0.176878	0.494405	597.241	Red	0.811966	-1.23158	-0.300509	0.25902	312.896	Red
GPCM_DN112224_c4_g1_i7::g.461868::m.461868	5.6855	32296	25	F212922.dat	Q07064_PC93M	1917	85.1	23	2	597	631	555	628	575	597	565	629	757	657	758	701	797	549	587	689	702	499	301	536	244	11957	X	hemocyanin subunit 1	0.882566	-1.13306	-0.180225	0.242287	292.682	Red	0.884557	-1.13051	-0.176973	0.297754	359.687	Red
GPCM_DN111999_c0_g2_i1::g.389350::m.389350	5.09014	283287	21	F212937.dat	Q07204_PB109M	813	7.5	15	15	17	4	3	2	5	5	4	3	4	1	1	1	3	17	3	3	1	3	0	2	2	67	0	spectrin alpha chain-like isoform X2	0.882353	-1.13333	-0.180572	0.500936	605.131	Red	0.784314	-1.275	-0.350497	0.164622	198.864	Red
GPCM_DN108397_c0_g1_i1::g.54597::m.54597	4.32942	34594	4	F212925.dat	Q07068_PC97M	90	10.5	3	1	4	2	4	3	2	3	2	4	2	2	4	1	3	2	3	3	4	3	4	1	4	56	X	sulfoquinovosidase-like	0.882353	-1.13333	-0.180572	0.259	312.872	Red	0.915033	-1.09286	-0.128105	0.424663	512.992	Red
GPCM_DN79146_c0_g1_i1::g.615419::m.615419	9.0104	34771	4	F212937.dat	Q07204_PB109M	173	9.7	3	3	3	0	1	0	2	0	1	1	3	0	1	0	1	3	0	1	0	0	1	1	1	17	0	glyoxylate reductase/hydroxypyruvate reductase-like	0.882353	-1.13333	-0.180572	0.56744	685.467	Red	0.784314	-1.275	-0.350497	0.253953	306.775	Red
GPCM_DN108619_c1_g3_i1::g.61582::m.61582	5.20797	25675	3	F212937.dat	Q07204_PB109M	148	13.2	3	3	3	1	1	0	1	1	0	1	2	0	0	0	0	3	0	0	1	1	1	0	0	13	0	glutathione S-transferase 1-like	0.882353	-1.13333	-0.180572	0.525817	635.187	Red	0.784314	-1.275	-0.350497	0.194052	234.414	Red
GPCM_DN1294_c0_g1_i1::g.545910::m.545910	8.93189	28646	2	F212937.dat	Q07204_PB109M	88	7.2	2	1	3	2	0	1	2	1	0	0	0	0	1	0	0	3	0	1	0	1	0	0	0	12	0	hypothetical protein AB205_0151400, partial	0.882353	-1.13333	-0.180572	0.625667	755.806	Red	0.718954	-1.39091	-0.476028	0.13227	159.782	Red
GPCM_DN97244_c0_g1_i1::g.622818::m.622818	6.25116	21619	3	F212937.dat	Q07204_PB109M	131	16	3	3	4	3	1	2	2	1	1	1	1	2	1	1	2	4	1	1	0	1	1	1	1	28	0	NADH dehydrogenase [ubiquinone] 1 beta subcomplex subunit 8, mitochondrial-like	0.88	-1.13636	-0.184425	0.38246	462.012	Red	0.8	-1.25	-0.321928	0.0917295	110.809	Red
GPCM_DN104942_c0_g1_i5::g.336751::m.336751	9.34057	31035	10	F212937.dat	Q07204_PB109M	537	20.4	9	3	36	22	27	20	22	21	27	27	29	22	28	15	27	36	13	17	16	26	17	29	18	459	X	troponin I-like isoform X2	0.878431	-1.13839	-0.186999	0.258502	312.27	Red	0.814815	-1.22727	-0.295456	0.0553918	66.9134	Red
GPCM_DN109253_c0_g2_i1::g.489533::m.489533	5.54963	72975	12	F212937.dat	Q07204_PB109M	411	18	11	10	17	3	3	11	8	8	3	2	2	2	6	6	2	17	2	3	3	4	2	2	3	92	X	chitooligosaccharidolytic beta-N-acetylglucosaminidase-like	0.877193	-1.14	-0.189034	0.632359	763.889	Red	0.701754	-1.425	-0.510962	0.130841	158.056	Red
GPCM_DN107021_c0_g1_i1::g.355825::m.355825	6.00759	28015	20	F212914.dat	Q07056_PC85M	1486	70.4	20	17	101	101	89	66	87	79	87	70	71	118	72	109	117	104	57	58	49	107	30	18	38	1527	X	uncharacterized protein LOC108673703	0.87673	-1.1406	-0.189796	0.450608	544.335	Red	0.827393	-1.20861	-0.273355	0.32049	387.152	Red
GPCM_DN20045_c0_g1_i1::g.633917::m.633917	6.63638	58628	7	F212920.dat	Q07062_PC91M	143	5.9	3	3	3	1	2	4	3	2	1	3	3	1	2	0	1	6	0	0	0	0	0	0	0	29	0	T-complex protein 1 subunit zeta-like	0.875	-1.14286	-0.192645	0.573033	692.223	Red	0.694444	-1.44	-0.526069	0.0252774	30.535	Red
GPCM_DN130338_c0_g1_i1::g.134324::m.134324	10.7803	21734	5	F212937.dat	Q07204_PB109M	124	20.9	4	4	4	1	0	0	2	0	0	1	2	0	1	0	0	4	0	0	0	1	0	0	0	12	0	40S ribosomal protein S19-like	0.875	-1.14286	-0.192645	0.627944	758.557	Red	0.694444	-1.44	-0.526069	0.116389	140.598	Red
GPCM_DN106764_c8_g1_i1::g.9347::m.9347	9.45722	15040	3	F212937.dat	Q07204_PB109M	108	18.3	3	3	4	1	1	1	0	0	1	0	1	0	1	0	1	4	0	0	1	0	0	0	0	12	0	non-specific lipid-transfer protein-like	0.875	-1.14286	-0.192645	0.477012	576.231	Red	0.763889	-1.30909	-0.388565	0.103723	125.297	Red
GPCM_DN112224_c4_g2_i1::g.461844::m.461844	5.5274	21227	18	F212922.dat	Q07064_PC93M	1091	69.8	17	6	210	216	165	220	187	210	192	196	234	183	232	223	215	196	199	216	194	165	101	174	89	3807	X	hemocyanin subunit 1	0.870905	-1.14823	-0.199413	0.133173	160.873	Red	0.861179	-1.1612	-0.215615	0.14187	171.378	Red
GPCM_DN111589_c4_g6_i2::g.211010::m.211010	5.67068	41695	4	F212937.dat	Q07204_PB109M	95	7.8	3	1	3	1	0	0	1	3	3	1	3	1	1	2	0	3	1	2	0	1	0	0	1	24	0	uncharacterized protein LOC108674485	0.869565	-1.15	-0.201634	0.569481	687.933	Red	0.772947	-1.29375	-0.371559	0.29642	358.076	Red
GPCM_DN111960_c1_g2_i4::g.389000::m.389000	6.07215	372236	34	F212937.dat	Q07204_PB109M	1016	8.5	23	23	41	12	17	13	15	19	21	19	21	16	15	10	14	41	8	11	4	17	6	12	9	300	X	Muscle M-line assembly protein unc-89	0.86755	-1.15267	-0.204982	0.471896	570.05	Red	0.721118	-1.38673	-0.471692	0.0199409	24.0886	Red
GPCM_DN110875_c5_g1_i1::g.504258::m.504258	4.19181	18989	9	F212937.dat	Q07204_PB109M	459	42	8	6	25	12	16	17	15	16	17	21	19	10	20	15	18	25	17	13	10	14	5	20	15	315	X	myosin regulatory light chain 2-like	0.867052	-1.15333	-0.20581	0.24742	298.884	Red	0.809249	-1.23571	-0.305345	0.0773527	93.4421	Red
GPCM_DN99585_c0_g1_i2::g.551038::m.551038	5.99665	31015	4	F212937.dat	Q07204_PB109M	231	16.3	4	4	5	2	1	3	3	2	3	1	2	1	2	1	2	5	1	2	1	2	1	1	1	37	X	glucosamine-6-phosphate isomerase 2-like isoform X2	0.866667	-1.15385	-0.206451	0.330928	399.761	Red	0.777778	-1.28571	-0.36257	0.0464121	56.0658	Red
GPCM_DN99585_c0_g1_i1::g.551032::m.551032	6.22974	31533	3	F212924.dat	Q07066_PC95M	182	13.5	3	3	3	2	1	3	3	2	3	1	2	1	2	1	2	4	1	2	1	2	1	1	1	36	X	glucosamine-6-phosphate isomerase 2-like isoform X1	0.866667	-1.15385	-0.206451	0.330928	399.761	Red	0.777778	-1.28571	-0.36257	0.0464121	56.0658	Red
GPCM_DN104966_c0_g1_i1::g.337308::m.337308	5.87346	72388	2	F212937.dat	Q07204_PB109M	46	3.4	2	2	3	2	1	1	0	0	1	0	0	0	0	0	0	3	0	0	0	0	1	0	0	9	0	thioredoxin reductase 1, cytoplasmic-like	0.866667	-1.15385	-0.206451	0.525817	635.187	Red	0.740741	-1.35	-0.432959	0.143188	172.971	Red
GPCM_DN108921_c0_g2_i2::g.476641::m.476641	8.92872	33651	2	F212944.dat	Q07212_PB117M	169	8.6	2	2	2	0	0	1	0	0	1	1	1	0	1	0	0	1	0	0	0	2	0	0	0	8	0	protein NipSnap-like isoform X1	0.866667	-1.15385	-0.206451	0.470255	568.068	Red	0.814815	-1.22727	-0.295456	0.332921	402.168	Red
GPCM_DN21716_c0_g1_i1::g.623972::m.623972	4.3558	35424	2	F212937.dat	Q07204_PB109M	103	8.9	2	2	2	0	0	1	1	0	1	1	0	1	0	1	0	2	0	0	1	0	0	0	0	9	0	hypothetical protein	0.866667	-1.15385	-0.206451	0.388096	468.82	Red	0.814815	-1.22727	-0.295456	0.228307	275.795	Red
GPCM_DN112192_c1_g2_i6::g.145376::m.145376	4.6097	44678	8	F212929.dat	Q07072_PC101M	431	15.8	7	2	20	17	11	9	17	7	5	8	5	20	10	13	5	7	10	6	12	11	8	7	9	197	X	aminopeptidase N-like	0.866071	-1.15464	-0.207442	0.352738	426.108	Red	0.882937	-1.13258	-0.179618	0.424692	513.028	Red
GPCM_DN108770_c0_g1_i11::g.30375::m.30375	9.33653	18191	5	F212920.dat	Q07062_PC91M	218	29.1	5	4	11	4	1	3	11	4	1	2	3	2	5	2	2	4	1	2	1	3	2	4	1	58	X	extensin-2-like, partial	0.864865	-1.15625	-0.209453	0.396089	478.476	Red	0.810811	-1.23333	-0.302563	0.228135	275.587	Red
GPCM_DN108672_c1_g1_i5::g.61172::m.61172	5.38933	20012	5	F212937.dat	Q07204_PB109M	260	37.8	4	0	5	4	3	2	5	3	5	6	4	3	4	3	3	5	3	4	2	2	2	4	4	71	X	tubulin beta chain-like isoform X1	0.857143	-1.16667	-0.222392	0.178874	216.08	Red	0.816327	-1.225	-0.292782	0.0766152	92.5512	Red
GPCM_DN109908_c2_g1_i1::g.441338::m.441338	9.0332	36808	5	F212937.dat	Q07204_PB109M	167	11	4	4	6	0	0	1	2	0	0	1	1	0	2	0	0	6	0	0	0	0	0	0	0	13	0	NADH-cytochrome b5 reductase 3-like isoform X1	0.857143	-1.16667	-0.222392	0.510936	617.211	Red	0.714286	-1.4	-0.485427	0.103888	125.497	Red
GPCM_DN105093_c1_g1_i2::g.383027::m.383027	8.0377	92163	4	F212925.dat	Q07068_PC97M	114	4.2	3	3	3	2	1	1	2	3	2	3	3	0	0	1	1	2	0	0	1	1	1	0	1	25	0	plasma membrane calcium-transporting ATPase 2-like	0.857143	-1.16667	-0.222392	0.342208	413.387	Red	0.793651	-1.26	-0.333424	0.150379	181.658	Red
GPCM_DN101233_c0_g1_i1::g.89843::m.89843	8.94232	48183	3	F212922.dat	Q07064_PC93M	127	7.1	3	3	3	1	2	1	2	3	2	0	0	0	2	0	0	1	0	1	0	0	0	0	0	15	0	uncharacterized protein LOC108665311	0.857143	-1.16667	-0.222392	0.355841	429.856	Red	0.793651	-1.26	-0.333424	0.163528	197.542	Red
GPCM_DN105428_c0_g1_i1::g.384674::m.384674	8.41131	20392	3	F212920.dat	Q07062_PC91M	141	24.5	3	3	5	0	0	0	5	0	0	0	0	0	0	0	0	2	0	0	0	0	0	0	0	7	0	ferric-chelate reductase 1-like	0.857143	-1.16667	-0.222392	0.661952	799.638	Red	0.714286	-1.4	-0.485427	0.343436	414.871	Red
GPCM_DN109367_c7_g1_i1::g.156203::m.156203	6.03678	70837	3	F212937.dat	Q07204_PB109M	59	3.1	2	2	2	1	0	1	1	1	0	1	1	0	0	0	0	2	0	1	0	2	0	0	0	11	0	Transmembrane 9 superfamily member 3, partial	0.857143	-1.16667	-0.222392	0.355841	429.856	Red	0.793651	-1.26	-0.333424	0.163528	197.542	Red
GPCM_DN106191_c5_g6_i1::g.272787::m.272787	9.97064	21124	2	F212927.dat	Q07070_PC99M	56	14.4	2	2	2	0	0	0	0	1	1	1	2	0	0	0	0	1	0	0	0	0	0	1	0	7	0	uncharacterized protein LOC108669165	0.857143	-1.16667	-0.222392	0.355841	429.856	Red	0.793651	-1.26	-0.333424	0.163528	197.542	Red
GPCM_DN108805_c2_g1_i1::g.35422::m.35422	4.62273	17709	2	F212922.dat	Q07064_PC93M	165	26.6	2	2	4	5	5	5	3	4	6	5	4	5	5	1	1	0	0	1	2	0	1	1	1	55	0	lysozyme c-1-like	0.857143	-1.16667	-0.222392	0.279137	337.197	Red	0.899471	-1.11176	-0.152851	0.443625	535.9	Red
GPCM_DN111825_c0_g1_i1::g.102191::m.102191	10.249	95984	2	F212937.dat	Q07204_PB109M	35	0.8	1	1	2	0	0	0	0	0	1	1	1	0	1	0	0	2	1	0	0	0	0	0	0	7	0	biorientation of chromosomes in cell division protein 1-like 1 isoform X2	0.857143	-1.16667	-0.222392	0.449031	542.43	Red	0.714286	-1.4	-0.485427	0.0367875	44.4393	Red
GPCM_DN108376_c0_g4_i1::g.55792::m.55792	6.42358	241737	20	F212937.dat	Q07204_PB109M	628	6.2	12	12	20	11	7	8	11	9	14	12	7	4	9	6	7	20	4	7	4	8	6	6	5	165	X	glycogen debranching enzyme-like isoform X2	0.855422	-1.16901	-0.225292	0.199584	241.097	Red	0.789826	-1.2661	-0.340393	0.032227	38.9303	Red
GPCM_DN111478_c0_g1_i4::g.293477::m.293477	4.44914	92793	4	F212946.dat	Q07214_PB119M	171	7.9	4	0	8	3	5	4	4	4	3	4	5	3	3	3	5	2	3	5	4	2	8	1	6	77	X	uncharacterized protein LOC108678590	0.854167	-1.17073	-0.22741	0.142674	172.35	Red	0.87963	-1.13684	-0.185032	0.241643	291.904	Red
GPCM_DN111478_c0_g1_i1::g.293449::m.293449	4.47531	101243	2	F212916.dat	Q07058_PC87M	124	2.4	2	1	6	3	6	4	4	4	3	4	5	3	3	3	4	2	3	4	3	2	5	1	4	70	X	uncharacterized protein LOC108678590	0.854167	-1.17073	-0.22741	0.142674	172.35	Red	0.87963	-1.13684	-0.185032	0.241643	291.904	Red
GPCM_DN103885_c0_g2_i1::g.432717::m.432717	8.16483	44683	6	F212937.dat	Q07204_PB109M	289	16.3	6	6	8	1	3	3	4	1	2	3	4	2	1	2	2	8	1	1	2	3	1	1	1	46	X	26S protease regulatory subunit 10B	0.852941	-1.17241	-0.229482	0.376056	454.275	Red	0.751634	-1.33043	-0.411898	0.0758338	91.6072	Red
GPCM_DN2059_c0_g1_i1::g.612201::m.612201	7.13252	64712	15	F212937.dat	Q07204_PB109M	860	26.2	14	14	20	5	7	8	12	7	6	7	9	6	11	5	9	20	2	7	3	7	2	8	5	146	X	60 kDa heat shock protein, mitochondrial-like	0.850575	-1.17568	-0.23349	0.392423	474.047	Red	0.727969	-1.37368	-0.45805	0.0448921	54.2296	Red
GPCM_DN131022_c0_g1_i1::g.180491::m.180491	5.90965	15955	5	F212937.dat	Q07204_PB109M	259	32.7	5	5	7	1	1	2	1	2	1	0	1	1	0	0	0	7	0	0	0	0	0	1	0	18	0	40S ribosomal protein S12-like	0.85	-1.17647	-0.234465	0.644817	778.939	Red	0.555556	-1.8	-0.847997	0.00236751	2.85995	Green
GPCM_DN25892_c0_g1_i1::g.577971::m.577971	10.4985	15054	4	F212937.dat	Q07204_PB109M	193	32.9	4	4	9	2	4	3	3	3	4	3	3	2	3	1	2	9	1	3	2	3	1	3	3	58	X	histone 2	0.85	-1.17647	-0.234465	0.270919	327.27	Red	0.75	-1.33333	-0.415037	0.0135187	16.3306	Red
GPCM_DN107915_c5_g1_i1::g.111527::m.111527	5.79269	11793	2	F212910.dat	Q07216_PB121M	74	17.6	2	2	3	1	1	2	1	1	1	1	2	0	0	0	0	1	0	0	0	1	1	3	1	17	0	apoptosis-inducing factor 1, mitochondrial-like	0.85	-1.17647	-0.234465	0.425164	513.598	Red	0.833333	-1.2	-0.263034	0.412513	498.316	Red
GPCM_DN111535_c0_g1_i1::g.212608::m.212608	9.09827	25692	2	F212927.dat	Q07070_PC99M	85	9.7	2	2	2	1	1	1	1	1	1	2	2	1	1	1	1	1	0	0	1	0	1	1	1	19	0	glutathione S-transferase 1-like	0.85	-1.17647	-0.234465	0.0811262	98.0004	Red	0.833333	-1.2	-0.263034	0.0805162	97.2636	Red
GPCM_DN111535_c0_g3_i1::g.212625::m.212625	6.20705	19127	2	F212931.dat	Q07074_PC103M	108	14.4	2	2	2	1	1	1	1	1	1	1	1	1	2	1	1	1	0	0	1	0	1	1	1	18	0	glutathione S-transferase 1-like	0.85	-1.17647	-0.234465	0.0811262	98.0004	Red	0.833333	-1.2	-0.263034	0.0805162	97.2636	Red
GPCM_DN151099_c0_g1_i1::g.276242::m.276242	10.2038	14642	2	F212941.dat	Q07208_PB113M	78	11.6	2	2	3	2	4	3	3	3	4	3	3	2	3	1	2	6	1	3	2	3	1	2	3	54	X	histone H2A.V isoform X2	0.85	-1.17647	-0.234465	0.270919	327.27	Red	0.75	-1.33333	-0.415037	0.0135187	16.3306	Red
GPCM_DN108237_c1_g1_i4::g.73864::m.73864	4.80926	91899	23	F212937.dat	Q07204_PB109M	1124	21.7	19	17	45	23	30	25	32	19	20	22	27	23	36	14	25	45	14	23	15	25	17	23	13	471	X	endoplasmin-like isoform X1	0.846154	-1.18182	-0.241008	0.215932	260.846	Red	0.760684	-1.31461	-0.394631	0.014424	17.4242	Red
GPCM_DN109361_c0_g3_i2::g.158495::m.158495	4.39056	46323	6	F212929.dat	Q07072_PC101M	254	14.5	5	5	6	0	0	0	0	0	0	0	1	6	0	2	0	0	0	0	0	0	0	0	0	9	0	hypothetical protein	0.846154	-1.18182	-0.241008	0.411768	497.416	Red	0.854701	-1.17	-0.226509	0.446089	538.875	Red
GPCM_DN107983_c0_g1_i10::g.111998::m.111998	4.76034	47485	4	F212931.dat	Q07074_PC103M	152	6.3	3	1	3	1	1	1	0	0	1	2	2	1	3	0	0	0	0	0	0	0	0	0	1	13	0	oplophorus-luciferin 2-monooxygenase non-catalytic subunit-like	0.846154	-1.18182	-0.241008	0.290033	350.36	Red	0.854701	-1.17	-0.226509	0.332192	401.288	Red
GPCM_DN109205_c0_g1_i1::g.490477::m.490477	5.93086	154009	4	F212937.dat	Q07204_PB109M	111	1.9	3	3	3	0	0	1	1	0	0	0	1	0	0	0	0	3	0	0	0	0	0	1	0	7	0	Vigilin, partial	0.846154	-1.18182	-0.241008	0.290033	350.36	Red	0.854701	-1.17	-0.226509	0.332192	401.288	Red
GPCM_DN110249_c0_g1_i1::g.264428::m.264428	9.46826	29548	3	F212914.dat	Q07056_PC85M	140	13.9	3	3	4	4	2	1	0	0	0	2	2	2	3	2	1	2	1	2	0	1	0	1	2	28	0	surfeit locus protein 4 homolog	0.846154	-1.18182	-0.241008	0.431564	521.329	Red	0.811966	-1.23158	-0.300509	0.344154	415.738	Red
GPCM_DN48784_c0_g1_i1::g.585085::m.585085	4.78293	106966	3	F212925.dat	Q07068_PC97M	32	1.1	1	1	1	0	0	1	1	0	1	1	1	0	0	0	0	1	0	0	0	0	0	0	0	6	0	laminin subunit gamma-1-like isoform X1	0.846154	-1.18182	-0.241008	0.290033	350.36	Red	0.769231	-1.3	-0.378512	0.0811262	98.0004	Red
GPCM_DN110898_c4_g4_i1::g.500519::m.500519	5.21589	26963	2	F212937.dat	Q07204_PB109M	73	7.6	2	2	3	2	2	2	2	1	1	2	2	1	1	1	1	3	1	1	2	0	1	2	0	28	0	cytochrome P450 2L1-like isoform X1	0.846154	-1.18182	-0.241008	0.24982	301.783	Red	0.769231	-1.3	-0.378512	0.0543752	65.6853	Red
GPCM_DN23305_c0_g1_i1::g.536065::m.536065	6.33055	33566	2	F212920.dat	Q07062_PC91M	61	7.1	2	2	3	0	0	1	3	1	0	0	0	0	0	0	0	1	0	0	0	0	0	0	0	6	0	uncharacterized protein LOC108665610	0.846154	-1.18182	-0.241008	0.290033	350.36	Red	0.769231	-1.3	-0.378512	0.0811262	98.0004	Red
GPCM_DN92193_c0_g1_i1::g.565736::m.565736	6.76284	23143	2	F212937.dat	Q07204_PB109M	114	7.5	2	2	2	0	0	1	0	0	1	0	1	0	0	0	0	2	0	0	0	0	0	0	0	5	0	myophilin	0.846154	-1.18182	-0.241008	0.290033	350.36	Red	0.769231	-1.3	-0.378512	0.0811262	98.0004	Red
GPCM_DN110280_c1_g5_i2::g.269204::m.269204	5.09796	17707	6	F212937.dat	Q07204_PB109M	363	43	6	0	19	9	9	9	10	11	11	11	11	10	8	7	10	19	5	10	5	11	3	8	7	184	X	beta-actin	0.844037	-1.18478	-0.244622	0.222612	268.915	Red	0.754332	-1.32568	-0.406728	0.0184393	22.2747	Red
GPCM_DN98590_c0_g1_i1::g.556767::m.556767	5.96066	41651	10	F212937.dat	Q07204_PB109M	527	25.1	8	7	18	8	7	6	7	8	8	6	8	9	6	5	3	18	8	4	7	12	11	6	5	152	X	fructose-bisphosphate aldolase-like	0.843373	-1.18571	-0.245756	0.265113	320.256	Red	0.736278	-1.35818	-0.441677	0.00978745	11.8232	Red
GPCM_DN111460_c0_g4_i2::g.296452::m.296452	4.60576	38853	14	F212916.dat	Q07058_PC87M	996	52.4	13	1	46	46	46	40	41	37	38	45	26	39	38	48	33	24	41	36	37	29	38	35	11	728	X	alpha-amylase	0.842365	-1.18713	-0.247483	0.105238	127.127	Red	0.867542	-1.15268	-0.204994	0.188796	228.066	Red
GPCM_DN108673_c0_g1_i1::g.62929::m.62929	5.24406	52558	35	F212927.dat	Q07070_PC99M	1831	62.5	26	0	458	392	293	395	341	398	342	354	458	331	430	407	418	287	369	409	356	244	137	312	112	6785	X	hemocyanin subunit 1	0.841419	-1.18847	-0.249103	0.152352	184.041	Red	0.847118	-1.18047	-0.239365	0.209645	253.252	Red
GPCM_DN105817_c0_g1_i1::g.338706::m.338706	4.89365	26565	7	F212935.dat	Q07202_PB107M	223	18.9	4	3	7	6	5	5	8	6	8	7	7	6	8	4	7	8	6	7	5	5	5	7	5	125	X	glutathione S-transferase Mu 2-like isoform X1	0.84	-1.19048	-0.251539	0.0411259	49.6801	Red	0.8	-1.25	-0.321928	0.00593896	7.17426	Red
GPCM_DN109928_c4_g1_i5::g.447361::m.447361	9.04	22093	4	F212922.dat	Q07064_PC93M	88	9.6	2	2	3	2	1	0	1	3	2	3	2	1	2	0	3	4	0	0	0	0	1	2	1	28	0	uncharacterized protein LOC108669201 isoform X1	0.84	-1.19048	-0.251539	0.479129	578.788	Red	0.711111	-1.40625	-0.491853	0.149004	179.996	Red
GPCM_DN112239_c2_g1_i1::g.461456::m.461456	9.25428	101669	19	F212922.dat	Q07064_PC93M	805	14.6	14	1	26	24	18	15	19	26	18	17	30	17	15	12	18	31	6	15	9	23	1	9	7	330	X	hemolymph clottable protein-like isoform X1	0.839506	-1.19118	-0.252387	0.422108	509.906	Red	0.720165	-1.38857	-0.473601	0.111628	134.847	Red
GPCM_DN106502_c0_g1_i1::g.492729::m.492729	10.7388	21109	2	F212937.dat	Q07204_PB109M	128	12.7	2	1	6	2	2	0	4	1	4	2	0	2	4	2	1	6	1	3	0	2	1	1	2	40	0	histone H1-delta-like	0.83871	-1.19231	-0.253757	0.422527	510.412	Red	0.752688	-1.32857	-0.409876	0.1931	233.265	Red
GPCM_DN107698_c0_g1_i10::g.135938::m.135938	4.38003	71967	18	F212916.dat	Q07058_PC87M	793	22.1	13	11	38	30	38	23	22	18	10	29	17	32	17	22	21	8	15	7	19	17	26	18	11	400	X	uncharacterized family 31 glucosidase KIAA1161-like	0.838384	-1.19277	-0.254317	0.242841	293.352	Red	0.881033	-1.13503	-0.182733	0.385894	466.16	Red
GPCM_DN110085_c1_g2_i1::g.123004::m.123004	7.05769	27866	7	F212937.dat	Q07204_PB109M	199	15.7	4	3	7	1	8	3	7	3	1	2	4	6	7	3	2	7	2	3	0	1	1	2	1	64	0	serpin B6-like	0.837838	-1.19355	-0.255257	0.375006	453.007	Red	0.720721	-1.3875	-0.472488	0.0623109	75.2716	Red
GPCM_DN86488_c0_g1_i1::g.582245::m.582245	8.62084	73283	5	F212937.dat	Q07204_PB109M	207	7.9	5	5	6	2	3	3	4	2	2	3	2	3	3	2	3	6	2	1	1	3	2	2	2	51	X	dolichyl-diphosphooligosaccharide--protein glycosyltransferase subunit 2-like isoform X2	0.837838	-1.19355	-0.255257	0.0740689	89.4752	Red	0.810811	-1.23333	-0.302563	0.0421768	50.9496	Red
GPCM_DN143448_c0_g1_i1::g.319554::m.319554	10.4331	10663	4	F212937.dat	Q07204_PB109M	203	37.2	4	4	8	3	3	4	5	2	2	4	5	2	3	2	5	8	3	5	4	5	4	4	3	76	X	60S ribosomal protein L37a-like	0.837209	-1.19444	-0.25634	0.178609	215.76	Red	0.801034	-1.24839	-0.320065	0.104378	126.089	Red
GPCM_DN88790_c0_g1_i1::g.605162::m.605162	10.5234	23436	7	F212937.dat	Q07204_PB109M	285	18.9	5	5	12	6	8	6	9	6	6	7	8	4	3	3	2	12	4	7	3	8	4	8	3	117	X	ribosomal protein S9	0.835616	-1.19672	-0.259087	0.32943	397.951	Red	0.730594	-1.36875	-0.452859	0.061177	73.9018	Red
GPCM_DN106203_c0_g2_i2::g.378152::m.378152	5.89314	46137	11	F212929.dat	Q07072_PC101M	525	29.3	10	8	17	13	10	13	14	9	6	9	9	17	5	10	8	6	6	8	8	8	8	4	5	176	X	xanthine dehydrogenase/oxidase-like	0.835052	-1.19753	-0.260063	0.118793	143.502	Red	0.847652	-1.17973	-0.238456	0.159526	192.707	Red
GPCM_DN99735_c0_g1_i1::g.627753::m.627753	5.48308	51793	8	F212937.dat	Q07204_PB109M	321	19	7	7	8	4	3	3	3	2	2	1	1	2	4	2	1	8	0	4	0	3	1	2	2	48	0	eukaryotic translation initiation factor 3 subunit E-B-like isoform X2	0.833333	-1.2	-0.263034	0.284893	344.15	Red	0.777778	-1.28571	-0.36257	0.154882	187.098	Red
GPCM_DN107303_c0_g4_i1::g.419274::m.419274	4.66005	51847	7	F212937.dat	Q07204_PB109M	224	16.8	6	6	6	0	1	0	1	0	2	1	1	1	2	0	0	6	0	1	0	0	0	0	1	17	0	echinoderm microtubule-associated protein-like 2 isoform X2	0.833333	-1.2	-0.263034	0.425682	514.224	Red	0.679012	-1.47273	-0.55849	0.0333002	40.2266	Red
GPCM_DN104471_c7_g1_i1::g.256582::m.256582	8.80987	150109	4	F212927.dat	Q07070_PC99M	149	3.3	4	4	4	2	1	2	2	3	4	4	4	0	2	0	2	5	0	2	0	2	1	2	1	39	0	Serine racemase	0.833333	-1.2	-0.263034	0.417019	503.759	Red	0.703704	-1.42105	-0.50696	0.0808522	97.6695	Red
GPCM_DN111019_c0_g1_i1::g.68871::m.68871	8.56155	44674	4	F212937.dat	Q07204_PB109M	159	8.3	4	4	5	1	2	2	2	2	3	3	3	1	1	1	3	5	1	1	0	1	2	2	2	38	0	isocitrate dehydrogenase [NAD] subunit beta, mitochondrial-like isoform X1	0.833333	-1.2	-0.263034	0.196421	237.276	Red	0.814815	-1.22727	-0.295456	0.174345	210.609	Red
GPCM_DN111598_c2_g3_i1::g.209424::m.209424	5.94564	79995	4	F212937.dat	Q07204_PB109M	129	3.1	3	3	4	3	3	3	2	2	2	2	1	0	2	2	2	4	0	2	2	2	0	2	1	37	0	hypothetical protein DAPPUDRAFT_302911	0.833333	-1.2	-0.263034	0.229021	276.657	Red	0.814815	-1.22727	-0.295456	0.202137	244.181	Red
GPCM_DN112051_c4_g1_i1::g.227636::m.227636	9.78968	36287	4	F212925.dat	Q07068_PC97M	185	11.4	4	4	4	2	4	4	3	3	3	4	4	3	2	1	2	3	1	2	3	4	2	4	3	57	X	mitochondrial 2-oxoglutarate/malate carrier protein-like	0.833333	-1.2	-0.263034	0.116842	141.145	Red	0.820106	-1.21935	-0.286118	0.116501	140.733	Red
GPCM_DN112319_c3_g4_i11::g.248769::m.248769	9.07696	20896	4	F212931.dat	Q07074_PC103M	210	25.7	3	3	4	2	1	3	5	4	2	1	1	3	4	0	2	7	1	3	1	3	0	2	2	47	0	collagen alpha-1(VII) chain	0.833333	-1.2	-0.263034	0.414781	501.056	Red	0.709877	-1.4087	-0.49436	0.0941486	113.731	Red
GPCM_DN111800_c0_g1_i1::g.247591::m.247591	10.3873	17457	2	F212937.dat	Q07204_PB109M	83	15	2	2	3	1	1	0	1	0	2	2	1	0	0	0	0	3	0	0	1	0	0	0	1	13	0	40S ribosomal protein S13-like	0.833333	-1.2	-0.263034	0.458708	554.119	Red	0.679012	-1.47273	-0.55849	0.0652771	78.8547	Red
GPCM_DN41468_c0_g1_i1::g.594764::m.594764	6.20925	38150	2	F212929.dat	Q07072_PC101M	49	2.7	2	2	2	0	1	0	0	1	1	1	1	2	1	1	1	1	1	0	0	1	0	0	0	13	0	E3 ubiquitin-protein ligase UHRF1-like	0.833333	-1.2	-0.263034	0.264742	319.809	Red	0.802469	-1.24615	-0.317482	0.199356	240.822	Red
GPCM_DN98901_c0_g1_i1::g.557241::m.557241	8.62672	59200	8	F212937.dat	Q07204_PB109M	327	14.6	6	6	12	5	5	6	8	8	6	6	6	4	5	3	5	12	4	6	3	6	2	4	3	107	X	apoptosis inhibitor 5-A-like	0.830769	-1.2037	-0.26748	0.213346	257.722	Red	0.735043	-1.36047	-0.4441	0.0136421	16.4796	Red
GPCM_DN112149_c0_g1_i1::g.145305::m.145305	5.65289	547586	149	F212944.dat	Q07212_PB117M	6867	23.8	117	117	382	268	272	264	374	311	349	287	267	283	298	225	292	305	211	282	291	382	142	178	122	5403	X	uncharacterized protein LOC108666875	0.830316	-1.20436	-0.268268	0.0894061	108.003	Red	0.807005	-1.23915	-0.30935	0.0742781	89.728	Red
GPCM_DN106728_c1_g4_i1::g.6661::m.6661	9.52715	11743	4	F212937.dat	Q07204_PB109M	342	36.6	4	0	9	8	8	6	9	8	4	7	7	6	3	2	3	9	4	2	5	7	5	7	9	119	X	tubulin beta chain	0.828947	-1.20635	-0.270648	0.222291	268.527	Red	0.774854	-1.29057	-0.368004	0.109235	131.956	Red
GPCM_DN98396_c0_g1_i1::g.617328::m.617328	8.83727	22298	5	F212937.dat	Q07204_PB109M	230	32.8	5	4	9	2	3	3	1	2	1	4	2	4	3	2	3	9	4	1	4	4	1	2	0	55	0	hypothetical protein CBC06_03910	0.828571	-1.2069	-0.271302	0.324638	392.163	Red	0.730159	-1.36957	-0.453718	0.0811455	98.0238	Red
GPCM_DN107929_c5_g2_i1::g.114430::m.114430	5.17244	56738	7	F212937.dat	Q07204_PB109M	304	12	6	6	10	3	1	1	1	2	3	5	3	0	2	2	1	10	0	1	0	3	0	0	1	39	0	uncharacterized protein LOC108679354 isoform X2	0.827586	-1.20833	-0.273018	0.491627	593.885	Red	0.651341	-1.53529	-0.618515	0.0669102	80.8275	Green
GPCM_DN107442_c0_g1_i1::g.281459::m.281459	4.57877	64722	10	F212920.dat	Q07062_PC91M	508	16.7	8	8	16	13	13	14	16	14	15	16	15	13	16	13	16	12	12	14	10	2	10	9	7	250	X	adenosine deaminase CECR1-like	0.827338	-1.2087	-0.273451	0.0991572	119.782	Red	0.815348	-1.22647	-0.294513	0.110744	133.778	Red
GPCM_DN108672_c1_g3_i1::g.61091::m.61091	5.10032	53342	7	F212937.dat	Q07204_PB109M	451	8.2	6	0	15	5	6	6	6	7	8	6	6	5	5	1	2	15	3	5	4	5	4	5	5	109	X	tubulin beta-4A chain-like	0.826087	-1.21053	-0.275634	0.290149	350.5	Red	0.692432	-1.44419	-0.530257	0.00322513	3.89596	Red
GPCM_DN108672_c1_g1_i4::g.61162::m.61162	6.19964	10550	3	F212912.dat	Q07218_PB123M	176	51.5	3	0	4	4	3	2	4	3	5	5	4	3	3	3	3	3	3	3	2	2	2	3	4	64	X	tubulin beta chain-like isoform X1	0.826087	-1.21053	-0.275634	0.0441015	53.2746	Red	0.821256	-1.21765	-0.284096	0.04484	54.1667	Red
GPCM_DN111460_c0_g4_i4::g.296460::m.296460	4.66316	39231	15	F212916.dat	Q07058_PC87M	940	50	13	0	46	44	46	38	40	36	39	43	26	38	37	48	31	23	40	32	36	28	36	32	11	704	X	alpha-amylase	0.825758	-1.21101	-0.27621	0.0756088	91.3354	Red	0.850168	-1.17624	-0.23418	0.141582	171.032	Red
GPCM_DN109679_c2_g1_i11::g.350093::m.350093	4.61501	30660	2	F212944.dat	Q07212_PB117M	172	8	2	2	4	3	3	3	3	3	4	4	4	1	2	2	3	6	1	2	1	4	1	2	1	53	X	tropomyosin isoform X4	0.825	-1.21212	-0.277534	0.260205	314.328	Red	0.722222	-1.38462	-0.469485	0.028114	33.9617	Red
GPCM_DN105097_c0_g1_i2::g.384068::m.384068	5.59881	28773	12	F212933.dat	Q07200_PB105M	741	43.5	11	6	51	37	40	23	50	40	30	35	36	42	37	51	45	59	19	26	21	39	15	12	15	672	X	uncharacterized protein LOC108673699	0.824934	-1.21222	-0.27765	0.273614	330.526	Red	0.739758	-1.35179	-0.434874	0.0860505	103.949	Red
GPCM_DN107988_c0_g1_i1::g.113373::m.113373	9.19724	59236	7	F212937.dat	Q07204_PB109M	185	10.3	5	5	6	1	2	1	0	0	2	0	0	0	1	2	0	6	0	0	1	0	0	0	0	16	0	UDP-glucuronosyltransferase 2B19-like isoform X1	0.823529	-1.21429	-0.280108	0.464709	561.369	Red	0.653595	-1.53	-0.613532	0.059343	71.6863	Green
GPCM_DN109327_c4_g10_i1::g.158436::m.158436	4.48359	51498	5	F212920.dat	Q07062_PC91M	164	9.2	4	4	5	1	0	0	5	1	1	3	0	0	0	0	0	0	0	0	2	1	1	0	0	15	0	oplophorus-luciferin 2-monooxygenase non-catalytic subunit-like	0.823529	-1.21429	-0.280108	0.432242	522.148	Red	0.849673	-1.17692	-0.23502	0.516519	623.955	Red
GPCM_DN106896_c1_g1_i4::g.44277::m.44277	3.89012	34559	4	F212931.dat	Q07074_PC103M	270	21.1	4	2	9	2	2	2	1	4	2	0	1	2	9	1	1	1	0	0	0	0	0	0	1	29	0	C-type mannose receptor 2-like	0.823529	-1.21429	-0.280108	0.435252	525.784	Red	0.784314	-1.275	-0.350497	0.344854	416.584	Red
GPCM_DN109229_c0_g1_i1::g.488802::m.488802	5.75962	19929	2	F212931.dat	Q07074_PC103M	123	14	2	2	3	0	2	0	0	1	2	0	0	3	3	2	0	2	0	0	0	0	0	0	0	15	0	uncharacterized protein LOC108678794 isoform X2	0.823529	-1.21429	-0.280108	0.43134	521.059	Red	0.718954	-1.39091	-0.476028	0.180899	218.525	Red
GPCM_DN112177_c0_g1_i1::g.146630::m.146630	6.65652	53798	2	F212937.dat	Q07204_PB109M	104	4.2	2	2	2	0	0	2	1	0	1	2	1	0	0	1	0	2	0	0	0	0	0	0	1	11	0	integrin-linked protein kinase homolog pat-4-like	0.823529	-1.21429	-0.280108	0.391648	473.111	Red	0.718954	-1.39091	-0.476028	0.13227	159.782	Red
GPCM_DN104193_c0_g1_i1::g.40393::m.40393	9.73442	36656	21	F212937.dat	Q07204_PB109M	1201	46	21	19	67	42	39	43	44	45	45	47	44	38	39	22	38	67	24	36	26	45	25	37	32	778	X	ADP/ATP translocase 3-like	0.823394	-1.21448	-0.280344	0.0901257	108.872	Red	0.749235	-1.33469	-0.416509	0.00280035	3.38282	Red
GPCM_DN112475_c0_g1_i1::g.260528::m.260528	8.34399	25737	7	F212937.dat	Q07204_PB109M	350	23.9	6	6	13	16	6	11	11	9	10	10	11	10	11	9	10	13	9	10	6	10	2	7	7	188	X	receptor expression-enhancing protein 5-like	0.823009	-1.21505	-0.28102	0.0977951	118.137	Red	0.776794	-1.28734	-0.364395	0.0343433	41.4867	Red
GPCM_DN100323_c2_g1_i1::g.313433::m.313433	9.18568	21536	4	F212937.dat	Q07204_PB109M	146	25.4	4	4	9	1	2	1	3	2	4	1	2	1	1	0	0	9	0	2	0	3	0	0	0	32	0	mitochondrial cytochrome C oxidase subunit IV	0.821429	-1.21739	-0.283793	0.58057	701.329	Red	0.555556	-1.8	-0.847997	0.0236232	28.5368	Green
GPCM_DN110482_c3_g4_i1::g.83946::m.83946	5.25822	26326	2	F212943.dat	Q07210_PB115M	81	12.1	2	2	2	2	2	2	2	2	2	0	2	2	2	2	2	1	1	3	2	2	1	2	2	36	0	glutathione S-transferase Mu 2-like	0.821429	-1.21739	-0.283793	0.0634697	76.6714	Red	0.833333	-1.2	-0.263034	0.0911275	110.082	Red
GPCM_DN20327_c0_g1_i1::g.521044::m.521044	10.1404	16922	6	F212920.dat	Q07062_PC91M	307	26.3	6	3	44	8	7	5	44	5	1	7	9	5	16	8	13	3	7	7	8	6	11	3	6	179	X	elastin-like	0.82	-1.21951	-0.286304	0.572448	691.517	Red	0.866667	-1.15385	-0.206451	0.67443	814.711	Red
GPCM_DN112192_c1_g2_i2::g.145348::m.145348	4.28229	80825	11	F212914.dat	Q07056_PC85M	477	11.4	8	3	19	19	12	13	17	12	7	12	9	22	12	14	4	8	10	5	15	11	8	8	10	228	X	aminopeptidase N-like	0.815789	-1.22581	-0.293731	0.0886502	107.089	Red	0.82846	-1.20706	-0.271496	0.129323	156.223	Red
GPCM_DN104923_c0_g1_i1::g.338102::m.338102	11.0903	52806	4	F212922.dat	Q07064_PC93M	202	10.2	4	4	5	3	5	6	4	5	4	4	4	5	4	1	1	3	1	1	1	1	1	1	1	56	X	60S ribosomal protein L4-A-like	0.814815	-1.22727	-0.295456	0.146269	176.693	Red	0.740741	-1.35	-0.432959	0.0248463	30.0144	Red
GPCM_DN102823_c0_g1_i1::g.505807::m.505807	6.18067	33330	3	F212925.dat	Q07068_PC97M	109	10.9	2	2	2	0	1	1	1	0	1	2	0	0	0	0	0	3	0	0	0	0	0	0	1	10	0	superoxide dismutase [Mn], mitochondrial-like	0.8125	-1.23077	-0.29956	0.341926	413.046	Red	0.694444	-1.44	-0.526069	0.0695223	83.9829	Red
GPCM_DN105515_c0_g1_i2::g.219828::m.219828	9.23092	25487	3	F212920.dat	Q07062_PC91M	146	18.3	3	3	6	0	0	1	6	1	0	0	0	0	1	0	0	3	0	0	0	0	0	0	0	12	0	peptidyl-prolyl cis-trans isomerase-like	0.8125	-1.23077	-0.29956	0.556565	672.331	Red	0.625	-1.6	-0.678072	0.167851	202.764	Green
GPCM_DN109165_c0_g1_i1::g.215549::m.215549	9.71086	24193	2	F212937.dat	Q07204_PB109M	63	7	2	2	3	1	0	0	2	0	1	1	0	0	1	0	0	3	0	0	0	0	0	0	0	9	0	sperm-specific H1/protamine-like protein type 2	0.8125	-1.23077	-0.29956	0.432242	522.148	Red	0.625	-1.6	-0.678072	0.0238564	28.8185	Green
GPCM_DN150404_c0_g1_i1::g.453039::m.453039	7.64865	50186	5	F212937.dat	Q07204_PB109M	135	10.3	4	4	6	1	2	2	4	3	3	0	2	2	0	0	1	6	0	0	1	1	0	1	0	29	0	elongation factor 1-gamma-like	0.809524	-1.23529	-0.304855	0.340255	411.028	Red	0.687831	-1.45385	-0.539875	0.0640788	77.4072	Red
GPCM_DN104471_c8_g1_i1::g.256627::m.256627	6.4061	54679	3	F212931.dat	Q07074_PC103M	132	3.4	3	3	4	3	2	1	3	3	1	4	1	2	4	0	2	1	0	0	0	1	1	1	1	31	0	PP2AWBT-A	0.809524	-1.23529	-0.304855	0.268502	324.351	Red	0.793651	-1.26	-0.333424	0.249912	301.893	Red
GPCM_DN109907_c3_g1_i1::g.442624::m.442624	6.54176	56248	2	F212927.dat	Q07070_PC99M	71	3.4	2	2	2	0	1	1	2	1	1	1	2	1	1	1	0	0	1	1	1	1	0	1	1	18	0	molybdate-anion transporter-like isoform X1	0.809524	-1.23529	-0.304855	0.107348	129.676	Red	0.846561	-1.18125	-0.240314	0.183147	221.241	Red
GPCM_DN109300_c7_g5_i1::g.486097::m.486097	7.71796	63352	9	F212937.dat	Q07204_PB109M	278	15.3	7	7	8	4	2	0	4	3	1	0	2	1	1	1	0	8	0	1	2	0	1	0	1	32	0	delta-1-pyrroline-5-carboxylate dehydrogenase, mitochondrial-like	0.807692	-1.2381	-0.308122	0.491159	593.32	Red	0.598291	-1.67143	-0.741082	0.0416094	50.2642	Green
GPCM_DN112239_c2_g1_i2::g.461465::m.461465	7.18108	190027	27	F212937.dat	Q07204_PB109M	1149	12.3	20	3	43	30	22	18	26	34	30	26	35	21	17	13	23	43	10	15	13	27	1	9	5	418	X	hemolymph clottable protein-like isoform X1	0.807292	-1.23871	-0.308838	0.317048	382.994	Red	0.688657	-1.4521	-0.538142	0.0607305	73.3624	Red
GPCM_DN24709_c0_g1_i2::g.552678::m.552678	5.84161	27254	10	F212937.dat	Q07204_PB109M	420	45.1	10	9	14	3	2	2	4	3	4	5	5	4	4	3	4	14	3	5	0	4	2	1	2	74	0	glutathione S-transferase	0.804348	-1.24324	-0.314109	0.165935	200.45	Red	0.724638	-1.38	-0.464668	0.0297733	35.9662	Red
GPCM_DN111796_c3_g3_i1::g.246936::m.246936	4.81253	103177	15	F212931.dat	Q07074_PC103M	690	13.9	14	5	28	26	28	23	26	29	26	25	27	27	28	20	10	27	14	25	15	32	11	19	19	457	X	sodium-calcium exchanger	0.804	-1.24378	-0.314733	0.0604352	73.0057	Red	0.768889	-1.30058	-0.379153	0.0386341	46.67	Red
GPCM_DN165926_c0_g1_i1::g.180671::m.180671	5.01756	22662	9	F212946.dat	Q07214_PB119M	401	38.3	8	8	19	12	16	12	15	15	14	16	14	18	13	8	12	7	15	9	14	12	19	8	17	266	X	N-acetylated-alpha-linked acidic dipeptidase 2-like	0.803922	-1.2439	-0.314873	0.0311423	37.6199	Red	0.835149	-1.19739	-0.259895	0.067537	81.5847	Red
GPCM_DN61303_c0_g1_i1::g.533379::m.533379	9.07118	61358	26	F212937.dat	Q07204_PB109M	1108	31.8	23	21	47	25	28	26	34	28	39	33	32	19	28	13	27	47	16	22	18	33	23	28	17	536	X	ATP synthase subunit alpha, mitochondrial-like	0.802768	-1.24569	-0.316945	0.0575004	69.4604	Red	0.757401	-1.3203	-0.400871	0.0178946	21.6167	Red
GPCM_DN106203_c0_g2_i3::g.378159::m.378159	5.94303	38935	6	F212916.dat	Q07058_PC87M	310	17.7	6	4	10	9	10	8	10	8	6	8	9	11	5	8	7	5	5	7	7	7	7	3	3	143	X	xanthine dehydrogenase/oxidase-like	0.802326	-1.24638	-0.31774	0.0437727	52.8774	Red	0.813953	-1.22857	-0.296982	0.0702039	84.8063	Red
GPCM_DN110836_c8_g1_i1::g.499776::m.499776	6.65386	56690	22	F212920.dat	Q07062_PC91M	951	34	17	17	42	35	37	36	42	30	35	34	39	40	41	40	30	34	29	31	10	30	33	21	20	647	X	bleomycin hydrolase-like	0.8	-1.25	-0.321928	0.0292689	35.3569	Red	0.780864	-1.28063	-0.356856	0.0292678	35.3555	Red
GPCM_DN112239_c2_g2_i1::g.461484::m.461484	7.20408	21182	3	F212924.dat	Q07066_PC95M	154	24.2	3	3	5	2	2	3	2	3	5	2	3	2	3	1	2	7	1	2	1	2	0	1	1	45	0	hemolymph clottable protein-like isoform X1	0.8	-1.25	-0.321928	0.304292	367.584	Red	0.634921	-1.575	-0.655352	0.000830419	1.00315	Green
GPCM_DN85719_c0_g1_i1::g.636663::m.636663	5.95872	101271	3	F212937.dat	Q07204_PB109M	74	2.1	2	2	2	0	2	1	1	0	0	0	1	0	0	0	0	2	0	0	0	1	0	0	1	9	0	eIF-2-alpha kinase activator GCN1-like	0.8	-1.25	-0.321928	0.267603	323.265	Red	0.740741	-1.35	-0.432959	0.143188	172.971	Red
GPCM_DN88635_c0_g1_i1::g.556253::m.556253	11.4816	28891	3	F212937.dat	Q07204_PB109M	110	11	3	3	4	0	0	1	2	0	1	1	0	0	0	0	0	4	0	0	0	0	0	0	0	9	0	ribosomal protein L8	0.8	-1.25	-0.321928	0.330726	399.517	Red	0.666667	-1.5	-0.584963	0.0521772	63.0301	Green
GPCM_DN108907_c0_g1_i1::g.474414::m.474414	6.67789	85035	37	F212920.dat	Q07062_PC91M	2205	51.1	32	24	93	83	97	77	93	82	75	90	107	91	95	82	63	68	65	81	58	60	46	64	45	1522	X	phenoloxidase 2-like	0.797516	-1.25389	-0.326415	0.00458291	5.53615	Red	0.79089	-1.2644	-0.338451	0.00654544	7.90689	Red
GPCM_DN105427_c0_g1_i1::g.386030::m.386030	5.1225	44025	13	F212916.dat	Q07058_PC87M	482	23.6	10	10	17	11	17	7	12	10	8	26	10	9	9	5	7	2	6	6	9	4	8	2	4	172	X	N-acetylated-alpha-linked acidic dipeptidase 2-like	0.797468	-1.25397	-0.326501	0.252178	304.631	Red	0.843882	-1.185	-0.244887	0.370048	447.018	Red
GPCM_DN110383_c0_g2_i1::g.436577::m.436577	5.29369	109608	28	F212937.dat	Q07204_PB109M	1813	29.9	26	26	80	51	42	49	46	55	63	50	38	36	39	36	30	80	32	34	24	46	24	31	35	841	X	sarco/endoplasmic reticulum Ca2+ ATPase	0.797071	-1.25459	-0.32722	0.111373	134.539	Red	0.699675	-1.42924	-0.515244	0.000621931	0.751292	Red
GPCM_DN110237_c0_g1_i2::g.264896::m.264896	4.85046	31798	7	F212937.dat	Q07204_PB109M	326	18.8	5	5	6	4	4	7	5	2	5	4	4	4	2	2	1	6	2	3	2	4	1	3	2	67	X	ryanodine receptor-like, partial	0.795455	-1.25714	-0.330149	0.117171	141.543	Red	0.732323	-1.36552	-0.449448	0.0287385	34.7162	Red
GPCM_DN108673_c0_g1_i6::g.62957::m.62957	5.08968	36563	21	F212914.dat	Q07056_PC85M	1300	82	20	1	357	357	285	377	319	370	327	335	410	325	406	357	383	246	323	372	331	220	113	285	97	6238	X	hemocyanin-like	0.795118	-1.25768	-0.33076	0.0659901	79.716	Red	0.803707	-1.24423	-0.315259	0.107816	130.242	Red
GPCM_DN106036_c1_g2_i14::g.469720::m.469720	4.79898	14761	8	F212937.dat	Q07204_PB109M	493	52.3	8	1	99	93	96	90	77	99	84	91	83	94	80	83	94	99	61	59	40	69	62	66	72	1592	X	actin-5, muscle-specific-like isoform X3	0.794872	-1.25806	-0.331206	0.00882091	10.6557	Red	0.761799	-1.31268	-0.392518	0.00274872	3.32045	Red
GPCM_DN112017_c7_g1_i3::g.226867::m.226867	5.08268	26068	13	F212937.dat	Q07204_PB109M	602	42.6	11	3	20	17	13	10	11	9	10	10	14	13	14	10	11	20	5	15	6	14	7	8	9	226	X	glutathione S-transferase Mu 2-like	0.793893	-1.25962	-0.332983	0.0832243	100.535	Red	0.729432	-1.37093	-0.455155	0.0130629	15.78	Red
GPCM_DN112277_c11_g3_i2::g.461794::m.461794	6.46907	14869	4	F212937.dat	Q07204_PB109M	218	37.3	4	0	14	3	5	3	4	5	9	5	7	4	8	2	3	14	2	5	2	4	3	3	3	94	X	slow-type skeletal muscle actin 5	0.793651	-1.26	-0.333424	0.307087	370.961	Red	0.634921	-1.575	-0.655352	0.0075351	9.1024	Green
GPCM_DN85603_c0_g1_i1::g.564394::m.564394	10.7324	16089	3	F212929.dat	Q07072_PC101M	171	24.6	3	3	7	9	10	6	10	7	8	9	8	7	8	6	7	10	6	7	6	6	5	6	4	145	X	60S ribosomal protein L27-like	0.793478	-1.26027	-0.333737	0.00903816	10.9181	Red	0.748792	-1.33548	-0.417363	0.000390198	0.471359	Red
GPCM_DN110587_c4_g1_i10::g.200320::m.200320	7.28505	65804	7	F212937.dat	Q07204_PB109M	426	16.4	7	7	12	1	0	6	2	3	0	0	0	0	2	0	0	12	0	0	0	5	0	1	0	32	0	endochitinase-like	0.791667	-1.26316	-0.337035	0.570292	688.912	Red	0.555556	-1.8	-0.847997	0.133943	161.803	Green
GPCM_DN110587_c4_g1_i1::g.200203::m.200203	7.5366	64105	2	F212918.dat	Q07060_PC89M	78	4.5	2	2	6	1	0	6	2	3	0	0	0	0	2	0	0	6	0	0	0	2	0	1	0	23	0	endochitinase-like	0.791667	-1.26316	-0.337035	0.570292	688.912	Red	0.555556	-1.8	-0.847997	0.133943	161.803	Green
GPCM_DN108673_c0_g3_i1::g.62940::m.62940	5.02589	24125	16	F212925.dat	Q07068_PC97M	1233	50	15	2	293	351	275	331	308	319	302	293	378	300	345	376	356	247	263	321	276	210	107	261	112	5731	X	hemocyanin subunit 1	0.790162	-1.26556	-0.33978	0.047996	57.9792	Red	0.792168	-1.26236	-0.336121	0.076109	91.9397	Red
GPCM_DN111855_c2_g4_i1::g.108220::m.108220	4.4339	12072	6	F212914.dat	Q07056_PC85M	303	45.4	5	0	10	10	10	10	11	7	14	9	10	11	16	5	8	22	5	13	1	13	3	6	6	190	X	tubulin alpha-1C chain-like	0.789474	-1.26667	-0.341037	0.25094	303.136	Red	0.672515	-1.48696	-0.572362	0.0361156	43.6277	Red
GPCM_DN102179_c0_g1_i1::g.151772::m.151772	9.9348	22397	3	F212931.dat	Q07074_PC103M	73	9.1	2	2	2	1	0	1	2	1	1	1	0	1	2	1	0	3	1	0	0	0	0	0	0	15	0	60S ribosomal protein L9-like	0.789474	-1.26667	-0.341037	0.279316	337.414	Red	0.643275	-1.55455	-0.636493	0.00966368	11.6737	Green
GPCM_DN130879_c0_g1_i1::g.421686::m.421686	6.09766	19797	3	F212922.dat	Q07064_PC93M	140	14.7	3	3	3	2	2	3	2	3	2	3	2	2	0	0	1	2	0	1	0	1	0	0	0	26	0	glycogen [starch] synthase-like	0.789474	-1.26667	-0.341037	0.127467	153.98	Red	0.701754	-1.425	-0.510962	0.0118294	14.2899	Red
GPCM_DN107591_c3_g2_i1::g.233871::m.233871	8.67881	24226	2	F212937.dat	Q07204_PB109M	124	14.9	2	2	3	1	1	1	1	1	0	1	1	1	1	1	1	3	0	0	0	2	0	0	0	16	0	calcium/calmodulin-dependent protein kinase type II alpha chain isoform X13	0.789474	-1.26667	-0.341037	0.127467	153.98	Red	0.760234	-1.31538	-0.395485	0.110758	133.796	Red
GPCM_DN111936_c1_g3_i1::g.392099::m.392099	10.9233	25560	4	F212937.dat	Q07204_PB109M	201	17.3	4	4	9	7	9	7	10	6	8	7	8	7	6	5	4	9	7	3	6	4	5	7	9	134	X	60S ribosomal protein L13a-like	0.788235	-1.26866	-0.343302	0.0210757	25.4594	Red	0.771242	-1.29661	-0.374745	0.0205344	24.8056	Red
GPCM_DN103872_c0_g1_i1::g.432189::m.432189	6.39562	60094	7	F212937.dat	Q07204_PB109M	387	14.2	7	7	8	2	2	2	2	3	2	2	2	3	3	2	3	8	1	2	2	3	1	2	1	48	X	T-complex protein 1 subunit gamma-like isoform X1	0.787879	-1.26923	-0.343954	0.0191579	23.1428	Red	0.740741	-1.35	-0.432959	0.00198315	2.39565	Red
GPCM_DN104679_c0_g1_i2::g.259875::m.259875	9.01373	19926	4	F212937.dat	Q07204_PB109M	147	14.9	3	3	5	1	1	3	2	3	2	3	3	3	3	2	3	5	1	3	0	2	0	1	0	41	0	ubiquitin-conjugating enzyme E2 N	0.787879	-1.26923	-0.343954	0.200521	242.23	Red	0.707071	-1.41429	-0.500074	0.066004	79.7328	Red
GPCM_DN110875_c5_g1_i2::g.504265::m.504265	4.2392	19448	11	F212937.dat	Q07204_PB109M	625	43.6	10	8	52	37	41	43	37	49	39	50	43	33	40	31	41	52	34	30	22	29	12	38	31	732	X	myosin regulatory light chain 2-like	0.787589	-1.2697	-0.344484	0.0358955	43.3617	Red	0.734553	-1.36137	-0.445061	0.00541945	6.54669	Red
GPCM_DN107701_c2_g1_i1::g.399118::m.399118	8.44653	50894	13	F212937.dat	Q07204_PB109M	476	26.2	13	12	20	2	5	3	4	4	5	4	3	3	4	0	5	20	3	2	0	6	1	3	1	78	0	isocitrate dehydrogenase, partial	0.787234	-1.27027	-0.345135	0.260214	314.338	Red	0.661939	-1.51071	-0.595231	0.0331041	39.9897	Green
GPCM_DN107925_c0_g1_i1::g.114761::m.114761	6.17909	48424	15	F212937.dat	Q07204_PB109M	798	34.1	14	14	37	29	28	30	32	34	34	27	30	31	22	20	26	37	23	20	19	26	20	21	19	528	X	probable phosphoglycerate kinase	0.786885	-1.27083	-0.345775	0.00483794	5.84424	Red	0.739526	-1.35222	-0.435326	2.96419e-05	0.0358074	Orange
GPCM_DN108740_c1_g1_i4::g.30737::m.30737	6.01587	87264	7	F212920.dat	Q07062_PC91M	287	7.7	6	2	9	3	8	6	9	4	2	4	4	8	8	6	4	6	5	6	1	3	2	2	3	94	X	alpha-1-antitrypsin-like	0.786885	-1.27083	-0.345775	0.181528	219.286	Red	0.746812	-1.33902	-0.421182	0.119331	144.152	Red
GPCM_DN111647_c2_g1_i1::g.49425::m.49425	5.98382	22092	13	F212914.dat	Q07056_PC85M	570	60.6	12	12	20	20	2	11	16	13	16	15	10	18	18	5	13	9	9	9	13	11	6	7	0	221	0	lactoylglutathione lyase-like	0.786325	-1.27174	-0.346803	0.176145	212.783	Red	0.778727	-1.28415	-0.36081	0.186508	225.302	Red
GPCM_DN111647_c2_g1_i2::g.49435::m.49435	5.98934	22090	9	F212943.dat	Q07210_PB115M	356	46.1	9	9	15	13	2	8	14	9	11	13	8	15	14	5	13	9	9	9	15	11	6	7	0	191	0	lactoylglutathione lyase-like	0.786325	-1.27174	-0.346803	0.176145	212.783	Red	0.778727	-1.28415	-0.36081	0.186508	225.302	Red
GPCM_DN151893_c0_g1_i1::g.507588::m.507588	4.79811	28192	3	F212944.dat	Q07212_PB117M	125	12	3	3	4	1	2	1	2	1	2	2	2	3	2	1	1	1	1	3	1	4	0	0	0	30	0	uncharacterized protein LOC108670661 isoform X7	0.785714	-1.27273	-0.347923	0.216595	261.647	Red	0.793651	-1.26	-0.333424	0.277981	335.802	Red
GPCM_DN78153_c0_g1_i1::g.542538::m.542538	10.2769	13376	3	F212937.dat	Q07204_PB109M	90	17.5	2	2	2	0	0	1	1	1	0	0	0	1	0	1	0	2	0	0	0	0	0	0	0	7	0	40S ribosomal protein S25-like	0.785714	-1.27273	-0.347923	0.138148	166.883	Red	0.793651	-1.26	-0.333424	0.163528	197.542	Red
GPCM_DN103683_c0_g1_i1::g.326746::m.326746	9.07629	22099	2	F212920.dat	Q07062_PC91M	162	12.7	2	2	3	4	4	3	3	2	2	3	5	3	3	4	4	2	2	3	1	2	2	2	1	55	X	defense protein l(2)34Fc-like	0.785714	-1.27273	-0.347923	0.0577708	69.7871	Red	0.793651	-1.26	-0.333424	0.0858545	103.712	Red
GPCM_DN110384_c0_g1_i14::g.436096::m.436096	5.6238	30416	2	F212927.dat	Q07070_PC99M	63	9	2	1	2	0	0	1	1	0	1	0	2	0	1	0	0	1	0	0	0	0	0	0	0	7	0	hypothetical protein A6K26_009580, partial	0.785714	-1.27273	-0.347923	0.138148	166.883	Red	0.714286	-1.4	-0.485427	0.0367875	44.4393	Red
GPCM_DN110657_c0_g1_i1::g.369172::m.369172	4.25131	33440	2	F212924.dat	Q07066_PC95M	153	8	2	1	2	0	1	2	1	0	2	2	1	0	3	0	0	1	0	0	0	0	0	0	0	13	0	Oplophorus-luciferin 2-monooxygenase non-catalytic subunit; Flags: Precursor	0.785714	-1.27273	-0.347923	0.138148	166.883	Red	0.714286	-1.4	-0.485427	0.0367875	44.4393	Red
GPCM_DN107403_c0_g2_i1::g.285994::m.285994	10.0583	20239	4	F212920.dat	Q07062_PC91M	236	14.2	4	1	27	5	5	6	27	6	2	4	5	4	8	5	7	3	6	6	6	5	8	2	4	124	X	elastin-like	0.78481	-1.27419	-0.349584	0.424335	512.597	Red	0.815752	-1.22586	-0.293797	0.492498	594.938	Red
GPCM_DN106285_c1_g1_i2::g.379247::m.379247	7.95274	18183	6	F212920.dat	Q07062_PC91M	545	60.8	6	6	43	13	9	26	43	23	13	12	14	16	30	11	23	42	7	14	5	17	9	16	10	353	X	defense protein l(2)34Fc-like	0.784689	-1.27439	-0.349807	0.357919	432.367	Red	0.643275	-1.55455	-0.636493	0.0723575	87.4078	Green
GPCM_DN110960_c0_g3_i1::g.170865::m.170865	4.93925	75829	24	F212920.dat	Q07062_PC91M	1076	33	17	15	30	27	28	25	30	25	17	29	23	26	18	21	14	18	17	15	15	19	26	13	21	427	X	xanthine dehydrogenase/oxidase-like	0.784232	-1.27513	-0.350647	0.00801614	9.6835	Red	0.783771	-1.27588	-0.351495	0.012433	15.019	Red
GPCM_DN112249_c1_g2_i1::g.464232::m.464232	5.34895	116926	27	F212937.dat	Q07204_PB109M	1428	22.7	24	24	62	30	29	23	42	36	41	32	40	20	31	18	22	62	14	21	13	33	21	23	19	570	X	sodium-potassium ATPase	0.782748	-1.27755	-0.353381	0.167019	201.758	Red	0.660277	-1.51452	-0.598857	0.00125929	1.52122	Green
GPCM_DN49354_c0_g1_i1::g.508980::m.508980	9.07502	39640	11	F212937.dat	Q07204_PB109M	567	29.8	11	11	35	11	11	15	19	14	22	19	16	9	15	5	9	35	3	13	8	17	9	9	10	269	X	hypothetical protein	0.782609	-1.27778	-0.353637	0.259561	313.549	Red	0.634921	-1.575	-0.655352	0.00619802	7.4872	Green
GPCM_DN110280_c1_g5_i1::g.269187::m.269187	5.2871	18780	8	F212924.dat	Q07066_PC95M	321	32.3	8	1	17	13	13	12	16	15	17	18	19	14	14	10	13	23	8	13	8	14	7	10	10	267	X	beta-actin	0.782609	-1.27778	-0.353637	0.0525751	63.5107	Red	0.703934	-1.42059	-0.506488	0.000536187	0.647714	Red
GPCM_DN92832_c0_g1_i1::g.530049::m.530049	11.389	23373	8	F212937.dat	Q07204_PB109M	300	25.7	7	7	11	14	11	9	11	9	11	11	12	11	14	7	8	11	7	8	7	10	8	10	9	198	X	60S ribosomal protein L18-like	0.782609	-1.27778	-0.353637	0.000442396	0.534415	Red	0.772947	-1.29375	-0.371559	0.000449251	0.542695	Red
GPCM_DN108815_c2_g1_i3::g.37627::m.37627	10.3818	14450	3	F212918.dat	Q07060_PC89M	103	24.8	3	3	4	1	2	4	2	1	1	2	1	2	1	1	0	1	2	0	1	0	1	1	1	25	0	hypothetical protein BOX15_Mlig028030g3, partial	0.782609	-1.27778	-0.353637	0.0634697	76.6714	Red	0.772947	-1.29375	-0.371559	0.0725669	87.6608	Red
GPCM_DN110189_c1_g1_i3::g.404280::m.404280	6.60893	33163	3	F212937.dat	Q07204_PB109M	115	10.4	2	2	2	1	1	1	1	2	2	1	1	2	1	0	1	2	2	0	1	0	0	2	1	22	0	NADH dehydrogenase [ubiquinone] iron-sulfur protein 3, mitochondrial-like	0.782609	-1.27778	-0.353637	0.108089	130.571	Red	0.772947	-1.29375	-0.371559	0.124281	150.131	Red
GPCM_DN110189_c1_g1_i7::g.404295::m.404295	5.75932	32247	2	F212939.dat	Q07206_PB111M	107	5	2	2	2	1	1	1	1	2	2	1	1	2	1	0	1	1	2	0	1	0	0	2	1	21	0	NADH dehydrogenase [ubiquinone] iron-sulfur protein 3, mitochondrial-like	0.782609	-1.27778	-0.353637	0.108089	130.571	Red	0.772947	-1.29375	-0.371559	0.124281	150.131	Red
GPCM_DN100975_c0_g1_i1::g.12786::m.12786	8.92074	48010	8	F212937.dat	Q07204_PB109M	386	17.2	6	6	19	11	6	10	8	11	8	12	13	5	9	5	9	19	3	6	2	9	5	5	6	162	X	aspartate aminotransferase, mitochondrial-like	0.782178	-1.27848	-0.354431	0.22024	266.05	Red	0.649065	-1.54068	-0.623565	0.00555046	6.70496	Green
GPCM_DN111945_c4_g1_i4::g.388895::m.388895	8.99507	36106	6	F212924.dat	Q07066_PC95M	302	15.7	5	5	10	6	6	8	7	8	10	11	9	7	7	7	6	9	4	4	5	5	5	7	6	137	X	malate dehydrogenase, mitochondrial-like	0.781609	-1.27941	-0.355481	0.0138447	16.7244	Red	0.740741	-1.35	-0.432959	0.00222758	2.69091	Red
GPCM_DN156976_c0_g1_i1::g.100655::m.100655	6.24845	19407	4	F212937.dat	Q07204_PB109M	205	19.9	4	4	7	2	2	1	3	2	1	4	2	1	4	0	3	7	0	3	0	3	0	1	0	39	0	vinculin isoform X4	0.78125	-1.28	-0.356144	0.35433	428.031	Red	0.625	-1.6	-0.678072	0.0510186	61.6304	Green
GPCM_DN112239_c2_g1_i13::g.461562::m.461562	8.47178	179257	28	F212922.dat	Q07064_PC93M	1076	10.9	19	2	42	35	27	24	33	42	33	28	44	25	24	13	22	42	7	16	11	27	1	9	5	468	X	hemolymph clottable protein-like isoform X1	0.780105	-1.28188	-0.35826	0.251769	304.137	Red	0.663176	-1.50789	-0.592536	0.0441618	53.3475	Green
GPCM_DN101002_c0_g1_i1::g.110490::m.110490	4.72931	31625	6	F212937.dat	Q07204_PB109M	269	19.9	6	4	7	2	1	3	3	2	1	2	1	1	1	1	1	7	1	1	1	2	1	1	2	35	X	14-3-3 protein epsilon isoform X1	0.777778	-1.28571	-0.36257	0.0532706	64.3509	Red	0.781893	-1.27895	-0.354957	0.059343	71.6863	Red
GPCM_DN101537_c0_g1_i1::g.141996::m.141996	9.46488	12213	6	F212937.dat	Q07204_PB109M	247	34.2	6	5	9	2	2	1	4	3	2	5	5	0	2	0	0	9	0	2	1	3	1	3	2	47	0	cytochrome c-like	0.777778	-1.28571	-0.36257	0.324153	391.577	Red	0.648148	-1.54286	-0.625604	0.0731086	88.3152	Green
GPCM_DN100319_c0_g1_i1::g.313573::m.313573	8.4704	48077	3	F212920.dat	Q07062_PC91M	192	8.8	3	3	3	5	2	3	3	3	2	4	2	2	2	0	1	2	2	2	0	2	1	0	1	39	0	glutamate-gated chloride channel-like	0.777778	-1.28571	-0.36257	0.0785777	94.9219	Red	0.740741	-1.35	-0.432959	0.0528204	63.8071	Red
GPCM_DN93261_c0_g1_i1::g.607281::m.607281	5.2735	104751	59	F212937.dat	Q07204_PB109M	3208	56.3	53	53	148	84	88	87	81	95	91	104	101	78	79	53	70	148	54	56	43	73	46	71	55	1557	X	alpha-actinin, sarcomeric-like isoform X1, partial	0.775723	-1.28912	-0.366387	0.0604217	72.9894	Red	0.680796	-1.46887	-0.554705	2.03962e-05	0.0246386	Orange
GPCM_DN101985_c0_g1_i1::g.274733::m.274733	5.30586	55640	3	F212920.dat	Q07062_PC91M	115	6.9	3	3	4	2	2	4	4	3	2	2	2	2	3	1	1	2	1	1	1	2	2	1	2	40	X	cystathionine beta-synthase-like	0.774194	-1.29167	-0.369234	0.00236165	2.85288	Red	0.752688	-1.32857	-0.409876	0.00161743	1.95386	Red
GPCM_DN103676_c1_g2_i1::g.326626::m.326626	11.2602	12448	2	F212925.dat	Q07068_PC97M	54	13.9	2	2	3	2	3	1	0	1	1	3	2	1	1	1	1	1	1	0	2	0	0	1	0	22	0	hypothetical conserved protein	0.772727	-1.29412	-0.371969	0.104631	126.394	Red	0.757576	-1.32	-0.400538	0.103489	125.015	Red
GPCM_DN106036_c1_g1_i4::g.469686::m.469686	4.90438	16075	6	F212937.dat	Q07204_PB109M	383	52.1	6	0	88	82	84	77	66	88	75	82	72	82	70	68	80	88	51	50	35	58	52	57	59	1376	X	actin-5, muscle-specific-like isoform X4	0.771574	-1.29605	-0.374124	0.0052681	6.36387	Red	0.73181	-1.36647	-0.450458	0.000706885	0.853917	Red
GPCM_DN108887_c0_g1_i1::g.35643::m.35643	5.16212	71017	20	F212937.dat	Q07204_PB109M	671	21.2	13	13	26	16	18	17	16	16	20	21	24	15	21	9	16	26	9	9	9	10	6	15	14	307	X	chromosome partition protein Smc-like isoform X1	0.769697	-1.29921	-0.377638	0.0361444	43.6624	Red	0.700337	-1.42788	-0.513879	0.00126	1.52209	Red
GPCM_DN106193_c0_g1_i1::g.271344::m.271344	8.68934	42627	6	F212920.dat	Q07062_PC91M	280	13.5	5	5	8	5	6	6	8	7	7	8	7	4	5	5	5	9	3	6	4	6	2	5	3	111	X	innexin inx2-like	0.768116	-1.30189	-0.380604	0.00720693	8.70597	Red	0.740741	-1.35	-0.432959	0.00331906	4.00943	Red
GPCM_DN108902_c6_g1_i12::g.472155::m.472155	9.30039	23823	4	F212924.dat	Q07066_PC95M	197	15.9	4	4	7	7	9	5	7	6	7	6	9	5	7	4	5	4	3	4	4	4	5	4	6	111	X	PRA1 family protein 2-like	0.768116	-1.30189	-0.380604	0.00190345	2.29937	Red	0.772947	-1.29375	-0.371559	0.0030189	3.64683	Red
GPCM_DN76068_c0_g1_i1::g.558256::m.558256	5.01321	104977	12	F212937.dat	Q07204_PB109M	467	10.5	9	9	13	2	2	2	3	4	2	5	1	2	4	2	2	13	0	2	0	2	0	0	1	49	0	spectrin beta chain-like	0.766667	-1.30435	-0.383329	0.351782	424.953	Red	0.592593	-1.6875	-0.754888	0.0349462	42.215	Green
GPCM_DN110032_c1_g2_i2::g.121761::m.121761	8.97483	48720	4	F212937.dat	Q07204_PB109M	287	11.3	4	4	6	1	1	2	2	2	3	2	3	2	2	2	1	6	1	2	0	1	0	0	1	34	0	cytochrome b-c1 complex subunit 2, mitochondrial-like	0.766667	-1.30435	-0.383329	0.200208	241.851	Red	0.62963	-1.58824	-0.667425	0.00442233	5.34217	Green
GPCM_DN106036_c1_g2_i6::g.469691::m.469691	4.99164	17050	9	F212937.dat	Q07204_PB109M	627	50.7	9	0	93	83	86	80	68	89	74	82	74	85	70	69	82	93	51	51	35	60	52	56	60	1400	X	actin-5, muscle-specific-like isoform X1	0.766542	-1.30456	-0.383564	0.00467728	5.65015	Red	0.728256	-1.37314	-0.457482	0.00080081	0.967378	Red
GPCM_DN97358_c0_g2_i1::g.630095::m.630095	7.54258	139412	11	F212918.dat	Q07060_PC89M	542	7.7	10	10	33	22	25	33	18	29	22	25	23	14	15	19	7	9	22	7	18	14	20	27	27	396	X	collagen alpha-1(I) chain-like isoform X2	0.765957	-1.30556	-0.384664	0.0839404	101.4	Red	0.803783	-1.24412	-0.315123	0.153231	185.103	Red
GPCM_DN106036_c1_g2_i1::g.469670::m.469670	5.01894	29306	11	F212937.dat	Q07204_PB109M	768	40.6	11	3	103	84	88	81	69	90	79	84	76	85	72	69	82	103	51	52	35	61	52	56	60	1429	X	cardiac-type actin 1	0.765281	-1.30671	-0.385938	0.00802948	9.69961	Red	0.715838	-1.39696	-0.482295	0.000465687	0.56255	Red
GPCM_DN93588_c0_g1_i1::g.513321::m.513321	6.12035	24380	4	F212937.dat	Q07204_PB109M	138	16.7	4	4	5	1	0	1	1	0	1	1	2	0	0	0	0	5	0	0	0	0	0	0	0	12	0	ras-related protein Rab-1A-like	0.764706	-1.30769	-0.387023	0.29314	354.113	Red	0.588235	-1.7	-0.765535	0.00953461	11.5178	Green
GPCM_DN106699_c0_g1_i1::g.321190::m.321190	5.11013	18505	2	F212916.dat	Q07058_PC87M	104	11.6	2	2	2	0	2	0	1	1	1	1	1	0	0	0	0	1	0	1	0	1	0	0	0	10	0	probable methylmalonate-semialdehyde dehydrogenase [acylating], mitochondrial	0.764706	-1.30769	-0.387023	0.14667	177.177	Red	0.718954	-1.39091	-0.476028	0.0843067	101.842	Red
GPCM_DN109502_c2_g2_i1::g.188413::m.188413	4.88271	44883	2	F212937.dat	Q07204_PB109M	80	5.9	2	2	2	1	1	0	1	1	0	1	1	0	1	1	0	2	1	0	0	0	0	1	0	12	0	hypothetical protein CAPTEDRAFT_154135	0.764706	-1.30769	-0.387023	0.0805539	97.3091	Red	0.718954	-1.39091	-0.476028	0.0377029	45.5451	Red
GPCM_DN81075_c0_g1_i1::g.614040::m.614040	5.5824	45519	2	F212944.dat	Q07212_PB117M	59	5.8	2	2	2	0	1	1	2	0	1	0	0	0	2	0	0	1	0	0	0	2	0	0	0	10	0	ATP-citrate synthase	0.764706	-1.30769	-0.387023	0.250789	302.954	Red	0.718954	-1.39091	-0.476028	0.180899	218.525	Red
GPCM_DN112239_c2_g1_i3::g.461481::m.461481	9.15466	24599	9	F212922.dat	Q07064_PC93M	610	37.3	8	1	17	17	11	10	13	17	12	15	18	11	9	8	13	17	1	8	4	12	0	7	1	204	0	hemolymph clottable protein-like isoform X1	0.764151	-1.30864	-0.38807	0.240455	290.47	Red	0.660377	-1.51429	-0.598637	0.0743439	89.8075	Green
GPCM_DN112017_c7_g1_i1::g.226849::m.226849	5.20674	26118	15	F212937.dat	Q07204_PB109M	691	58.3	13	4	23	18	15	10	14	10	12	13	15	16	15	10	12	23	6	11	6	16	9	11	9	251	X	glutathione S-transferase Mu 2-like	0.763514	-1.30973	-0.389274	0.0239298	28.9072	Red	0.705706	-1.41702	-0.502861	0.00181527	2.19285	Red
GPCM_DN103833_c0_g1_i6::g.431740::m.431740	6.98489	23592	4	F212944.dat	Q07212_PB117M	262	23.9	4	1	5	3	1	1	4	4	3	2	3	3	4	1	0	6	0	2	0	5	1	0	4	47	0	reticulon-1-A-like isoform X1	0.763158	-1.31034	-0.389947	0.284204	343.319	Red	0.643275	-1.55455	-0.636493	0.0831552	100.451	Green
GPCM_DN110537_c2_g2_i1::g.199803::m.199803	8.11668	46785	6	F212920.dat	Q07062_PC91M	227	12	4	4	5	1	0	2	5	2	1	1	2	1	1	0	0	6	0	0	0	1	0	0	0	23	0	hydroxysteroid dehydrogenase-like protein 2	0.761905	-1.3125	-0.392317	0.4231	511.105	Red	0.529101	-1.89	-0.918386	0.020701	25.0068	Green
GPCM_DN110508_c1_g2_i1::g.201076::m.201076	5.47291	158688	2	F212931.dat	Q07074_PC103M	72	1.2	2	2	2	1	1	1	2	2	0	1	1	2	2	1	1	1	0	1	0	1	0	1	0	19	0	probable chitinase 3	0.761905	-1.3125	-0.392317	0.0542496	65.5335	Red	0.740741	-1.35	-0.432959	0.0446948	53.9914	Red
GPCM_DN102455_c0_g1_i1::g.506473::m.506473	8.10001	139817	6	F212937.dat	Q07204_PB109M	210	5.2	5	5	6	1	1	1	3	1	3	0	3	1	2	0	1	6	0	0	0	1	1	1	1	27	0	coatomer subunit alpha-like isoform X2	0.76	-1.31579	-0.395929	0.235024	283.909	Red	0.622222	-1.60714	-0.684498	0.0182449	22.0398	Green
GPCM_DN108910_c0_g5_i4::g.473857::m.473857	5.53128	28787	5	F212931.dat	Q07074_PC103M	287	10.1	5	3	15	14	12	14	14	13	13	12	11	14	15	13	13	13	9	10	5	12	6	7	9	229	X	tubulin alpha-3E chain, partial	0.758865	-1.31776	-0.398084	0.00627558	7.5809	Red	0.732861	-1.36452	-0.448389	0.00484516	5.85295	Red
GPCM_DN108910_c0_g5_i5::g.473877::m.473877	5.59574	27020	5	F212912.dat	Q07218_PB123M	250	9.8	5	2	13	14	12	14	14	13	13	12	11	14	14	13	13	13	9	10	5	12	6	7	13	232	X	tubulin alpha-3E chain	0.758865	-1.31776	-0.398084	0.00627558	7.5809	Red	0.732861	-1.36452	-0.448389	0.00484516	5.85295	Red
GPCM_DN27587_c0_g1_i1::g.576725::m.576725	7.00524	16758	3	F212916.dat	Q07058_PC87M	123	25	3	3	4	1	4	2	3	1	1	2	3	1	2	0	2	4	1	0	1	2	0	1	1	32	0	ubiquitin-conjugating enzyme E2-17 kDa	0.758621	-1.31818	-0.398549	0.161527	195.125	Red	0.651341	-1.53529	-0.618515	0.0165191	19.9551	Green
GPCM_DN108672_c1_g5_i2::g.61153::m.61153	4.74725	30791	10	F212937.dat	Q07204_PB109M	618	30.1	10	1	24	11	10	12	8	14	15	9	11	9	10	5	7	24	6	10	4	6	4	6	11	192	X	Tubulin beta-1 chain	0.756303	-1.32222	-0.402965	0.125986	152.191	Red	0.634921	-1.575	-0.655352	0.000958235	1.15755	Green
GPCM_DN111282_c0_g1_i1::g.334287::m.334287	5.1063	26902	3	F212918.dat	Q07060_PC89M	124	7.8	3	3	5	6	4	5	3	6	3	5	4	3	4	2	4	3	3	4	2	3	4	2	3	73	X	extended synaptotagmin-1-like	0.754717	-1.325	-0.405992	0.0103827	12.5423	Red	0.754717	-1.325	-0.405992	0.01295	15.6436	Red
GPCM_DN110833_c0_g2_i10::g.502567::m.502567	4.71469	12003	5	F212916.dat	Q07058_PC87M	373	47.2	5	1	21	19	21	15	17	16	17	17	13	16	18	18	13	9	18	9	13	9	14	10	12	294	X	alpha-amylase	0.75419	-1.32593	-0.407	0.00376316	4.5459	Red	0.775916	-1.2888	-0.366028	0.00962615	11.6284	Red
GPCM_DN105930_c2_g3_i1::g.118450::m.118450	9.92882	21942	9	F212937.dat	Q07204_PB109M	344	42.8	9	9	10	1	1	2	1	1	1	2	3	0	2	0	1	10	0	0	0	1	1	1	1	29	0	60S ribosomal protein L11, partial	0.75	-1.33333	-0.415037	0.221349	267.39	Red	0.601852	-1.66154	-0.73252	0.00897126	10.8373	Green
GPCM_DN89346_c0_g1_i1::g.634646::m.634646	6.23434	62496	7	F212937.dat	Q07204_PB109M	206	9.9	6	6	11	2	1	1	2	2	1	1	1	1	0	0	0	11	0	0	0	0	0	0	0	23	0	chaperonin	0.75	-1.33333	-0.415037	0.139426	168.427	Red	0.625	-1.6	-0.678072	0.00512107	6.18626	Green
GPCM_DN111318_c1_g1_i1::g.236171::m.236171	4.74398	15114	6	F212937.dat	Q07204_PB109M	169	28	3	3	4	3	3	6	3	3	2	1	4	3	1	2	2	4	1	3	1	2	1	1	1	47	X	60S acidic ribosomal protein P2-like	0.75	-1.33333	-0.415037	0.0644111	77.8086	Red	0.709877	-1.4087	-0.49436	0.0322635	38.9743	Red
GPCM_DN58820_c0_g1_i1::g.573167::m.573167	9.89192	15905	5	F212937.dat	Q07204_PB109M	258	23	5	5	13	4	9	4	11	4	4	5	11	7	7	0	5	13	1	3	4	7	5	5	4	113	0	40S ribosomal protein S17-like	0.75	-1.33333	-0.415037	0.206442	249.382	Red	0.628655	-1.5907	-0.66966	0.0267856	32.357	Green
GPCM_DN109327_c4_g4_i2::g.158442::m.158442	4.50184	49681	4	F212916.dat	Q07058_PC87M	261	8.8	4	4	8	0	8	5	3	5	4	3	0	7	4	0	0	4	0	1	4	1	3	0	1	53	0	oplophorus-luciferin 2-monooxygenase non-catalytic subunit-like	0.75	-1.33333	-0.415037	0.324153	391.577	Red	0.659722	-1.51579	-0.600069	0.173228	209.259	Green
GPCM_DN96516_c0_g1_i1::g.553753::m.553753	8.69644	39738	4	F212937.dat	Q07204_PB109M	160	13.2	4	4	4	1	1	1	1	1	1	0	1	1	2	1	0	4	0	1	0	3	0	0	0	19	0	AP-2 complex subunit alpha	0.75	-1.33333	-0.415037	0.125938	152.133	Red	0.666667	-1.5	-0.584963	0.0317529	38.3575	Green
GPCM_DN100993_c0_g1_i1::g.12347::m.12347	8.31184	28270	3	F212914.dat	Q07056_PC85M	159	10.2	2	2	4	4	2	3	2	2	3	3	2	4	2	3	1	2	1	1	3	1	1	2	2	44	X	proteasome subunit alpha type-7-like	0.75	-1.33333	-0.415037	0.0170645	20.6139	Red	0.740741	-1.35	-0.432959	0.0211285	25.5232	Red
GPCM_DN107548_c0_g1_i12::g.230073::m.230073	4.46043	50946	3	F212939.dat	Q07206_PB111M	99	4.4	2	2	2	0	2	1	2	0	2	1	0	1	1	0	0	0	2	0	0	0	0	2	2	16	0	probable chitinase 3 isoform X1	0.75	-1.33333	-0.415037	0.196421	237.276	Red	0.777778	-1.28571	-0.36257	0.272298	328.936	Red
GPCM_DN111796_c1_g1_i1::g.246911::m.246911	5.21548	53202	3	F212931.dat	Q07074_PC103M	125	6.3	3	3	5	4	5	5	4	5	5	3	6	4	5	4	5	5	2	1	2	3	1	5	4	78	X	rab GDP dissociation inhibitor alpha-like	0.75	-1.33333	-0.415037	0.0299484	36.1776	Red	0.714286	-1.4	-0.485427	0.0190884	23.0588	Red
GPCM_DN91531_c0_g1_i1::g.613185::m.613185	8.45676	29021	3	F212937.dat	Q07204_PB109M	108	9.3	3	3	3	1	1	1	1	0	0	1	1	0	0	0	1	3	0	0	0	0	0	0	0	10	0	oligoribonuclease, mitochondrial-like	0.75	-1.33333	-0.415037	0.0745917	90.1068	Red	0.694444	-1.44	-0.526069	0.0252774	30.535	Red
GPCM_DN101768_c0_g1_i1::g.81293::m.81293	7.04562	30898	2	F212937.dat	Q07204_PB109M	100	7.5	2	2	3	1	1	1	1	1	1	0	0	0	0	0	0	3	0	0	0	0	0	0	0	9	0	protein l(2)37Cc-like	0.75	-1.33333	-0.415037	0.139426	168.427	Red	0.625	-1.6	-0.678072	0.00512107	6.18626	Green
GPCM_DN109039_c3_g1_i1::g.301966::m.301966	8.55577	45460	2	F212937.dat	Q07204_PB109M	69	6.2	2	2	2	1	1	0	1	1	1	1	0	0	0	0	1	2	0	0	0	0	0	0	0	9	0	probable trans-2-enoyl-CoA reductase, mitochondrial	0.75	-1.33333	-0.415037	0.0745917	90.1068	Red	0.694444	-1.44	-0.526069	0.0252774	30.535	Red
GPCM_DN112143_c2_g1_i1::g.143971::m.143971	10.188	6141	2	F212918.dat	Q07060_PC89M	31	19.6	1	1	1	2	2	1	1	0	1	2	1	0	0	1	0	1	0	1	1	0	1	0	1	16	0	0	0.75	-1.33333	-0.415037	0.124037	149.837	Red	0.777778	-1.28571	-0.36257	0.174487	210.781	Red
GPCM_DN113252_c0_g1_i1::g.342346::m.342346	7.54912	18162	2	F212920.dat	Q07062_PC91M	99	12.1	2	2	2	1	0	2	2	2	0	0	0	0	1	0	0	1	0	0	0	1	0	0	0	10	0	hypothetical protein DAPPUDRAFT_214190	0.75	-1.33333	-0.415037	0.142477	172.113	Red	0.694444	-1.44	-0.526069	0.0695223	83.9829	Red
GPCM_DN21551_c0_g1_i1::g.639757::m.639757	9.62094	22536	2	F212937.dat	Q07204_PB109M	72	7.4	2	2	2	1	3	3	2	0	1	0	1	2	1	1	2	2	0	1	0	1	0	1	0	22	0	pyruvate carboxylase, mitochondrial-like	0.75	-1.33333	-0.415037	0.173346	209.402	Red	0.694444	-1.44	-0.526069	0.0957061	115.613	Red
GPCM_DN98541_c0_g1_i2::g.556897::m.556897	7.05073	8017	2	F212925.dat	Q07068_PC97M	77	25	2	2	2	2	0	0	0	2	1	2	1	0	1	0	0	2	0	0	0	0	0	0	0	11	0	14-3-3 protein zeta isoform X2	0.75	-1.33333	-0.415037	0.139426	168.427	Red	0.625	-1.6	-0.678072	0.00512107	6.18626	Green
GPCM_DN112277_c11_g1_i3::g.461788::m.461788	5.11816	20700	11	F212937.dat	Q07204_PB109M	729	63.1	11	0	112	89	93	85	75	99	86	88	81	89	75	71	83	112	51	56	35	68	52	56	60	1504	X	slow-type skeletal muscle actin 5	0.748276	-1.33641	-0.418358	0.00834119	10.0762	Red	0.690932	-1.44732	-0.533384	0.000210742	0.254577	Red
GPCM_DN106089_c1_g1_i3::g.469371::m.469371	5.35089	14253	7	F212937.dat	Q07204_PB109M	484	45.5	7	3	33	19	19	24	21	20	28	21	21	20	23	14	17	33	12	18	10	22	11	11	11	375	X	sarcoplasmic calcium-binding protein variant c	0.747788	-1.33728	-0.4193	0.0373317	45.0966	Red	0.663717	-1.50667	-0.59136	0.000378491	0.457217	Green
GPCM_DN109674_c2_g1_i1::g.349508::m.349508	5.20301	72895	8	F212925.dat	Q07068_PC97M	282	4.4	3	2	9	3	6	6	8	4	4	9	4	4	6	2	6	8	3	3	3	3	3	5	1	91	X	82 kDa heat shock protein	0.745763	-1.34091	-0.423211	0.0279929	33.8154	Red	0.715631	-1.39737	-0.482712	0.0184887	22.3344	Red
GPCM_DN107227_c0_g2_i1::g.482752::m.482752	5.37977	53360	3	F212925.dat	Q07068_PC97M	282	6	3	0	9	3	6	6	7	4	4	9	4	4	5	2	6	5	3	3	3	3	3	5	1	86	X	predicted protein	0.745763	-1.34091	-0.423211	0.0279929	33.8154	Red	0.715631	-1.39737	-0.482712	0.0184887	22.3344	Red
GPCM_DN76495_c0_g1_i1::g.573030::m.573030	5.43692	93538	24	F212937.dat	Q07204_PB109M	1113	27.2	22	22	38	12	9	10	17	16	18	14	17	6	14	7	7	38	4	9	5	12	6	7	5	233	X	spectrin beta chain-like	0.744681	-1.34286	-0.425306	0.247298	298.737	Red	0.559496	-1.78732	-0.837801	0.000622385	0.751841	Green
GPCM_DN102237_c0_g1_i3::g.496393::m.496393	4.71019	56948	19	F212931.dat	Q07074_PC103M	880	36.9	17	17	33	21	20	27	23	23	24	20	29	24	33	14	17	43	10	16	9	25	4	7	15	404	X	protein disulfide-isomerase-like	0.744493	-1.3432	-0.425669	0.136473	164.859	Red	0.61674	-1.62143	-0.697265	0.00298603	3.60713	Green
GPCM_DN106036_c1_g2_i2::g.469671::m.469671	5.66408	20366	13	F212937.dat	Q07204_PB109M	796	53.6	13	0	116	92	96	88	80	102	90	94	88	92	79	73	86	116	54	58	37	70	55	59	63	1572	X	actin, muscle-type A2-like isoform X2	0.744237	-1.34366	-0.426166	0.00638531	7.71346	Red	0.687889	-1.45372	-0.539753	0.000139628	0.168671	Red
GPCM_DN112098_c4_g2_i1::g.226236::m.226236	5.56512	47207	13	F212937.dat	Q07204_PB109M	720	22.4	11	3	24	13	13	13	13	14	13	11	11	11	9	4	5	24	6	7	6	10	7	10	11	211	X	tubulin beta chain-like	0.742188	-1.34737	-0.430144	0.0570259	68.8873	Red	0.642361	-1.55676	-0.638544	0.000260124	0.31423	Green
GPCM_DN112210_c1_g1_i1::g.465675::m.465675	4.4154	241071	18	F212916.dat	Q07058_PC87M	429	5.5	9	8	10	5	10	10	6	6	3	12	7	10	5	7	2	1	5	1	7	7	4	2	5	115	X	macrophage mannose receptor 1-like, partial	0.741379	-1.34884	-0.431716	0.10551	127.456	Red	0.785441	-1.27317	-0.348426	0.180515	218.063	Red
GPCM_DN160188_c0_g1_i1::g.399922::m.399922	8.90025	20033	4	F212920.dat	Q07062_PC91M	156	20.6	4	4	10	4	3	3	10	3	3	3	4	2	4	3	4	4	2	2	3	2	2	0	2	63	0	hemolymph clottable protein-like	0.73913	-1.35294	-0.436099	0.0483188	58.3691	Red	0.700483	-1.42759	-0.513578	0.0252685	30.5244	Red
GPCM_DN109928_c4_g1_i1::g.447296::m.447296	9.84422	11275	2	F212924.dat	Q07066_PC95M	62	16	2	2	2	1	1	0	1	2	2	2	2	1	1	0	2	2	0	0	0	0	1	1	1	20	0	uncharacterized protein LOC108669201 isoform X1	0.73913	-1.35294	-0.436099	0.0922308	111.415	Red	0.676329	-1.47857	-0.564204	0.0344274	41.5883	Red
GPCM_DN110093_c0_g1_i10::g.126345::m.126345	9.09669	51011	15	F212937.dat	Q07204_PB109M	566	22.2	12	11	37	24	30	23	34	25	25	31	27	23	27	14	20	37	15	20	18	26	15	20	13	467	X	elongation factor 1-alpha-like	0.738182	-1.35468	-0.437952	0.0055328	6.68363	Red	0.682828	-1.4645	-0.550405	9.77227e-05	0.118049	Red
GPCM_DN102351_c0_g1_i2::g.192404::m.192404	8.54601	68911	14	F212920.dat	Q07062_PC91M	744	26.5	14	14	30	0	2	1	30	3	3	3	2	1	6	0	1	0	1	0	1	0	0	0	1	55	0	uncharacterized protein LOC108680968	0.736842	-1.35714	-0.440573	0.0542496	65.5335	Red	0.760234	-1.31538	-0.395485	0.0874351	105.622	Red
GPCM_DN107461_c0_g3_i1::g.285093::m.285093	4.96854	87149	3	F212927.dat	Q07070_PC99M	119	4.3	3	3	4	2	0	2	0	0	0	1	4	0	1	0	1	2	0	0	0	0	0	0	1	14	0	uncharacterized protein LOC108664518	0.736842	-1.35714	-0.440573	0.243707	294.398	Red	0.643275	-1.55455	-0.636493	0.0978727	118.23	Green
GPCM_DN108510_c2_g1_i1::g.96165::m.96165	9.24278	34642	2	F212929.dat	Q07072_PC101M	67	3.5	1	1	1	1	1	1	1	1	1	1	0	1	1	0	0	1	1	0	0	1	0	1	1	14	0	mitochondrial carrier homolog 2-like	0.736842	-1.35714	-0.440573	0.0197236	23.8261	Red	0.760234	-1.31538	-0.395485	0.0423853	51.2015	Red
GPCM_DN107524_c0_g3_i1::g.234332::m.234332	4.88312	20042	7	F212937.dat	Q07204_PB109M	435	28.2	6	1	72	71	72	70	56	73	60	70	58	71	57	58	68	72	44	40	28	43	39	47	47	1144	X	cardiac-type actin 1	0.736132	-1.35845	-0.441964	0.00179257	2.16542	Red	0.704648	-1.41915	-0.505026	0.00064542	0.779667	Red
GPCM_DN111183_c0_g1_i1::g.428385::m.428385	8.47618	53486	5	F212937.dat	Q07204_PB109M	191	8.8	4	4	6	3	2	4	2	2	1	3	4	2	2	2	1	6	0	2	2	1	1	2	1	43	0	NADH dehydrogenase [ubiquinone] flavoprotein 1, mitochondrial	0.735294	-1.36	-0.443607	0.0532835	64.3665	Red	0.653595	-1.53	-0.613532	0.0035195	4.25156	Green
GPCM_DN106958_c0_g1_i12::g.179966::m.179966	8.89698	29584	4	F212920.dat	Q07062_PC91M	174	9.6	3	3	3	0	3	3	3	1	4	2	4	1	3	2	1	0	3	1	1	2	4	1	1	40	0	tetraspanin-2-like	0.735294	-1.36	-0.443607	0.105969	128.011	Red	0.784314	-1.275	-0.350497	0.174567	210.877	Red
GPCM_DN106494_c5_g1_i1::g.184203::m.184203	4.38984	13577	6	F212937.dat	Q07204_PB109M	429	32.5	6	3	15	15	11	9	14	13	9	11	10	10	8	5	6	15	7	4	6	8	7	8	12	188	X	tubulin beta chain-like isoform X1	0.733333	-1.36364	-0.447459	0.0237017	28.6316	Red	0.666667	-1.5	-0.584963	0.00150173	1.81408	Green
GPCM_DN110384_c0_g1_i12::g.436069::m.436069	5.42762	135822	3	F212937.dat	Q07204_PB109M	86	1.8	2	2	2	0	0	0	2	1	1	0	2	0	1	0	0	2	0	0	0	0	0	0	0	9	0	protein mesh-like isoform X2	0.733333	-1.36364	-0.447459	0.0577319	69.7401	Red	0.666667	-1.5	-0.584963	0.0149564	18.0673	Green
GPCM_DN110938_c5_g1_i2::g.171226::m.171226	5.88798	26689	3	F212937.dat	Q07204_PB109M	108	11	2	2	2	0	0	0	1	1	0	2	0	1	1	0	0	2	0	0	0	0	0	0	0	8	0	eukaryotic translation initiation factor 4E-like isoform X3	0.733333	-1.36364	-0.447459	0.0577319	69.7401	Red	0.666667	-1.5	-0.584963	0.0149564	18.0673	Green
GPCM_DN141710_c0_g1_i1::g.131471::m.131471	4.95893	22270	3	F212937.dat	Q07204_PB109M	102	12.9	3	3	3	1	0	0	0	0	1	1	1	0	1	0	0	3	0	0	0	0	0	0	0	8	0	ryanodine receptor-like, partial	0.733333	-1.36364	-0.447459	0.0577319	69.7401	Red	0.666667	-1.5	-0.584963	0.0149564	18.0673	Green
GPCM_DN109835_c1_g1_i2::g.315924::m.315924	7.6966	35241	11	F212937.dat	Q07204_PB109M	487	31.6	10	10	28	14	13	11	14	12	16	18	14	17	15	8	11	28	5	12	5	19	5	7	5	249	X	phosphoglycerate mutase 2-like	0.732026	-1.36607	-0.450033	0.105839	127.853	Red	0.617284	-1.62	-0.695994	0.00437822	5.2889	Green
GPCM_DN106078_c2_g1_i20::g.469489::m.469489	5.459	15521	5	F212931.dat	Q07074_PC103M	243	42.8	5	0	57	69	71	68	55	71	62	69	57	68	57	56	65	74	42	38	27	41	38	44	45	1117	X	actin-5, muscle-specific-like isoform X2	0.731707	-1.36667	-0.450661	0.00333301	4.02628	Red	0.685976	-1.45778	-0.543771	0.000298726	0.360861	Red
GPCM_DN108175_c2_g1_i1::g.288703::m.288703	5.44709	47424	2	F212925.dat	Q07068_PC97M	102	4.4	2	1	3	2	2	2	1	2	2	3	2	1	1	1	1	2	0	2	1	1	0	1	0	27	0	hypothetical protein PPERSA_06816	0.730769	-1.36842	-0.452512	0.0256756	31.0161	Red	0.683761	-1.4625	-0.548437	0.00927976	11.2099	Red
GPCM_DN107417_c3_g1_i1::g.281216::m.281216	5.35426	80155	48	F212927.dat	Q07070_PC99M	3094	55.8	45	36	429	413	338	380	399	378	365	368	429	349	413	253	354	252	297	371	367	282	101	270	81	6460	X	hemocyanin subunit 1	0.730343	-1.36922	-0.453353	0.0141586	17.1036	Red	0.733666	-1.36302	-0.446806	0.0278449	33.6367	Red
GPCM_DN99874_c0_g1_i2::g.586069::m.586069	5.94083	55657	13	F212927.dat	Q07070_PC99M	423	13.6	8	8	13	8	7	9	11	10	10	11	13	8	9	6	8	8	5	5	5	9	3	10	8	163	X	mitochondrial-processing peptidase subunit beta-like	0.729167	-1.37143	-0.455679	0.0017212	2.07921	Red	0.729167	-1.37143	-0.455679	0.0040146	4.84963	Red
GPCM_DN106036_c1_g1_i3::g.469684::m.469684	6.0743	9405	3	F212946.dat	Q07214_PB119M	166	24.1	3	1	40	72	71	69	56	70	59	70	58	68	56	59	67	67	42	37	27	42	40	44	45	1119	X	actin-5, muscle-specific-like isoform X2	0.728376	-1.37292	-0.457244	0.00196753	2.37677	Red	0.694655	-1.43956	-0.525631	0.00066238	0.800155	Red
GPCM_DN108159_c2_g1_i3::g.287766::m.287766	5.0333	45141	17	F212937.dat	Q07204_PB109M	882	36.8	14	0	54	31	31	33	33	29	36	31	32	31	36	23	25	54	16	29	6	31	10	17	17	551	X	Tubulin alpha-1B chain	0.727829	-1.37395	-0.458329	0.0683001	82.5066	Red	0.621814	-1.6082	-0.685444	0.00202015	2.44034	Green
GPCM_DN112084_c4_g1_i5::g.228421::m.228421	6.79515	46594	10	F212937.dat	Q07204_PB109M	388	20.1	6	6	12	5	5	6	7	7	10	7	6	4	11	6	2	12	1	3	0	7	2	2	4	107	0	D-beta-hydroxybutyrate dehydrogenase, mitochondrial-like	0.727273	-1.375	-0.459432	0.153849	185.849	Red	0.606061	-1.65	-0.722466	0.0150647	18.1982	Green
GPCM_DN12568_c0_g1_i1::g.545454::m.545454	8.18701	29692	6	F212929.dat	Q07072_PC101M	238	28	5	5	5	2	1	0	1	1	1	1	2	5	1	0	0	1	0	1	1	2	2	1	2	25	0	cystathionine gamma-lyase-like	0.727273	-1.375	-0.459432	0.0325508	39.3213	Red	0.707071	-1.41429	-0.500074	0.0270235	32.6443	Red
GPCM_DN109851_c0_g1_i1::g.319130::m.319130	5.3536	51609	17	F212937.dat	Q07204_PB109M	838	40.1	15	15	33	7	12	10	22	13	12	11	13	10	13	3	5	33	2	8	5	17	5	6	7	214	X	Spliceosome RNA helicase BAT1	0.725191	-1.37895	-0.463567	0.211956	256.043	Red	0.559796	-1.78636	-0.837026	0.00509033	6.14912	Green
GPCM_DN105310_c0_g1_i1::g.254764::m.254764	8.56103	21825	5	F212937.dat	Q07204_PB109M	199	19.3	3	3	5	1	1	2	1	3	4	2	2	2	3	0	2	5	0	1	0	1	0	1	1	32	0	muscle-specific protein 20-like	0.724138	-1.38095	-0.465664	0.159001	192.074	Red	0.574713	-1.74	-0.799087	0.00171923	2.07683	Green
GPCM_DN109262_c1_g4_i1::g.491161::m.491161	5.47792	16798	5	F212937.dat	Q07204_PB109M	293	32.2	5	1	71	69	71	68	55	71	60	69	56	68	55	56	65	71	42	37	27	40	38	44	45	1107	X	slow-type skeletal muscle actin 5	0.723926	-1.38136	-0.466085	0.00171067	2.06649	Red	0.686776	-1.45608	-0.542089	0.000356538	0.430698	Red
GPCM_DN108980_c0_g1_i1::g.472740::m.472740	5.69501	69954	5	F212937.dat	Q07204_PB109M	162	6.8	4	4	6	1	1	1	1	1	2	2	0	0	1	0	0	6	0	0	0	0	0	0	1	17	0	lamin Dm0-like	0.722222	-1.38462	-0.469485	0.0654056	79.0099	Red	0.617284	-1.62	-0.695994	0.00101673	1.22822	Green
GPCM_DN102953_c0_g1_i1::g.374929::m.374929	5.59809	14781	2	F212924.dat	Q07066_PC95M	65	10.4	1	1	2	1	1	3	0	0	2	0	0	1	1	1	0	1	0	0	0	1	0	0	0	12	0	uncharacterized protein LOC108679613	0.722222	-1.38462	-0.469485	0.189272	228.641	Red	0.679012	-1.47273	-0.55849	0.131759	159.165	Red
GPCM_DN108672_c1_g1_i1::g.61075::m.61075	4.96537	52837	19	F212937.dat	Q07204_PB109M	1120	35.2	18	2	39	20	21	21	22	24	25	22	23	17	18	11	13	39	12	16	8	12	8	17	20	369	X	tubulin beta-2 chain-like	0.721973	-1.38509	-0.469983	0.0332503	40.1664	Red	0.627803	-1.59286	-0.671617	0.000134441	0.162404	Green
GPCM_DN105110_c0_g1_i1::g.380994::m.380994	5.32595	25559	12	F212937.dat	Q07204_PB109M	693	41.9	12	0	101	95	98	92	81	101	89	97	90	97	85	73	89	101	56	56	38	67	58	61	68	1592	X	actin 1	0.721925	-1.38519	-0.470079	0.000946689	1.1436	Red	0.683304	-1.46348	-0.549401	0.000119451	0.144297	Red
GPCM_DN105110_c0_g1_i11::g.381063::m.381063	5.32595	25499	10	F212924.dat	Q07066_PC95M	557	32.3	10	0	89	95	98	92	81	101	89	97	90	97	85	73	89	99	56	56	38	67	58	61	68	1590	X	actin, muscle-type A2-like isoform X2	0.721925	-1.38519	-0.470079	0.000946689	1.1436	Red	0.683304	-1.46348	-0.549401	0.000119451	0.144297	Red
GPCM_DN106036_c1_g2_i12::g.469710::m.469710	4.77767	15588	8	F212944.dat	Q07212_PB117M	488	47.8	7	0	56	81	82	77	65	86	77	74	70	76	61	59	66	92	44	46	32	56	41	52	49	1286	X	actin-5, muscle-specific-like isoform X2	0.721636	-1.38574	-0.470657	0.00298514	3.60604	Red	0.665494	-1.50264	-0.587502	2.25423e-05	0.0272311	Blue
GPCM_DN105884_c5_g1_i1::g.340892::m.340892	6.28357	50189	19	F212937.dat	Q07204_PB109M	989	38.1	16	1	59	36	32	38	38	31	40	36	37	35	39	26	28	59	19	32	9	34	11	20	24	624	X	Tubulin alpha-1B chain	0.721622	-1.38577	-0.470686	0.0463372	55.9753	Red	0.624625	-1.60096	-0.678939	0.00113694	1.37343	Green
GPCM_DN110358_c4_g2_i1::g.435543::m.435543	8.40973	54896	4	F212937.dat	Q07204_PB109M	220	5.8	4	4	8	3	4	6	11	5	5	3	6	3	5	3	3	8	2	3	3	4	3	2	3	85	X	protein transport protein Sec61 subunit alpha	0.721311	-1.38636	-0.471306	0.0848596	102.51	Red	0.637523	-1.56857	-0.649451	0.0170952	20.651	Green
GPCM_DN111041_c1_g1_i1::g.71873::m.71873	6.15864	58769	7	F212925.dat	Q07068_PC97M	98	5	3	3	3	1	1	2	2	3	3	3	1	0	2	0	0	6	0	0	0	1	0	1	0	26	0	adenosylhomocysteinase 2-like isoform X1	0.72	-1.38889	-0.473931	0.302233	365.098	Red	0.488889	-2.04545	-1.03242	0.000969323	1.17094	Green
GPCM_DN161382_c0_g1_i1::g.269772::m.269772	4.89355	17033	3	F212937.dat	Q07204_PB109M	167	23.8	3	3	5	0	0	2	3	2	1	2	1	1	3	2	1	5	0	1	0	0	0	0	0	24	0	uncharacterized protein LOC108677014	0.72	-1.38889	-0.473931	0.210663	254.481	Red	0.577778	-1.73077	-0.791413	0.0228277	27.5759	Green
GPCM_DN111568_c9_g1_i2::g.208360::m.208360	8.09776	26433	2	F212931.dat	Q07074_PC103M	83	8.7	2	2	3	2	2	2	1	2	1	2	2	0	3	0	1	1	1	1	1	0	1	1	1	25	0	gamma-interferon-inducible lysosomal thiol reductase-like	0.72	-1.38889	-0.473931	0.0170767	20.6287	Red	0.711111	-1.40625	-0.491853	0.0163083	19.7004	Red
GPCM_DN111975_c0_g1_i10::g.391192::m.391192	5.79888	220672	117	F212937.dat	Q07204_PB109M	7047	51.5	107	1	462	232	206	230	235	274	313	287	278	204	249	140	204	462	117	150	97	189	120	171	161	4319	X	myosin heavy chain, muscle-like isoform X8	0.718637	-1.39152	-0.476664	0.0528004	63.7828	Red	0.603874	-1.65597	-0.72768	1.24735e-05	0.015068	Blue
GPCM_DN109864_c0_g3_i1::g.315278::m.315278	9.20761	31962	7	F212937.dat	Q07204_PB109M	326	16.2	6	6	8	5	3	2	5	4	3	3	5	1	5	0	1	8	1	2	1	3	3	3	2	60	0	trimeric intracellular cation channel type B-like	0.717391	-1.39394	-0.479168	0.107475	129.829	Red	0.603865	-1.656	-0.727703	0.00612752	7.40204	Green
GPCM_DN111975_c0_g1_i2::g.391089::m.391089	5.7976	220693	115	F212937.dat	Q07204_PB109M	7085	51.9	107	1	462	227	207	231	236	275	317	285	278	204	250	138	204	462	117	150	97	189	120	171	161	4319	X	myosin heavy chain, muscle-like isoform X15	0.717374	-1.39397	-0.479203	0.0525454	63.4749	Red	0.60226	-1.66041	-0.731543	1.24623e-05	0.0150544	Blue
GPCM_DN106078_c2_g3_i1::g.469484::m.469484	7.10635	14179	4	F212931.dat	Q07074_PC103M	181	44.4	4	0	10	4	6	4	5	6	11	7	8	4	10	2	3	16	2	5	2	4	3	3	3	108	X	actin-5, muscle-specific-like isoform X2	0.716216	-1.39623	-0.481533	0.19107	230.812	Red	0.540541	-1.85	-0.887525	0.00126192	1.5244	Green
GPCM_DN88828_c0_g1_i1::g.637641::m.637641	6.85654	86323	12	F212914.dat	Q07056_PC85M	400	10.1	9	9	10	10	5	9	9	5	8	8	5	9	5	4	4	9	2	5	5	4	6	4	3	119	X	aconitate hydratase, mitochondrial-like	0.714286	-1.4	-0.485427	0.0198615	23.9927	Red	0.649351	-1.54	-0.62293	0.00218253	2.6365	Green
GPCM_DN108097_c8_g2_i1::g.195346::m.195346	6.40313	51677	4	F212937.dat	Q07204_PB109M	88	4.7	3	3	4	1	0	2	0	1	1	2	2	0	2	0	0	4	0	0	0	1	0	1	0	17	0	hexokinase-1-like	0.714286	-1.4	-0.485427	0.164311	198.487	Red	0.582011	-1.71818	-0.780883	0.0145219	17.5425	Green
GPCM_DN78980_c0_g1_i2::g.518727::m.518727	10.0478	26259	2	F212937.dat	Q07204_PB109M	61	3.9	2	2	4	0	1	1	4	0	2	0	1	0	2	0	0	4	0	0	0	1	0	0	0	16	0	QM protein	0.714286	-1.4	-0.485427	0.307712	371.716	Red	0.529101	-1.89	-0.918386	0.0402636	48.6384	Green
GPCM_DN106078_c2_g1_i19::g.469485::m.469485	5.26542	33628	13	F212937.dat	Q07204_PB109M	893	48.2	13	0	122	98	103	94	83	108	99	97	91	98	86	73	87	122	53	59	36	73	55	58	65	1638	X	slow-type skeletal muscle actin 3	0.713547	-1.40145	-0.48692	0.00426525	5.15242	Red	0.652649	-1.53222	-0.615622	5.1765e-05	0.0625321	Green
GPCM_DN111617_c0_g2_i1::g.53395::m.53395	6.51395	73460	14	F212946.dat	Q07214_PB119M	543	24.1	11	11	14	5	6	6	9	7	7	7	4	7	7	3	8	7	2	2	4	3	14	2	4	114	X	acyl-CoA dehydrogenase family member 9, mitochondrial-like	0.712329	-1.40385	-0.489385	0.0386728	46.7168	Red	0.684932	-1.46	-0.545968	0.0373524	45.1217	Red
GPCM_DN135798_c0_g1_i1::g.343607::m.343607	6.13416	23298	7	F212916.dat	Q07058_PC87M	238	22	4	4	7	5	7	6	5	4	7	8	5	5	5	4	6	6	4	3	4	5	4	3	4	100	X	ryanodine receptor-like, partial	0.712121	-1.40426	-0.489805	0.00216911	2.62028	Red	0.690236	-1.44878	-0.534839	0.00121047	1.46225	Red
GPCM_DN109262_c1_g1_i1::g.491145::m.491145	5.32252	28446	12	F212937.dat	Q07204_PB109M	634	28.9	10	0	87	85	85	81	70	88	78	84	77	85	70	65	76	87	51	46	34	52	49	54	58	1375	X	seminal fluid protein	0.710591	-1.40728	-0.492908	0.000424327	0.512588	Red	0.675972	-1.47935	-0.564966	6.94069e-05	0.0838435	Red
GPCM_DN111027_c0_g1_i2::g.69382::m.69382	4.67405	82839	13	F212937.dat	Q07204_PB109M	673	17.1	13	13	23	4	5	7	9	8	8	6	11	5	6	8	6	23	3	5	2	6	0	1	1	124	0	alpha-2-macroglobulin-like isoform X2	0.708861	-1.41071	-0.496426	0.166427	201.044	Red	0.562588	-1.7775	-0.82985	0.00819899	9.90438	Green
GPCM_DN110910_c0_g1_i1::g.170033::m.170033	8.1658	63359	12	F212924.dat	Q07066_PC95M	404	14.6	8	8	10	6	5	4	12	5	10	6	8	7	14	3	2	13	3	4	2	6	4	4	1	119	X	EH domain-containing protein 3-like	0.708333	-1.41176	-0.4975	0.168318	203.328	Red	0.570988	-1.75135	-0.808469	0.0147205	17.7823	Green
GPCM_DN111554_c1_g1_i1::g.209344::m.209344	5.26128	47782	7	F212937.dat	Q07204_PB109M	414	17.9	7	7	25	15	18	15	24	21	18	14	18	10	15	12	11	25	7	12	8	18	9	10	4	284	X	Nucleoside diphosphate kinase A 1	0.707865	-1.4127	-0.498454	0.0357131	43.1415	Red	0.62422	-1.602	-0.679874	0.00174033	2.10231	Green
GPCM_DN108846_c0_g5_i1::g.37531::m.37531	6.04434	94184	9	F212914.dat	Q07056_PC85M	300	6.6	5	5	5	5	5	3	4	5	3	4	3	3	3	4	2	6	1	2	1	3	2	2	1	62	X	alpha,alpha-trehalose-phosphate synthase [UDP-forming]-like	0.707317	-1.41379	-0.499571	0.000469684	0.567378	Red	0.704607	-1.41923	-0.505109	0.00136087	1.64393	Red
GPCM_DN106078_c2_g1_i11::g.469455::m.469455	5.38171	41710	15	F212937.dat	Q07204_PB109M	1034	43.9	15	0	132	102	108	98	88	114	107	104	98	102	94	75	90	132	55	63	38	76	58	61	68	1731	X	slow-type skeletal muscle actin 4	0.706341	-1.41575	-0.501562	0.00394732	4.76836	Red	0.642818	-1.55565	-0.637517	2.69528e-05	0.032559	Blue
GPCM_DN142090_c0_g1_i1::g.109432::m.109432	9.51595	13980	2	F212922.dat	Q07064_PC93M	67	6.8	2	2	2	2	2	2	2	2	2	3	2	1	0	0	0	1	0	0	1	0	0	0	0	20	0	uncharacterized protein LOC108670402	0.705882	-1.41667	-0.5025	0.0241433	29.1651	Red	0.653595	-1.53	-0.613532	0.00662884	8.00764	Green
GPCM_DN111694_c1_g1_i5::g.51818::m.51818	9.07588	50960	4	F212925.dat	Q07068_PC97M	146	7.7	4	1	7	3	3	4	4	3	3	7	4	3	4	2	2	4	2	3	1	3	1	2	1	59	X	eukaryotic translation elongation factor 1A	0.704545	-1.41935	-0.505235	0.00266564	3.2201	Red	0.656566	-1.52308	-0.606989	0.000245826	0.296958	Green
GPCM_DN111694_c1_g1_i1::g.51807::m.51807	8.95504	28938	2	F212937.dat	Q07204_PB109M	64	7.7	2	1	5	3	3	4	4	3	3	3	4	3	4	2	2	5	2	3	1	3	1	2	1	56	X	elongation factor 1-alpha	0.704545	-1.41935	-0.505235	0.00266564	3.2201	Red	0.656566	-1.52308	-0.606989	0.000245826	0.296958	Green
GPCM_DN111694_c1_g2_i1::g.51817::m.51817	8.94354	21762	2	F212944.dat	Q07212_PB117M	68	10.3	2	1	4	3	3	4	4	3	3	3	4	3	4	2	2	4	2	3	1	4	1	2	1	56	X	elongation factor 1-alpha 2-like, partial	0.704545	-1.41935	-0.505235	0.00266564	3.2201	Red	0.656566	-1.52308	-0.606989	0.000245826	0.296958	Green
GPCM_DN110910_c0_g1_i2::g.170058::m.170058	6.1337	63166	14	F212937.dat	Q07204_PB109M	484	17.7	10	10	17	5	5	4	13	4	8	6	7	7	14	3	2	17	3	3	3	6	3	4	1	118	X	EH domain-containing protein 1-like isoform X1	0.704225	-1.42	-0.505891	0.168766	203.869	Red	0.56338	-1.775	-0.827819	0.0139351	16.8336	Green
GPCM_DN102523_c0_g1_i1::g.65798::m.65798	9.70662	24184	5	F212937.dat	Q07204_PB109M	319	15.1	5	5	14	8	8	5	5	7	8	8	10	6	9	2	8	14	0	7	4	9	3	5	0	126	0	40S ribosomal protein S5	0.702381	-1.42373	-0.509674	0.0952416	115.052	Red	0.595238	-1.68	-0.748461	0.0113857	13.7539	Green
GPCM_DN111133_c0_g1_i2::g.427072::m.427072	5.20725	71485	13	F212937.dat	Q07204_PB109M	425	11	7	2	15	8	11	14	13	12	7	8	10	5	8	5	5	15	4	6	6	6	4	7	3	157	X	heat shock protein 70	0.702128	-1.42424	-0.510195	0.0155687	18.8069	Red	0.638298	-1.56667	-0.647698	0.00169232	2.04433	Green
GPCM_DN111133_c0_g1_i1::g.427051::m.427051	5.24124	69611	12	F212920.dat	Q07062_PC91M	459	10.8	9	3	14	8	11	14	14	11	6	8	10	5	8	5	5	13	4	6	6	6	4	7	3	154	X	heat shock cognate 71 kDa protein-like	0.702128	-1.42424	-0.510195	0.0155687	18.8069	Red	0.638298	-1.56667	-0.647698	0.00169232	2.04433	Green
GPCM_DN101644_c0_g1_i1::g.329293::m.329293	6.08994	45248	4	F212929.dat	Q07072_PC101M	154	9.2	3	3	7	5	1	4	2	4	2	4	4	7	5	3	1	3	2	2	2	2	2	2	4	61	X	uncharacterized protein LOC108681607	0.702128	-1.42424	-0.510195	0.0358657	43.3258	Red	0.685579	-1.45862	-0.544605	0.0293833	35.495	Red
GPCM_DN108397_c0_g1_i2::g.54600::m.54600	4.73841	82540	9	F212931.dat	Q07074_PC103M	334	10.3	6	6	10	7	6	7	3	7	6	6	6	6	10	2	3	3	5	4	5	7	9	2	8	112	X	sulfoquinovosidase-like	0.701493	-1.42553	-0.5115	0.0244971	29.5925	Red	0.729685	-1.37045	-0.454654	0.0505451	61.0585	Red
GPCM_DN111912_c0_g1_i1::g.391557::m.391557	5.21006	76305	50	F212922.dat	Q07064_PC93M	3158	64.4	47	8	384	285	239	251	248	384	331	312	282	283	360	246	254	211	297	210	239	220	114	202	75	5043	X	hemocyanin B chain-like	0.700979	-1.42658	-0.512557	0.00296119	3.57712	Red	0.699366	-1.42987	-0.51588	0.00597312	7.21553	Red
GPCM_DN81758_c0_g1_i1::g.610747::m.610747	5.2485	55108	4	F212918.dat	Q07060_PC89M	107	6.8	3	3	3	3	1	3	3	3	1	3	2	1	2	0	0	5	0	0	0	0	0	0	0	27	0	protein disulfide-isomerase A3-like	0.7	-1.42857	-0.514573	0.245935	297.089	Red	0.5	-2	-1	0.00846815	10.2295	Green
GPCM_DN107584_c4_g1_i1::g.230201::m.230201	5.44351	72330	3	F212927.dat	Q07070_PC99M	74	3.6	2	2	2	2	0	0	2	0	1	1	2	0	3	0	2	3	0	1	0	1	0	0	0	18	0	leukotriene A-4 hydrolase-like isoform X2	0.7	-1.42857	-0.514573	0.153535	185.471	Red	0.611111	-1.63636	-0.710493	0.053504	64.6328	Green
GPCM_DN110797_c0_g5_i1::g.307302::m.307302	6.27616	36863	3	F212937.dat	Q07204_PB109M	166	12.9	3	3	4	0	1	1	0	2	2	2	1	0	1	0	0	4	0	1	0	0	0	0	0	15	0	cytochrome P450 2L1-like isoform X1	0.7	-1.42857	-0.514573	0.151426	182.923	Red	0.555556	-1.8	-0.847997	0.00805632	9.73204	Green
GPCM_DN137024_c0_g1_i1::g.471197::m.471197	5.53379	15157	2	F212937.dat	Q07204_PB109M	132	15.4	2	2	3	1	1	1	1	1	1	1	1	1	1	0	1	3	0	0	0	1	0	0	0	15	0	vinculin-like, partial	0.7	-1.42857	-0.514573	0.0238564	28.8185	Red	0.611111	-1.63636	-0.710493	0.000735902	0.888969	Green
GPCM_DN140959_c0_g1_i1::g.213943::m.213943	7.58429	39002	9	F212937.dat	Q07204_PB109M	374	20.1	7	7	10	1	3	3	3	4	5	1	3	0	1	1	2	10	1	2	1	3	0	1	0	45	0	sorbitol dehydrogenase-like	0.69697	-1.43478	-0.520832	0.161765	195.412	Red	0.572391	-1.74706	-0.804928	0.0244442	29.5286	Green
GPCM_DN107110_c6_g1_i1::g.17493::m.17493	6.15977	53239	3	F212931.dat	Q07074_PC103M	127	6.3	2	2	2	2	2	0	1	1	1	1	2	1	2	1	0	5	0	0	0	0	0	0	1	20	0	uncharacterized peptidase C1-like protein F26E4.3	0.695652	-1.4375	-0.523562	0.145313	175.539	Red	0.531401	-1.88182	-0.912127	0.000776131	0.937567	Green
GPCM_DN111689_c1_g1_i1::g.50311::m.50311	9.69588	15500	6	F212937.dat	Q07204_PB109M	286	30.4	6	6	9	3	4	6	9	4	5	5	7	3	3	1	2	9	0	4	4	5	1	4	2	81	0	40S ribosomal protein S15Aa	0.694915	-1.43902	-0.525091	0.0823568	99.487	Red	0.602637	-1.65938	-0.73064	0.0135286	16.3426	Green
GPCM_DN107599_c0_g1_i1::g.232836::m.232836	5.57141	138322	10	F212937.dat	Q07204_PB109M	401	7.5	8	8	11	5	4	4	3	4	4	6	4	4	2	2	3	11	2	1	1	1	1	5	2	69	X	hypothetical protein D910_12126	0.693878	-1.44118	-0.527247	0.117437	141.863	Red	0.544218	-1.8375	-0.877744	0.000712474	0.860668	Green
GPCM_DN109509_c1_g4_i5::g.189944::m.189944	4.62513	66207	15	F212916.dat	Q07058_PC87M	811	23.8	13	0	41	34	41	39	31	29	38	43	37	40	39	34	14	17	29	20	27	24	29	34	24	623	X	sucrase-isomaltase, intestinal-like isoform X1	0.693122	-1.44275	-0.528819	0.000353519	0.427051	Red	0.717225	-1.39426	-0.479502	0.000971348	1.17339	Red
GPCM_DN109679_c2_g1_i7::g.350061::m.350061	4.80327	29868	3	F212914.dat	Q07056_PC85M	198	12.8	3	3	4	4	4	4	4	4	5	6	5	2	4	2	3	7	1	2	1	4	1	3	2	68	X	tropomyosin isoform X26	0.692308	-1.44444	-0.530515	0.0306817	37.0635	Red	0.598291	-1.67143	-0.741082	0.00044765	0.540761	Green
GPCM_DN108910_c0_g3_i1::g.473822::m.473822	5.46289	36460	11	F212937.dat	Q07204_PB109M	605	35	10	2	24	12	17	19	17	12	17	16	15	14	16	12	12	24	10	10	5	13	4	6	13	264	X	Tubulin alpha-1 chain	0.690909	-1.44737	-0.533432	0.0174028	21.0226	Red	0.606061	-1.65	-0.722466	0.000202722	0.244888	Green
GPCM_DN79113_c0_g1_i1::g.615511::m.615511	4.12311	47215	17	F212918.dat	Q07060_PC89M	1026	45.1	14	14	47	50	55	47	43	48	43	41	33	52	49	39	25	23	29	26	38	38	29	27	36	771	X	uncharacterized protein LOC108676292	0.690476	-1.44828	-0.534336	6.43317e-05	0.0777127	Red	0.709476	-1.40949	-0.495175	0.000150237	0.181486	Red
GPCM_DN107524_c0_g1_i6::g.234262::m.234262	6.76734	10100	6	F212914.dat	Q07056_PC85M	310	52.2	5	1	13	13	14	13	14	16	17	14	17	12	11	6	9	28	5	10	3	15	4	7	7	235	X	slow-type skeletal muscle actin 1	0.688742	-1.45192	-0.537965	0.0798753	96.4893	Red	0.551876	-1.812	-0.857583	0.000327537	0.395664	Green
GPCM_DN90907_c0_g1_i1::g.528324::m.528324	5.50439	192501	15	F212937.dat	Q07204_PB109M	456	7.2	11	11	11	3	2	5	6	3	3	1	0	1	2	1	0	11	1	3	0	3	0	3	0	48	0	clathrin heavy chain	0.6875	-1.45455	-0.540568	0.194297	234.71	Red	0.520833	-1.92	-0.941106	0.0108001	13.0466	Green
GPCM_DN112253_c4_g2_i1::g.467379::m.467379	5.49279	78617	6	F212931.dat	Q07074_PC103M	268	11	6	6	7	0	0	0	0	1	0	0	2	1	7	0	0	1	0	0	0	0	0	0	0	12	0	uncharacterized protein LOC108674485	0.6875	-1.45455	-0.540568	0.105764	127.763	Red	0.625	-1.6	-0.678072	0.0510033	61.6119	Green
GPCM_DN111665_c0_g1_i1::g.51153::m.51153	5.33847	70034	5	F212920.dat	Q07062_PC91M	119	4.6	2	2	2	1	1	0	2	1	0	0	1	0	1	0	1	3	0	1	0	1	1	1	2	17	0	plastin-1-like	0.6875	-1.45455	-0.540568	0.0197236	23.8261	Red	0.694444	-1.44	-0.526069	0.0252774	30.535	Red
GPCM_DN104214_c1_g1_i1::g.143435::m.143435	5.03274	33118	4	F212916.dat	Q07058_PC87M	217	14.3	3	3	6	3	6	3	4	3	3	4	6	6	4	3	1	3	2	4	4	0	2	3	2	66	0	vitelline membrane outer layer 1-like protein	0.6875	-1.45455	-0.540568	0.0051466	6.21709	Red	0.671296	-1.48966	-0.574978	0.0061321	7.40758	Red
GPCM_DN108986_c0_g1_i3::g.476864::m.476864	4.64543	69553	4	F212929.dat	Q07072_PC101M	108	7	3	3	4	4	2	2	1	3	2	1	0	4	1	1	0	0	0	0	0	0	0	0	0	21	0	carboxypeptidase N subunit 2-like	0.6875	-1.45455	-0.540568	0.0607474	73.3828	Red	0.694444	-1.44	-0.526069	0.0695223	83.9829	Red
GPCM_DN110086_c1_g1_i2::g.122393::m.122393	6.51953	54906	2	F212937.dat	Q07204_PB109M	72	2.9	2	2	2	1	1	1	1	1	0	1	0	0	0	0	0	2	0	0	0	0	0	0	0	8	0	cytosolic purine 5'-nucleotidase-like isoform X1	0.6875	-1.45455	-0.540568	0.0197236	23.8261	Red	0.625	-1.6	-0.678072	0.00512107	6.18626	Green
GPCM_DN100235_c1_g1_i1::g.276055::m.276055	4.99277	70956	59	F212937.dat	Q07204_PB109M	3145	58	53	53	135	83	75	79	75	85	103	100	102	69	101	44	69	135	34	58	37	72	27	72	43	1463	X	uncharacterized protein LOC108676008	0.687354	-1.45486	-0.540876	0.0164541	19.8765	Red	0.603695	-1.65647	-0.728108	0.000232585	0.280963	Green
GPCM_DN161078_c0_g1_i1::g.270264::m.270264	5.21681	36817	5	F212920.dat	Q07062_PC91M	233	11.8	3	3	6	5	5	2	6	6	3	3	5	5	2	4	4	4	3	1	2	4	3	2	0	69	0	phospholipid scramblase 2 isoform X1	0.686275	-1.45714	-0.543142	0.0203885	24.6293	Red	0.653595	-1.53	-0.613532	0.0124727	15.067	Green
GPCM_DN112035_c1_g1_i1::g.226964::m.226964	8.2712	58447	19	F212937.dat	Q07204_PB109M	903	38.4	15	15	31	19	23	20	24	24	24	30	23	13	22	11	12	31	11	17	12	15	12	12	15	370	X	alanine aminotransferase 1-like	0.686099	-1.45752	-0.543512	0.0055981	6.76251	Red	0.612855	-1.63171	-0.706382	8.72226e-05	0.105365	Green
GPCM_DN109461_c1_g1_i1::g.6116::m.6116	5.39776	104866	7	F212937.dat	Q07204_PB109M	220	6.6	6	5	7	4	2	4	5	4	3	1	0	1	4	1	1	7	1	2	0	2	1	2	1	46	0	26S proteasome non-ATPase regulatory subunit 2-like	0.684211	-1.46154	-0.547488	0.0967947	116.928	Red	0.584795	-1.71	-0.773996	0.0182527	22.0493	Green
GPCM_DN111296_c15_g1_i13::g.334162::m.334162	6.19304	31951	6	F212914.dat	Q07056_PC85M	245	15.4	5	5	12	12	0	4	0	0	0	0	0	0	0	1	0	0	0	4	0	1	5	0	0	27	0	uncharacterized protein LOC110861676	0.684211	-1.46154	-0.547488	0.393093	474.856	Red	0.701754	-1.425	-0.510962	0.423351	511.408	Red
GPCM_DN100438_c0_g1_i3::g.82197::m.82197	10.4265	47641	3	F212929.dat	Q07072_PC101M	66	4.5	2	2	2	0	1	1	4	2	1	1	1	2	1	0	0	1	0	0	0	2	0	0	0	17	0	60S ribosomal protein L3	0.684211	-1.46154	-0.547488	0.0456911	55.1948	Red	0.643275	-1.55455	-0.636493	0.0306684	37.0474	Green
GPCM_DN93171_c1_g1_i2::g.624981::m.624981	6.27555	25581	3	F212937.dat	Q07204_PB109M	109	13.6	3	3	3	0	1	1	1	1	0	1	2	1	1	0	1	3	0	1	0	0	0	0	0	14	0	Transmembrane emp24 domain-containing protein bai	0.684211	-1.46154	-0.547488	0.020552	24.8269	Red	0.643275	-1.55455	-0.636493	0.00966368	11.6737	Green
GPCM_DN112044_c0_g2_i4::g.225372::m.225372	8.78436	25338	2	F212937.dat	Q07204_PB109M	108	5.7	2	2	4	2	3	3	4	4	2	3	2	2	3	1	1	4	1	1	2	2	1	2	1	44	X	heat shock protein 70 kDa, partial	0.684211	-1.46154	-0.547488	0.00724244	8.74886	Red	0.614035	-1.62857	-0.703607	0.000183104	0.22119	Green
GPCM_DN6827_c0_g1_i1::g.530859::m.530859	5.83691	38623	2	F212937.dat	Q07204_PB109M	121	6.3	2	2	3	1	1	1	1	1	1	1	0	1	1	0	0	3	0	0	0	1	0	0	0	13	0	26S proteasome non-ATPase regulatory subunit 7	0.684211	-1.46154	-0.547488	0.0246705	29.802	Red	0.584795	-1.71	-0.773996	6.7181e-05	0.0811546	Green
GPCM_DN88890_c0_g1_i1::g.637842::m.637842	5.78861	50061	2	F212925.dat	Q07068_PC97M	45	2	1	1	1	1	2	0	1	2	0	1	1	0	1	0	0	1	0	0	1	0	0	1	1	13	0	succinyl-CoA ligase [GDP-forming] subunit beta, mitochondrial-like, partial	0.684211	-1.46154	-0.547488	0.0475684	57.4627	Red	0.701754	-1.425	-0.510962	0.0657713	79.4518	Red
GPCM_DN107830_c2_g3_i1::g.413280::m.413280	5.22315	81103	9	F212937.dat	Q07204_PB109M	338	10.6	7	5	14	3	3	4	4	3	3	2	5	1	5	1	3	14	0	1	0	3	0	1	1	57	0	heat shock 70 kDa protein cognate 3-like	0.682927	-1.46429	-0.550197	0.250253	302.306	Red	0.460705	-2.17059	-1.11809	0.00198115	2.39323	Green
GPCM_DN103334_c0_g1_i1::g.358865::m.358865	9.6555	32073	7	F212937.dat	Q07204_PB109M	296	22.3	6	6	10	3	4	5	4	2	3	5	5	2	3	2	2	10	1	2	0	3	0	3	1	60	0	40S ribosomal protein S3a-like isoform X2	0.682927	-1.46429	-0.550197	0.0512276	61.8829	Red	0.569106	-1.75714	-0.813231	0.000612911	0.740396	Green
GPCM_DN111524_c2_g2_i1::g.208689::m.208689	5.68642	15193	6	F212937.dat	Q07204_PB109M	424	33.1	6	0	13	8	8	8	10	8	10	12	12	8	10	6	7	13	6	5	4	7	4	6	6	158	X	cardiac-type actin 1	0.682692	-1.46479	-0.550693	0.000370253	0.447266	Red	0.641026	-1.56	-0.641546	2.62731e-05	0.0317379	Blue
GPCM_DN94323_c0_g1_i1::g.575098::m.575098	9.19289	34407	6	F212929.dat	Q07072_PC101M	193	13.6	4	4	5	4	5	5	4	2	3	3	2	5	2	3	2	3	2	1	2	2	2	1	2	55	X	Krueppel homolog 2	0.681818	-1.46667	-0.552541	0.0053653	6.48129	Red	0.656566	-1.52308	-0.606989	0.00309547	3.73932	Green
GPCM_DN109327_c4_g4_i1::g.158324::m.158324	4.57085	19918	2	F212918.dat	Q07060_PC89M	90	8.8	2	2	5	0	5	5	2	4	3	2	0	5	3	0	0	2	0	0	2	0	1	0	0	34	0	oplophorus-luciferin 2-monooxygenase non-catalytic subunit-like	0.681818	-1.46667	-0.552541	0.157967	190.824	Red	0.606061	-1.65	-0.722466	0.0764572	92.3603	Green
GPCM_DN107524_c0_g1_i8::g.234276::m.234276	5.75277	12143	9	F212937.dat	Q07204_PB109M	541	60	8	1	36	13	15	14	17	17	20	18	21	13	14	6	9	36	5	11	3	17	4	8	8	269	X	slow-type skeletal muscle actin 6	0.680233	-1.47009	-0.5559	0.116271	140.455	Red	0.516796	-1.935	-0.952334	0.000226759	0.273925	Green
GPCM_DN108672_c1_g3_i3::g.61107::m.61107	4.75236	50792	9	F212937.dat	Q07204_PB109M	585	12.8	8	2	19	11	13	13	13	12	13	10	11	10	10	3	5	19	5	6	4	8	5	9	13	193	X	tubulin beta-4B chain-like	0.68	-1.47059	-0.556393	0.0204305	24.68	Red	0.595556	-1.6791	-0.747692	0.000896615	1.08311	Green
GPCM_DN106220_c1_g2_i14::g.377349::m.377349	4.92401	53531	5	F212937.dat	Q07204_PB109M	112	4.5	2	2	3	2	1	2	1	1	0	3	2	3	1	2	2	3	0	1	2	0	1	0	0	27	0	alpha-L-fucosidase-like	0.68	-1.47059	-0.556393	0.0464915	56.1618	Red	0.622222	-1.60714	-0.684498	0.01829	22.0944	Green
GPCM_DN94620_c0_g2_i1::g.543401::m.543401	4.84028	87756	5	F212924.dat	Q07066_PC95M	168	5.7	4	4	4	2	1	1	0	2	4	3	3	2	1	1	1	2	0	1	0	1	0	1	2	28	0	basement membrane-specific heparan sulfate proteoglycan core protein, partial	0.68	-1.47059	-0.556393	0.00937834	11.329	Red	0.666667	-1.5	-0.584963	0.00861762	10.4101	Green
GPCM_DN110312_c2_g1_i2::g.437858::m.437858	7.93961	32704	3	F212922.dat	Q07064_PC93M	120	6.6	2	2	2	1	1	2	2	2	2	1	2	1	1	0	2	2	0	0	0	2	0	1	2	24	0	hydroxyacyl-coenzyme A dehydrogenase, mitochondrial	0.68	-1.47059	-0.556393	0.0203309	24.5597	Red	0.666667	-1.5	-0.584963	0.0266574	32.2022	Green
GPCM_DN104433_c2_g1_i1::g.256838::m.256838	4.64287	8100	2	F212914.dat	Q07056_PC85M	87	23.9	2	1	4	4	2	2	2	1	1	2	1	2	1	1	0	0	1	1	2	1	1	0	0	25	0	aminopeptidase N-like	0.68	-1.47059	-0.556393	0.0185835	22.4489	Red	0.711111	-1.40625	-0.491853	0.0350519	42.3427	Red
GPCM_DN106728_c1_g3_i1::g.6653::m.6653	5.64425	49103	12	F212937.dat	Q07204_PB109M	736	21.4	11	0	24	13	14	14	13	14	13	10	11	10	10	4	5	24	5	6	4	9	5	9	13	206	X	beta-tubulin isotype 1	0.679389	-1.47191	-0.55769	0.0345658	41.7555	Red	0.57676	-1.73382	-0.793957	0.000550153	0.664585	Green
GPCM_DN111912_c0_g1_i3::g.391581::m.391581	5.3307	76401	49	F212922.dat	Q07064_PC93M	2618	59.1	42	3	322	241	209	216	211	322	288	265	238	248	307	204	211	168	247	178	202	177	90	166	61	4249	X	hemocyanin B chain-like	0.678685	-1.47344	-0.559187	0.00155577	1.87937	Red	0.679697	-1.47124	-0.557036	0.00370114	4.47098	Red
GPCM_DN42888_c0_g1_i1::g.625879::m.625879	7.65315	45234	7	F212920.dat	Q07062_PC91M	229	13.9	4	4	7	1	1	2	7	2	3	3	3	1	2	0	1	6	0	2	1	3	0	3	1	42	0	innexin inx1-like isoform X1	0.677419	-1.47619	-0.561879	0.151066	182.488	Red	0.573477	-1.74375	-0.802193	0.0438206	52.9353	Green
GPCM_DN110482_c3_g3_i2::g.84053::m.84053	4.74464	18929	3	F212937.dat	Q07204_PB109M	142	15.4	3	1	4	1	1	1	3	2	3	3	3	2	2	0	1	4	2	1	0	1	1	1	1	33	0	glutathione S-transferase Mu 2-like	0.677419	-1.47619	-0.561879	0.0199419	24.0899	Red	0.609319	-1.64118	-0.71473	0.00270881	3.27224	Green
GPCM_DN112277_c10_g1_i1::g.461782::m.461782	5.65626	7739	3	F212937.dat	Q07204_PB109M	105	52.2	3	1	5	2	3	3	3	4	2	2	4	2	2	1	2	5	0	2	1	4	1	0	0	43	0	actin-5, muscle-specific-like isoform X4	0.675676	-1.48	-0.565597	0.0445901	53.8648	Red	0.600601	-1.665	-0.735522	0.0117164	14.1534	Green
GPCM_DN105884_c5_g4_i3::g.340927::m.340927	5.42547	48209	21	F212937.dat	Q07204_PB109M	1011	37.7	16	4	63	46	40	41	44	41	49	39	40	40	46	26	32	63	22	32	10	38	10	20	25	704	X	tubulin alpha-1 chain-like	0.675418	-1.48057	-0.566148	0.0203828	24.6225	Red	0.5834	-1.71409	-0.777444	0.000467738	0.565028	Green
GPCM_DN8458_c0_g1_i1::g.609526::m.609526	5.82357	16524	4	F212925.dat	Q07068_PC97M	222	22.5	4	4	4	3	3	2	3	3	3	4	3	2	4	1	3	5	0	2	0	2	2	1	1	47	0	filamin-A-like	0.675	-1.48148	-0.567041	0.0266831	32.2331	Red	0.583333	-1.71429	-0.777608	0.000882789	1.06641	Green
GPCM_DN106881_c0_g1_i1::g.45762::m.45762	8.39935	46013	5	F212937.dat	Q07204_PB109M	254	11.7	4	4	6	3	3	3	3	2	3	4	5	3	5	1	2	6	1	2	1	3	1	1	1	53	X	NADH dehydrogenase [ubiquinone] 1 alpha subcomplex subunit 9, mitochondrial-like	0.674419	-1.48276	-0.568284	0.03475	41.978	Red	0.568475	-1.75909	-0.81483	0.000374062	0.451867	Green
GPCM_DN106308_c0_g3_i2::g.129712::m.129712	4.9051	28632	2	F212939.dat	Q07206_PB111M	104	11.6	2	2	2	5	3	6	6	4	2	3	1	3	3	2	2	3	2	2	2	2	1	2	3	57	X	predicted protein	0.673913	-1.48387	-0.569366	0.0196485	23.7354	Red	0.652174	-1.53333	-0.616671	0.0140068	16.9202	Green
GPCM_DN106308_c0_g4_i1::g.129716::m.129716	4.92095	28643	2	F212910.dat	Q07216_PB121M	113	11.6	2	2	2	5	3	6	6	4	2	3	1	3	3	2	2	3	2	2	2	2	1	2	3	57	X	predicted protein	0.673913	-1.48387	-0.569366	0.0196485	23.7354	Red	0.652174	-1.53333	-0.616671	0.0140068	16.9202	Green
GPCM_DN110482_c3_g4_i4::g.84005::m.84005	5.11683	26012	8	F212937.dat	Q07204_PB109M	227	18.8	4	2	5	4	5	7	7	6	7	3	5	4	7	2	3	5	3	4	2	4	2	3	3	86	X	glutathione S-transferase Mu 2-like	0.673077	-1.48571	-0.571157	0.000940234	1.1358	Red	0.641026	-1.56	-0.641546	0.000422342	0.510189	Green
GPCM_DN111442_c0_g1_i2::g.293634::m.293634	4.47516	70673	16	F212929.dat	Q07072_PC101M	637	21.4	11	11	18	8	11	18	6	10	8	15	4	18	11	16	1	1	12	4	8	1	11	7	14	184	X	uncharacterized protein LOC108667080 isoform X2	0.672414	-1.48718	-0.572579	0.0927841	112.083	Red	0.727969	-1.37368	-0.45805	0.163664	197.707	Red
GPCM_DN106078_c2_g1_i16::g.469475::m.469475	6.07864	14475	4	F212937.dat	Q07204_PB109M	274	36.9	4	1	14	4	5	3	5	5	9	7	6	2	5	1	2	14	1	2	2	3	1	4	2	83	X	cardiac-type actin 1	0.672131	-1.4878	-0.573185	0.145962	176.322	Red	0.491803	-2.03333	-1.02385	0.000656073	0.792537	Green
GPCM_DN115880_c0_g1_i1::g.431286::m.431286	8.9875	20812	5	F212937.dat	Q07204_PB109M	296	33.7	4	4	8	5	7	7	6	6	5	6	4	5	9	2	3	8	2	4	2	8	2	2	4	97	X	cyclophilin	0.671429	-1.48936	-0.574694	0.0202283	24.4358	Red	0.603175	-1.65789	-0.729352	0.00359266	4.33994	Green
GPCM_DN109353_c0_g2_i1::g.159339::m.159339	4.4888	41222	7	F212918.dat	Q07060_PC89M	322	17.1	5	3	7	5	6	7	6	7	7	7	5	5	8	0	0	0	0	0	0	0	0	0	0	63	0	oplophorus-luciferin 2-monooxygenase non-catalytic subunit-like
GPCM_DN87544_c0_g1_i1::g.577493::m.577493	4.41433	45277	6	F212929.dat	Q07072_PC101M	246	12.4	5	5	6	0	0	0	5	0	0	0	4	6	0	0	0	0	0	0	0	0	0	0	0	15	0	aspartate-semialdehyde dehydrogenase
GPCM_DN101540_c0_g1_i2::g.141792::m.141792	6.1407	69842	5	F212937.dat	Q07204_PB109M	184	9	5	5	5	0	0	0	0	0	0	0	0	0	0	0	0	5	0	0	0	0	0	0	0	5	0	2-oxoglutarate dehydrogenase, mitochondrial-like, partial
GPCM_DN105123_c0_g1_i1::g.379956::m.379956	5.74418	59653	5	F212933.dat	Q07200_PB105M	175	10.1	5	4	7	0	0	0	0	0	0	0	0	0	0	7	1	0	3	0	0	2	1	3	0	17	0	aminopeptidase W07G4.4
GPCM_DN105504_c2_g1_i1::g.220519::m.220519	8.42322	33377	5	F212939.dat	Q07206_PB111M	270	17.1	4	4	7	0	0	0	0	0	0	0	0	0	0	9	5	6	7	2	1	9	4	4	1	48	0	Collagen alpha-2(IV) chain
GPCM_DN107966_c0_g1_i1::g.112901::m.112901	7.94538	27585	5	F212937.dat	Q07204_PB109M	136	22.1	5	5	5	0	0	0	0	0	0	0	0	0	0	0	0	5	0	0	0	0	0	0	0	5	0	ATP-citrate synthase
GPCM_DN109353_c0_g1_i1::g.159337::m.159337	4.54994	38035	5	F212924.dat	Q07066_PC95M	294	15.1	4	1	5	3	3	3	4	2	5	4	4	2	6	0	0	0	0	0	0	0	0	0	0	36	0	oplophorus-luciferin 2-monooxygenase non-catalytic subunit-like
GPCM_DN111342_c0_g3_i4::g.240426::m.240426	5.48344	57361	5	F212937.dat	Q07204_PB109M	244	6	5	5	7	0	0	0	0	0	0	0	0	0	0	5	0	7	4	0	0	2	0	1	0	19	0	fibroin heavy chain-like
GPCM_DN150394_c0_g1_i1::g.269916::m.269916	5.47326	27330	5	F212946.dat	Q07214_PB119M	165	17.8	4	4	7	0	0	0	0	0	0	0	0	0	0	2	0	1	1	1	7	0	7	4	4	27	0	isobutyryl-CoA dehydrogenase, mitochondrial-like isoform X1
GPCM_DN101024_c0_g1_i1::g.110222::m.110222	6.82797	49139	4	F212946.dat	Q07214_PB119M	104	7.6	3	3	3	0	0	0	0	0	0	0	0	0	0	0	1	1	1	0	3	0	3	0	1	10	0	cystathionine gamma-lyase 2
GPCM_DN101233_c0_g1_i1::g.89844::m.89844	9.11003	48009	4	F212910.dat	Q07216_PB121M	62	2.2	1	1	1	0	0	0	0	2	0	0	0	0	0	0	1	1	0	1	0	1	0	1	0	7	0	uncharacterized protein LOC108665311
GPCM_DN106506_c8_g1_i1::g.494392::m.494392	7.12833	11951	4	F212943.dat	Q07210_PB115M	176	44.3	4	4	7	0	0	0	0	0	0	0	0	0	0	3	4	4	4	3	7	2	7	5	4	43	0	isobutyryl-CoA dehydrogenase, mitochondrial-like isoform X1
GPCM_DN109361_c0_g3_i1::g.158491::m.158491	4.3217	41993	4	F212944.dat	Q07212_PB117M	151	6.5	2	2	2	0	0	0	0	0	0	0	0	0	0	0	0	2	0	2	1	2	0	0	0	7	0	L-type lectin-domain containing receptor kinase IX.1-like
GPCM_DN109496_c7_g2_i1::g.3784::m.3784	4.63157	50949	4	F212916.dat	Q07058_PC87M	205	8.3	4	4	7	0	7	0	0	0	0	1	0	0	0	0	0	0	0	0	0	0	0	0	0	8	0	oplophorus-luciferin 2-monooxygenase non-catalytic subunit-like
GPCM_DN111036_c6_g1_i2::g.71156::m.71156	4.65621	21134	4	F212922.dat	Q07064_PC93M	154	10.6	4	4	6	1	0	0	0	6	0	0	0	3	0	0	0	0	0	0	0	0	0	0	0	10	0	CTLDcp3
GPCM_DN111190_c6_g2_i1::g.426645::m.426645	7.30478	27584	4	F212937.dat	Q07204_PB109M	219	20.8	4	4	5	0	0	0	0	0	0	0	0	0	0	2	0	5	1	0	1	1	0	0	0	10	0	uncharacterized protein LOC108677853
GPCM_DN111566_c0_g1_i1::g.212115::m.212115	9.13809	10836	4	F212920.dat	Q07062_PC91M	142	52.9	4	1	9	0	0	1	9	0	0	0	0	0	2	0	0	0	0	0	0	0	0	0	0	12	0	hypothetical protein BBAD15_g5879
GPCM_DN111566_c0_g1_i5::g.212137::m.212137	9.27309	10836	4	F212920.dat	Q07062_PC91M	175	52.9	4	1	6	0	0	1	6	0	0	0	0	0	0	0	0	0	0	0	0	0	0	0	0	7	0	hypothetical protein BBAD15_g5879
GPCM_DN111960_c0_g1_i1::g.388949::m.388949	4.94845	104265	4	F212937.dat	Q07204_PB109M	130	3.4	3	3	3	0	0	0	0	1	0	0	0	0	0	0	0	3	0	0	0	0	0	0	0	4	0	Muscle M-line assembly protein unc-89
GPCM_DN111981_c1_g1_i6::g.390479::m.390479	10.4507	14007	4	F212918.dat	Q07060_PC89M	152	13.8	4	3	10	0	7	10	3	4	0	0	0	0	1	0	0	0	0	0	0	0	0	0	0	25	0	kelch-like protein diablo
GPCM_DN111981_c1_g1_i7::g.390485::m.390485	6.78707	46545	4	F212918.dat	Q07060_PC89M	193	6.8	4	2	13	0	10	13	5	6	2	2	2	1	2	0	0	0	0	0	0	0	0	0	0	43	0	hypothetical protein
GPCM_DN156853_c0_g1_i1::g.255489::m.255489	9.9986	11996	4	F212920.dat	Q07062_PC91M	162	35.8	4	4	7	0	0	0	7	0	0	0	0	0	0	0	0	0	0	0	0	0	0	0	0	7	0	hypothetical protein AMK59_5220
GPCM_DN71500_c0_g1_i1::g.530943::m.530943	5.46519	59109	4	F212937.dat	Q07204_PB109M	144	7.6	4	4	5	0	0	0	0	0	0	0	0	0	0	0	0	5	0	0	0	0	0	0	0	5	0	T-complex protein 1 subunit epsilon
GPCM_DN75971_c0_g1_i1::g.585493::m.585493	9.15353	12563	4	F212939.dat	Q07206_PB111M	80	25	3	3	3	0	0	0	0	0	0	0	0	0	0	3	0	0	3	0	2	1	0	0	0	9	0	uncharacterized protein T28D9.3-like isoform X2
GPCM_DN100520_c0_g1_i5::g.448869::m.448869	6.33295	42345	3	F212937.dat	Q07204_PB109M	158	12	3	3	3	0	0	0	0	0	0	0	0	0	0	0	0	3	0	0	0	0	0	0	0	3	0	nuclear pore complex protein Nup98-Nup96
GPCM_DN100633_c0_g1_i1::g.341679::m.341679	9.89432	36569	3	F212939.dat	Q07206_PB111M	65	5.3	2	2	2	0	0	0	0	0	0	0	0	0	0	1	1	2	2	0	0	1	0	1	0	8	0	hypothetical protein ACN42_g4235
GPCM_DN101040_c0_g1_i1::g.110260::m.110260	8.43518	55197	3	F212937.dat	Q07204_PB109M	150	9.7	3	3	3	0	0	0	0	0	0	0	0	0	0	0	0	3	0	0	0	0	0	0	0	3	0	ABC transporter F family member 4
GPCM_DN102281_c0_g1_i2::g.496018::m.496018	5.08058	20252	3	F212929.dat	Q07072_PC101M	141	25.1	3	3	3	1	2	0	1	0	0	0	1	3	1	0	0	0	0	0	0	0	0	0	0	9	0	kallikrein-13
GPCM_DN102718_c0_g1_i1::g.304710::m.304710	10.234	16502	3	F212937.dat	Q07204_PB109M	177	16.3	3	3	5	0	0	0	0	0	0	0	0	0	0	0	0	5	0	0	0	0	0	0	0	5	0	40S ribosomal protein S14
GPCM_DN102790_c0_g1_i2::g.305317::m.305317	8.54417	45625	3	F212922.dat	Q07064_PC93M	133	7.6	3	3	4	0	0	0	0	4	0	1	0	0	0	0	0	0	0	0	0	0	0	0	0	5	0	uncharacterized protein K02A2.6-like
GPCM_DN103061_c0_g1_i3::g.65481::m.65481	9.18717	23421	3	F212937.dat	Q07204_PB109M	127	16.2	3	3	5	0	0	0	0	0	0	0	0	0	0	0	0	5	4	0	0	0	0	0	0	9	0	upstream activation factor subunit spp27-like, partial
GPCM_DN105307_c0_g1_i1::g.253587::m.253587	8.26435	30458	3	F212933.dat	Q07200_PB105M	101	8.5	2	2	2	0	0	0	0	0	0	0	0	0	0	2	0	0	0	0	0	2	0	1	0	5	0	predicted protein
GPCM_DN105408_c0_g1_i1::g.384812::m.384812	6.99384	25422	3	F212937.dat	Q07204_PB109M	67	12.8	2	2	2	0	0	0	0	0	1	0	1	0	0	0	0	2	0	0	0	0	0	0	0	4	0	peptidyl-prolyl cis-trans isomerase 5-like
GPCM_DN105776_c0_g1_i1::g.278944::m.278944	4.48666	25477	3	F212937.dat	Q07204_PB109M	125	14.8	3	3	3	0	0	0	0	0	0	0	0	0	0	0	0	3	0	0	0	0	0	0	0	3	0	ubiquitin carboxyl-terminal hydrolase isozyme L3-like
GPCM_DN105808_c0_g4_i2::g.339953::m.339953	5.08437	42770	3	F212920.dat	Q07062_PC91M	171	8.9	2	2	3	0	0	0	3	0	0	0	0	2	0	1	0	0	1	1	1	1	1	0	0	11	0	fibrinogen C domain-containing protein 1-A-like
GPCM_DN106282_c0_g1_i1::g.376566::m.376566	4.06663	38776	3	F212927.dat	Q07070_PC99M	107	5.2	3	3	3	2	0	0	0	0	0	1	3	0	0	0	0	0	0	0	0	0	0	0	0	6	0	uncharacterized protein LOC108676340
GPCM_DN106409_c2_g1_i1::g.183571::m.183571	8.51232	21825	3	F212937.dat	Q07204_PB109M	107	10.9	2	2	3	1	0	1	0	0	0	0	1	0	0	0	0	3	0	0	0	0	0	0	0	6	0	ADP-ribosylation factor 4
GPCM_DN106737_c1_g1_i2::g.10599::m.10599	8.01705	16490	3	F212937.dat	Q07204_PB109M	158	19.9	3	3	4	0	0	0	0	0	0	0	0	0	0	0	0	4	0	0	0	0	0	0	0	4	0	redox-regulatory protein FAM213A-like
GPCM_DN107228_c0_g1_i4::g.484615::m.484615	8.60816	22553	3	F212937.dat	Q07204_PB109M	130	15.1	3	3	3	0	0	0	0	0	0	0	0	0	0	0	0	3	0	0	0	0	0	0	0	3	0	unnamed protein product
GPCM_DN107791_c0_g2_i2::g.396454::m.396454	5.52847	86379	3	F212937.dat	Q07204_PB109M	82	5.3	3	3	3	0	0	0	0	0	0	0	0	0	0	0	0	3	0	0	0	0	0	0	0	3	0	transglutaminase
GPCM_DN107836_c0_g1_i1::g.413968::m.413968	8.70007	35463	3	F212929.dat	Q07072_PC101M	69	4.4	2	2	3	0	1	0	2	1	1	0	1	3	3	0	0	0	0	0	0	0	0	0	0	12	0	uncharacterized protein LOC108679577
GPCM_DN108406_c0_g1_i1::g.166721::m.166721	6.58618	44018	3	F212927.dat	Q07070_PC99M	99	5.7	2	2	2	0	1	1	1	1	1	1	2	1	0	0	0	1	0	0	0	0	0	0	0	10	0	cathepsin-D
GPCM_DN108822_c0_g1_i1::g.37042::m.37042	9.19821	222959	3	F212920.dat	Q07062_PC91M	69	0.9	2	2	3	1	1	1	3	1	1	1	1	1	1	0	0	0	0	0	1	0	0	0	0	13	0	pre-mRNA-processing-splicing factor 8
GPCM_DN108897_c0_g1_i1::g.35061::m.35061	7.9875	166470	3	F212918.dat	Q07060_PC89M	135	2.5	3	3	3	1	0	3	0	0	0	2	5	0	0	0	0	0	0	0	0	0	0	0	0	11	0	polyprotein
GPCM_DN109215_c0_g2_i1::g.487320::m.487320	7.20194	34658	3	F212937.dat	Q07204_PB109M	48	6.8	2	1	2	0	0	0	0	0	0	0	0	0	0	0	0	2	0	0	0	1	0	0	0	3	0	zinc metalloproteinase,
GPCM_DN109361_c0_g3_i3::g.158506::m.158506	4.36311	46545	3	F212937.dat	Q07204_PB109M	163	13.7	3	2	3	0	0	0	0	0	0	0	0	0	0	0	0	3	0	0	0	1	0	0	0	4	0	hypothetical protein
GPCM_DN109552_c5_g3_i1::g.187332::m.187332	4.97217	97223	3	F212920.dat	Q07062_PC91M	111	3.3	3	3	3	1	2	2	3	1	0	2	0	2	0	0	0	0	0	0	0	0	0	0	0	13	0	mucin-5AC-like
GPCM_DN110729_c0_g1_i11::g.311817::m.311817	5.96792	35275	3	F212918.dat	Q07060_PC89M	138	6	3	3	9	0	2	9	1	3	0	2	0	0	0	0	0	0	0	0	0	0	0	0	0	17	0	uncharacterized protein LOC108674485
GPCM_DN110846_c10_g1_i1::g.502009::m.502009	4.51196	150141	3	F212946.dat	Q07214_PB119M	78	1.4	1	1	1	0	2	1	0	1	1	0	0	0	0	0	0	0	0	0	0	0	1	0	1	7	0	hypothetical protein PIROE2DRAFT_8232, partial
GPCM_DN111333_c2_g2_i1::g.238534::m.238534	6.74183	74476	3	F212937.dat	Q07204_PB109M	79	1.9	1	1	1	0	0	0	2	0	0	1	1	1	1	0	0	1	0	0	0	0	0	0	0	7	0	procollagen-lysine,2-oxoglutarate 5-dioxygenase 1-like isoform X3
GPCM_DN111621_c1_g6_i3::g.50155::m.50155	4.99384	79964	3	F212941.dat	Q07208_PB113M	117	4.6	3	3	3	0	0	0	0	0	0	0	0	0	0	0	1	2	1	3	1	1	1	0	0	10	0	neutral ceramidase-like
GPCM_DN111696_c0_g1_i7::g.50440::m.50440	8.63751	43440	3	F212931.dat	Q07074_PC103M	64	4.6	2	2	2	1	1	1	0	0	1	0	0	0	2	0	0	0	0	0	0	0	0	0	0	6	0	prostaglandin reductase 1-like
GPCM_DN111978_c0_g1_i1::g.393238::m.393238	6.22095	145554	3	F212937.dat	Q07204_PB109M	77	1.4	2	2	2	0	0	0	0	0	0	0	0	0	0	1	0	2	0	0	0	2	0	0	0	5	0	CD109 antigen
GPCM_DN111981_c1_g2_i6::g.390517::m.390517	5.27309	58323	3	F212931.dat	Q07074_PC103M	68	2.8	2	2	2	0	2	2	1	2	0	0	0	0	2	0	0	0	0	0	0	0	0	0	0	9	0	mucin-2-like
GPCM_DN112261_c2_g1_i1::g.465514::m.465514	5.94998	26135	3	F212944.dat	Q07212_PB117M	51	9.4	1	1	1	0	0	0	0	0	0	0	0	0	1	0	0	1	0	0	0	1	0	0	0	3	0	uncharacterized protein LOC108668216
GPCM_DN112337_c10_g1_i2::g.251735::m.251735	8.50992	20196	3	F212931.dat	Q07074_PC103M	89	16.9	3	3	3	0	0	0	0	0	0	0	0	0	3	0	0	0	0	0	0	0	0	0	0	3	0	uncharacterized protein LOC108674485
GPCM_DN14977_c0_g1_i1::g.561525::m.561525	8.84458	21261	3	F212920.dat	Q07062_PC91M	54	18.2	2	2	2	0	0	0	2	0	0	0	0	0	0	0	0	1	0	0	0	0	0	0	0	3	0	uncharacterized protein LOC108676706
GPCM_DN49197_c0_g1_i2::g.638578::m.638578	4.86809	26712	3	F212943.dat	Q07210_PB115M	79	12.5	2	2	2	1	1	1	1	0	0	1	0	0	0	0	0	0	0	0	2	0	0	0	0	7	0	cytoplasmic aconitate hydratase-like isoform X2
GPCM_DN57086_c0_g1_i1::g.600758::m.600758	4.64803	25938	3	F212924.dat	Q07066_PC95M	124	17.2	2	2	2	0	0	1	2	1	2	0	0	1	1	0	0	0	0	0	0	0	0	0	0	8	0	hexokinase type 2-like isoform X2
GPCM_DN60701_c0_g1_i1::g.587260::m.587260	6.42874	59076	3	F212925.dat	Q07068_PC97M	95	3.4	2	2	2	0	1	0	0	0	1	2	2	0	0	0	0	0	0	0	0	0	0	0	0	6	0	tryptophan--tRNA ligase, cytoplasmic-like
GPCM_DN76218_c0_g2_i1::g.597550::m.597550	5.96107	45708	3	F212916.dat	Q07058_PC87M	66	5.6	2	2	2	0	2	1	1	1	0	0	0	0	0	0	0	0	0	0	0	0	0	0	0	5	0	26S proteasome non-ATPase regulatory subunit 6-like
GPCM_DN81907_c0_g1_i1::g.625106::m.625106	5.06786	57224	3	F212937.dat	Q07204_PB109M	115	6.7	3	3	3	0	0	0	0	0	0	0	0	0	0	0	0	3	0	0	0	0	0	0	0	3	0	venom serine carboxypeptidase-like
GPCM_DN85133_c0_g1_i2::g.611103::m.611103	8.34685	27173	3	F212912.dat	Q07218_PB123M	102	16.5	2	2	2	0	0	0	0	0	0	0	0	0	0	0	2	1	0	0	0	0	1	1	2	7	0	probable acyl-CoA dehydrogenase 6
GPCM_DN93984_c0_g1_i1::g.562631::m.562631	9.30545	121791	3	F212912.dat	Q07218_PB123M	49	0.8	1	1	1	0	0	0	0	0	0	0	0	0	0	0	0	1	1	0	0	0	0	0	1	3	0	myosin-IA-like
GPCM_DN96507_c0_g2_i1::g.553583::m.553583	9.08713	69835	3	F212937.dat	Q07204_PB109M	30	1.8	1	1	1	0	0	0	1	0	0	0	0	1	0	0	0	1	0	0	0	0	0	0	0	3	0	ATPase family AAA domain-containing protein 3-like
GPCM_DN98343_c0_g1_i1::g.617731::m.617731	8.90352	25754	3	F212944.dat	Q07212_PB117M	61	8.5	1	1	1	0	0	0	1	0	0	0	1	0	0	0	0	0	0	0	0	1	0	1	1	5	0	ER lumen protein-retaining receptor-like
GPCM_DN100372_c0_g1_i1::g.313504::m.313504	10.8034	32666	2	F212937.dat	Q07204_PB109M	53	5.7	1	1	1	0	0	1	0	0	0	0	0	0	0	0	0	1	0	0	0	0	0	0	0	2	0	60S ribosomal protein L14-like
GPCM_DN100899_c0_g2_i1::g.387395::m.387395	4.24017	55479	2	F212937.dat	Q07204_PB109M	58	4.7	2	2	3	0	0	0	0	0	0	0	0	0	0	0	0	3	0	0	0	0	0	0	0	3	0	hypothetical protein TH25_15125, partial
GPCM_DN100918_c0_g1_i1::g.12718::m.12718	4.62155	76340	2	F212937.dat	Q07204_PB109M	40	1	1	1	1	0	0	0	0	0	0	0	0	0	0	0	0	1	0	0	0	0	0	1	0	2	0	hypothetical protein B7P43_G05531
GPCM_DN100961_c0_g2_i1::g.13017::m.13017	5.58899	27235	2	F212937.dat	Q07204_PB109M	110	6.9	2	2	3	0	0	0	0	0	0	0	0	0	0	0	0	3	0	0	0	1	0	0	0	4	0	CD109 antigen-like isoform X3
GPCM_DN101163_c0_g1_i1::g.479458::m.479458	10.068	6338	2	F212920.dat	Q07062_PC91M	91	16.1	2	2	8	0	0	0	8	0	0	0	0	0	1	0	0	0	0	0	0	0	0	0	0	9	0	chorion class A protein L11-like
GPCM_DN101163_c0_g2_i1::g.479461::m.479461	10.0756	9027	2	F212920.dat	Q07062_PC91M	101	10.7	2	2	6	0	0	0	6	0	0	0	0	0	0	0	0	0	0	0	0	0	0	0	0	6	0	chorion class A protein L11-like
GPCM_DN101577_c0_g1_i1::g.141372::m.141372	8.81979	34383	2	F212925.dat	Q07068_PC97M	60	5.5	2	0	2	0	1	0	0	0	0	2	1	0	1	0	0	0	0	0	0	0	0	0	0	5	0	hypothetical protein
GPCM_DN102281_c0_g1_i1::g.496010::m.496010	5.69307	33395	2	F212920.dat	Q07062_PC91M	63	6.3	2	2	2	1	2	0	2	0	0	0	1	1	1	0	0	0	0	0	0	0	0	0	0	8	0	trypsin-like
GPCM_DN102982_c0_g1_i2::g.374623::m.374623	6.34997	133534	2	F212920.dat	Q07062_PC91M	80	2.1	2	2	2	0	0	1	2	0	0	1	0	0	0	0	0	0	0	0	0	0	0	0	0	4	0	alanine--tRNA ligase, cytoplasmic-like
GPCM_DN103942_c0_g2_i1::g.453936::m.453936	6.67681	36684	2	F212937.dat	Q07204_PB109M	80	3.4	1	1	1	0	0	0	3	2	1	1	0	0	0	0	0	1	0	0	0	0	0	0	0	8	0	aminopeptidase N-like
GPCM_DN104035_c0_g1_i7::g.407428::m.407428	4.37425	65018	2	F212937.dat	Q07204_PB109M	76	3.6	2	2	2	0	0	0	0	0	0	0	0	0	0	0	0	2	0	0	0	0	0	0	0	2	0	hypothetical protein MYCGRDRAFT_111177
GPCM_DN104148_c0_g2_i1::g.40128::m.40128	7.43038	28578	2	F212937.dat	Q07204_PB109M	77	6.2	1	1	1	1	0	0	0	0	1	0	0	0	0	0	0	1	0	0	0	0	0	0	0	3	0	uncharacterized protein LOC108679580
GPCM_DN104629_c1_g1_i13::g.258064::m.258064	9.15072	18005	2	F212931.dat	Q07074_PC103M	100	11.3	2	2	2	1	0	1	0	0	0	0	1	0	2	0	0	0	0	0	0	0	0	0	0	5	0	uncharacterized protein LOC108674485
GPCM_DN105487_c0_g1_i1::g.385251::m.385251	5.02037	74249	2	F212937.dat	Q07204_PB109M	50	3.2	2	2	2	0	0	0	0	0	0	0	0	0	0	0	0	2	0	0	0	0	0	0	0	2	0	peroxidase-like
GPCM_DN105660_c0_g1_i1::g.450418::m.450418	6.46524	29193	2	F212937.dat	Q07204_PB109M	50	3.1	1	1	2	0	0	0	1	0	0	0	0	0	0	0	0	2	0	0	0	1	0	0	0	4	0	CD63 antigen
GPCM_DN105955_c0_g1_i10::g.117739::m.117739	6.66531	65037	2	F212924.dat	Q07066_PC95M	84	4.4	2	2	2	1	0	0	1	1	2	0	1	0	0	0	0	0	0	0	0	0	0	0	0	6	0	uncharacterized protein LOC108668981
GPCM_DN105964_c0_g1_i1::g.117443::m.117443	5.62426	29839	2	F212914.dat	Q07056_PC85M	34	2.5	1	1	1	1	0	0	0	0	0	0	0	0	0	0	0	1	0	0	0	0	0	0	0	2	0	titin-like
GPCM_DN106209_c4_g1_i1::g.376211::m.376211	4.37466	49147	2	F212933.dat	Q07200_PB105M	54	2.5	1	1	1	0	0	0	0	0	0	0	0	0	0	1	0	0	1	1	1	1	0	2	0	7	0	uncharacterized protein LOC108668079
GPCM_DN106242_c0_g1_i1::g.378818::m.378818	4.34665	48094	2	F212943.dat	Q07210_PB115M	70	2.3	1	1	1	0	0	0	0	0	0	0	0	0	0	0	0	1	0	0	1	1	1	0	1	5	0	type-2 ice-structuring protein-like
GPCM_DN106414_c1_g2_i1::g.182546::m.182546	7.83078	32999	2	F212916.dat	Q07058_PC87M	46	6.4	2	2	2	0	2	0	0	0	1	0	0	0	0	0	0	0	0	0	0	0	0	0	0	3	0	exportin-2-like
GPCM_DN106419_c2_g1_i3::g.184156::m.184156	8.38371	22232	2	F212918.dat	Q07060_PC89M	90	8	2	1	4	0	2	4	1	2	0	0	0	0	1	0	0	0	0	0	0	0	0	0	0	10	0	kelch-like protein 35
GPCM_DN106656_c0_g2_i1::g.321824::m.321824	5.74357	74663	2	F212922.dat	Q07064_PC93M	41	1	1	1	1	2	1	0	0	1	0	0	0	0	0	0	0	0	0	0	0	1	0	0	0	5	0	uncharacterized protein LOC108670871
GPCM_DN106894_c0_g1_i1::g.46551::m.46551	8.61931	46597	2	F212925.dat	Q07068_PC97M	55	4	2	0	3	0	1	0	0	0	0	3	1	0	1	0	0	0	0	0	0	0	0	0	0	6	0	predicted protein
GPCM_DN106896_c1_g1_i6::g.44285::m.44285	4.31271	13873	2	F212933.dat	Q07200_PB105M	84	12.1	1	1	2	0	0	0	0	0	0	0	0	0	0	2	1	1	0	1	0	0	0	0	0	5	0	uncharacterized protein LOC108677924
GPCM_DN107240_c5_g11_i1::g.483397::m.483397	5.68008	54814	2	F212937.dat	Q07204_PB109M	75	7.9	2	2	2	0	0	0	0	0	0	0	0	0	0	0	0	2	0	0	0	0	0	0	0	2	0	propionyl-CoA carboxylase alpha chain, mitochondrial-like
GPCM_DN107429_c0_g1_i1::g.281389::m.281389	8.76218	23143	2	F212916.dat	Q07058_PC87M	53	9.1	2	2	2	1	2	1	3	1	0	0	0	1	1	0	0	0	0	0	0	0	0	0	0	10	0	fatty-acid amide hydrolase 2-like
GPCM_DN107567_c3_g1_i1::g.233681::m.233681	5.47035	37862	2	F212937.dat	Q07204_PB109M	60	5.7	1	1	1	2	0	2	1	1	2	1	2	2	1	0	0	1	0	0	0	0	0	0	0	15	0	adenosine kinase-like
GPCM_DN107577_c0_g2_i1::g.235123::m.235123	4.95862	31737	2	F212944.dat	Q07212_PB117M	33	5.6	1	1	1	1	0	0	0	0	0	0	0	0	0	0	0	0	0	0	0	1	0	0	0	2	0	isoamyl acetate-hydrolyzing esterase 1 homolog
GPCM_DN107832_c2_g2_i1::g.414134::m.414134	6.91282	20884	2	F212920.dat	Q07062_PC91M	65	8.5	2	1	5	0	0	1	5	0	0	0	0	0	1	0	0	0	0	0	0	0	0	0	0	7	0	glycine-rich cell wall structural protein 1
GPCM_DN108004_c3_g2_i1::g.194241::m.194241	4.05186	52480	2	F212920.dat	Q07062_PC91M	44	1.9	1	1	1	1	1	1	1	1	1	1	1	1	0	0	0	1	0	0	0	0	0	0	0	10	0	importin-7-like
GPCM_DN108038_c0_g1_i1::g.194567::m.194567	5.4817	23242	2	F212910.dat	Q07216_PB121M	63	11.6	2	2	2	0	0	0	0	0	0	0	0	0	0	0	0	2	2	1	0	1	0	2	0	8	0	predicted protein
GPCM_DN108038_c0_g4_i1::g.194579::m.194579	5.28265	23643	2	F212937.dat	Q07204_PB109M	79	11.3	2	1	2	0	0	0	0	0	0	0	0	0	0	0	0	2	2	0	0	3	1	1	0	9	0	predicted protein
GPCM_DN108540_c18_g1_i1::g.99700::m.99700	7.66996	7065	2	F212920.dat	Q07062_PC91M	25	14.5	1	1	1	0	0	0	1	0	0	0	0	0	0	0	0	1	0	0	0	0	0	0	0	2	0	hypothetical protein OCBIM_22002997mg
GPCM_DN108600_c6_g2_i1::g.95810::m.95810	11.3194	15488	2	F212931.dat	Q07074_PC103M	83	12.1	2	2	2	0	0	0	0	0	0	0	0	0	2	0	0	0	0	0	0	0	0	0	0	2	0	flocculation protein FLO11-like
GPCM_DN108782_c0_g1_i1::g.29830::m.29830	6.61736	79357	2	F212943.dat	Q07210_PB115M	46	1.3	1	1	1	0	0	0	1	0	0	0	1	0	0	0	0	1	0	0	1	0	0	0	0	4	0	glutamine--fructose-6-phosphate aminotransferase [isomerizing] 2-like isoform X2
GPCM_DN108985_c1_g1_i1::g.473344::m.473344	4.84846	32514	2	F212937.dat	Q07204_PB109M	65	6.8	2	2	2	0	0	0	0	0	0	0	0	0	0	0	0	2	0	0	0	0	0	0	0	2	0	uncharacterized protein LOC108677148
GPCM_DN109215_c0_g2_i5::g.487341::m.487341	8.75584	21361	2	F212937.dat	Q07204_PB109M	56	9	2	1	2	0	0	0	0	0	0	0	0	0	0	0	0	2	0	0	0	0	0	0	0	2	0	zinc metalloproteinase nas-15-like, partial
GPCM_DN109218_c0_g1_i2::g.485853::m.485853	6.60924	37158	2	F212937.dat	Q07204_PB109M	92	6.3	2	2	2	0	0	0	0	0	0	0	0	0	0	0	0	2	0	0	0	0	0	0	0	2	0	dolichyl-phosphate beta-glucosyltransferase-like
GPCM_DN109311_c0_g2_i1::g.155406::m.155406	8.10405	18697	2	F212922.dat	Q07064_PC93M	33	4.2	1	1	1	1	0	2	0	1	0	0	0	1	2	0	0	0	0	0	0	0	0	0	0	7	0	MULTISPECIES: galactose oxidase
GPCM_DN109345_c4_g3_i1::g.158142::m.158142	5.2391	19509	2	F212944.dat	Q07212_PB117M	53	6.9	1	1	1	0	0	0	0	0	1	0	0	0	0	0	1	1	0	1	0	1	0	0	0	5	0	actin-related protein 2/3 complex subunit 5-like
GPCM_DN109353_c0_g8_i1::g.159362::m.159362	4.6124	39737	2	F212937.dat	Q07204_PB109M	68	4.7	2	2	3	0	0	0	0	0	0	0	0	0	0	0	1	3	1	1	0	2	0	0	0	8	0	Oplophorus-luciferin 2-monooxygenase non-catalytic subunit; Flags: Precursor
GPCM_DN109402_c0_g1_i13::g.136::m.136	7.99144	61871	2	F212937.dat	Q07204_PB109M	33	1.8	1	1	1	0	0	0	0	0	0	0	0	0	0	0	0	1	0	0	0	1	0	0	0	2	0	UDP-glucuronosyltransferase 2B19-like isoform X1
GPCM_DN109527_c0_g1_i5::g.187729::m.187729	4.36096	15209	2	F212933.dat	Q07200_PB105M	67	18.3	2	2	3	0	0	0	0	0	0	0	0	0	0	3	0	0	0	0	1	0	0	0	0	4	0	hornerin-like isoform X2
GPCM_DN109629_c1_g1_i1::g.348472::m.348472	9.05804	19843	2	F212937.dat	Q07204_PB109M	77	11.8	2	2	2	0	0	0	0	0	0	0	0	0	0	0	0	2	0	0	0	0	0	0	0	2	0	NADH dehydrogenase [ubiquinone] 1 alpha subcomplex subunit 13-like
GPCM_DN109844_c3_g2_i1::g.315836::m.315836	4.64655	24699	2	F212937.dat	Q07204_PB109M	65	9.8	2	2	2	0	0	0	0	0	0	0	0	0	0	0	0	2	0	0	0	0	0	0	0	2	0	prophenoloxidase-activating enzyme 1a
GPCM_DN109943_c1_g2_i2::g.444306::m.444306	6.93	8717	2	F212931.dat	Q07074_PC103M	52	8.9	1	1	1	0	0	0	1	0	0	0	0	0	1	1	1	0	1	1	0	0	0	0	0	6	0	isoform a
GPCM_DN109976_c0_g3_i1::g.444658::m.444658	7.19432	6609	2	F212916.dat	Q07058_PC87M	46	14.8	2	2	2	1	2	1	1	1	0	1	0	0	0	0	0	0	0	0	0	0	0	0	0	7	0	troponin T, skeletal muscle-like
GPCM_DN110190_c8_g3_i1::g.404474::m.404474	9.44117	55991	2	F212937.dat	Q07204_PB109M	46	3.4	2	2	2	0	0	0	0	0	0	0	0	0	0	0	0	2	0	0	0	0	0	0	0	2	0	H/ACA ribonucleoprotein complex subunit 4-like
GPCM_DN110410_c3_g1_i5::g.87152::m.87152	9.36418	41623	2	F212920.dat	Q07062_PC91M	95	4.5	1	1	2	0	0	0	2	0	0	0	0	0	1	0	0	0	0	0	0	0	0	0	0	3	0	proteoglycan 4
GPCM_DN110452_c0_g1_i2::g.85821::m.85821	6.67272	72734	2	F212944.dat	Q07212_PB117M	33	1.4	1	1	1	0	0	0	0	0	0	0	0	0	0	0	0	2	0	0	0	1	0	0	0	3	0	cyclooxygenase
GPCM_DN110535_c0_g1_i1::g.199943::m.199943	8.29206	68151	2	F212937.dat	Q07204_PB109M	65	3.6	2	2	2	0	0	0	0	0	0	0	0	0	0	0	0	2	0	0	0	0	0	0	0	2	0	glucose-6-phosphate 1-dehydrogenase-like isoform X2
GPCM_DN110563_c0_g1_i1::g.199420::m.199420	8.2001	113320	2	F212937.dat	Q07204_PB109M	54	1.5	2	2	2	0	0	0	0	0	0	0	0	0	0	0	0	2	0	0	0	0	0	0	0	2	0	LETM1 and EF-hand domain-containing protein 1, mitochondrial-like isoform X2
GPCM_DN110739_c1_g1_i1::g.308447::m.308447	9.66332	39528	2	F212944.dat	Q07212_PB117M	34	2.9	1	1	1	1	1	0	0	0	0	0	0	0	0	0	0	0	0	0	0	1	0	0	0	3	0	tumor suppressor candidate 3-like
GPCM_DN110772_c8_g1_i1::g.310585::m.310585	5.87796	61250	2	F212937.dat	Q07204_PB109M	29	1.9	1	1	1	0	1	0	0	0	0	0	0	0	0	0	0	1	0	0	0	0	0	0	0	2	0	uncharacterized protein LOC108674277
GPCM_DN110828_c1_g1_i10::g.498643::m.498643	4.6832	46444	2	F212920.dat	Q07062_PC91M	58	3.6	1	1	1	0	0	0	1	0	0	0	0	0	0	1	0	0	0	0	0	0	0	0	0	2	0	alpha-N-acetylgalactosaminidase-like
GPCM_DN110901_c0_g1_i1::g.172781::m.172781	4.25397	23417	2	F212931.dat	Q07074_PC103M	62	10	2	2	2	1	0	0	1	0	0	0	0	0	2	0	0	0	0	0	0	0	0	0	0	4	0	protein SDA1 homolog
GPCM_DN110934_c5_g2_i5::g.169214::m.169214	5.60872	73924	2	F212937.dat	Q07204_PB109M	62	1.7	1	1	1	0	0	0	0	0	0	0	1	1	1	0	0	1	0	0	0	0	0	0	0	4	0	neprilysin-like isoform X4
GPCM_DN111056_c5_g1_i1::g.71797::m.71797	6.68709	33946	2	F212937.dat	Q07204_PB109M	69	6.8	2	2	2	0	0	0	0	0	0	0	0	0	0	0	0	2	0	0	0	0	0	0	0	2	0	phosphatidylinositol transfer protein alpha isoform-like
GPCM_DN111058_c1_g4_i3::g.71286::m.71286	6.34399	57473	2	F212920.dat	Q07062_PC91M	74	4.8	2	2	2	0	0	0	2	0	0	0	0	0	0	0	0	0	0	0	0	0	0	0	0	2	0	aldehyde dehydrogenase, dimeric NADP-preferring-like isoform X2
GPCM_DN111131_c1_g1_i1::g.426557::m.426557	9.68157	10682	2	F212920.dat	Q07062_PC91M	168	23.2	2	2	6	0	9	11	6	8	2	2	2	1	3	0	0	0	0	0	0	0	0	0	0	44	0	kelch-like protein 35
GPCM_DN111140_c1_g1_i1::g.424788::m.424788	6.24564	102020	2	F212927.dat	Q07070_PC99M	25	0.8	1	1	1	0	0	0	0	0	0	1	1	0	0	0	0	0	0	0	0	0	0	0	0	2	0	tyrosine-protein phosphatase non-receptor type 13-like isoform X3
GPCM_DN111148_c0_g3_i2::g.425689::m.425689	9.98638	8709	2	F212920.dat	Q07062_PC91M	61	35.4	2	1	4	0	0	1	4	0	0	0	0	0	0	0	0	0	0	0	0	0	0	0	0	5	0	YEATS domain-containing protein 2-like
GPCM_DN111217_c0_g1_i9::g.333206::m.333206	5.82474	39901	2	F212931.dat	Q07074_PC103M	80	7.2	2	2	2	0	0	0	0	0	0	0	1	0	2	0	0	0	0	0	0	0	0	0	0	3	0	uncharacterized protein LOC100215169
GPCM_DN111247_c9_g1_i1::g.332570::m.332570	8.15327	24249	2	F212910.dat	Q07216_PB121M	29	5.2	1	1	1	0	0	0	0	0	0	0	0	0	0	0	0	1	0	0	0	0	0	1	0	2	0	low molecular weight phosphotyrosine protein phosphatase 1-like
GPCM_DN111615_c0_g1_i11::g.50781::m.50781	4.94548	46343	2	F212924.dat	Q07066_PC95M	39	2.7	1	1	1	0	0	0	1	0	1	0	0	0	0	0	0	0	0	0	0	0	0	0	0	2	0	tropomodulin-like isoform X5
GPCM_DN111696_c0_g1_i1::g.50416::m.50416	8.50327	15301	2	F212914.dat	Q07056_PC85M	67	7.9	2	2	2	2	1	1	0	0	1	0	0	0	0	0	0	0	0	0	0	0	0	0	0	5	0	prostaglandin reductase 1-like
GPCM_DN111766_c2_g3_i1::g.244506::m.244506	5.52668	48448	2	F212925.dat	Q07068_PC97M	122	5.2	2	1	5	0	0	0	0	0	0	5	0	0	0	0	0	0	0	0	0	0	0	0	0	5	0	predicted protein
GPCM_DN111792_c0_g2_i1::g.247169::m.247169	9.75538	35191	2	F212937.dat	Q07204_PB109M	68	5.6	2	2	2	0	0	0	0	0	0	0	0	0	0	0	0	2	0	0	0	0	0	0	0	2	0	mitochondrial dicarboxylate carrier-like
GPCM_DN111811_c1_g5_i1::g.105925::m.105925	8.80573	26208	2	F212924.dat	Q07066_PC95M	44	10.5	2	2	2	0	0	0	0	0	2	0	0	0	0	0	0	0	0	0	0	0	0	0	0	2	0	erythroblast NAD(P)(+)--arginine ADP-ribosyltransferase-like isoform X2
GPCM_DN111829_c2_g1_i3::g.105810::m.105810	3.96925	24787	2	F212929.dat	Q07072_PC101M	114	11.1	2	1	5	1	4	1	2	1	0	0	0	5	0	0	0	0	0	0	0	0	0	0	0	14	0	oplophorus-luciferin 2-monooxygenase non-catalytic subunit-like
GPCM_DN111975_c0_g4_i1::g.391141::m.391141	9.04419	82358	2	F212931.dat	Q07074_PC103M	48	1.2	1	1	1	1	0	0	0	0	0	0	0	0	1	0	0	1	0	0	0	0	0	0	0	3	0	unconventional myosin-VI-like
GPCM_DN112109_c0_g1_i1::g.144578::m.144578	6.36556	47567	2	F212912.dat	Q07218_PB123M	77	6.8	2	2	2	0	0	0	0	0	0	0	0	0	0	1	0	0	0	0	1	0	1	0	2	5	0	branched-chain-amino-acid aminotransferase, cytosolic-like
GPCM_DN112192_c1_g2_i3::g.145358::m.145358	4.09398	22181	2	F212933.dat	Q07200_PB105M	71	13	2	2	3	0	0	0	0	0	0	0	0	0	0	3	0	0	0	0	3	0	0	0	0	6	0	aminopeptidase N-like
GPCM_DN112266_c6_g5_i1::g.467312::m.467312	5.2231	13856	2	F212937.dat	Q07204_PB109M	49	7	1	1	1	0	0	1	0	1	0	0	0	0	0	0	0	1	0	0	0	0	0	0	0	3	0	uncharacterized oxidoreductase YjmC-like
GPCM_DN121227_c0_g1_i1::g.400213::m.400213	5.34302	31675	2	F212920.dat	Q07062_PC91M	74	8.1	2	2	2	0	1	1	2	1	0	0	0	0	0	0	0	0	0	0	0	0	0	0	0	5	0	calcium-binding mitochondrial carrier protein Aralar1-like
GPCM_DN121236_c0_g1_i1::g.400162::m.400162	9.47833	22722	2	F212920.dat	Q07062_PC91M	39	3.3	1	1	1	0	0	0	1	0	0	0	1	0	0	0	0	2	0	0	0	0	0	0	0	4	0	insulin-like growth factor 2 mRNA-binding protein 1 isoform X1
GPCM_DN121458_c0_g1_i1::g.291842::m.291842	4.52571	11122	2	F212935.dat	Q07202_PB107M	34	8.8	1	1	1	0	0	0	0	0	0	0	0	0	0	0	1	1	0	0	0	0	0	0	0	2	0	acetylcholinesterase-like
GPCM_DN123323_c0_g1_i1::g.32084::m.32084	4.08728	22261	2	F212920.dat	Q07062_PC91M	100	10.7	2	2	2	0	0	0	2	0	0	0	0	0	0	0	0	0	0	0	0	0	0	0	0	2	0	uncharacterized protein LOC108675067, partial
GPCM_DN127405_c0_g1_i1::g.420936::m.420936	9.92335	8891	2	F212920.dat	Q07062_PC91M	108	19.6	2	2	4	0	0	0	4	0	0	0	0	0	0	0	0	0	0	0	0	0	0	0	0	4	0	RNA-binding protein
GPCM_DN130800_c0_g1_i1::g.181286::m.181286	6.34639	40188	2	F212937.dat	Q07204_PB109M	72	4.3	2	2	3	0	0	0	0	0	0	0	0	0	0	0	0	3	0	0	0	0	0	0	0	3	0	probable isocitrate dehydrogenase [NAD] subunit alpha, mitochondrial
GPCM_DN135019_c0_g1_i1::g.206773::m.206773	10.4397	17400	2	F212937.dat	Q07204_PB109M	91	8.6	2	2	5	0	0	0	0	0	0	0	0	0	0	0	0	5	0	0	0	1	0	0	0	6	0	40S ribosomal protein S15-like
GPCM_DN143703_c0_g1_i1::g.38553::m.38553	5.5778	14330	2	F212920.dat	Q07062_PC91M	59	9.8	1	1	2	1	2	1	2	1	0	2	0	0	1	0	0	0	0	0	0	0	0	0	0	10	0	uncharacterized protein LOC108681718
GPCM_DN151469_c0_g1_i1::g.94354::m.94354	5.76136	19325	2	F212937.dat	Q07204_PB109M	58	8.4	1	1	1	0	1	1	0	0	0	0	0	0	0	0	0	1	0	0	0	0	0	0	0	3	0	protein enhancer of sevenless 2B
GPCM_DN27777_c0_g1_i1::g.599647::m.599647	5.07885	98614	2	F212937.dat	Q07204_PB109M	44	0.9	1	1	1	1	0	1	1	1	0	1	0	1	1	0	0	1	0	0	0	1	0	0	0	9	0	puromycin-sensitive aminopeptidase-like
GPCM_DN34973_c0_g1_i1::g.526103::m.526103	9.03366	18202	2	F212937.dat	Q07204_PB109M	85	11.9	2	2	3	0	0	0	0	0	0	0	0	0	0	0	0	3	0	0	0	0	0	0	0	3	0	60S ribosomal protein L12-like
GPCM_DN49211_c0_g1_i1::g.603611::m.603611	8.79152	27606	2	F212937.dat	Q07204_PB109M	33	5.9	1	1	1	0	0	0	0	0	0	0	1	0	0	0	0	1	0	0	0	0	0	0	0	2	0	adenylosuccinate synthetase isozyme 1 B-like
GPCM_DN53743_c0_g2_i1::g.601669::m.601669	9.17229	39268	2	F212927.dat	Q07070_PC99M	31	2.1	1	1	1	1	1	1	0	0	1	1	1	0	1	0	0	0	0	0	0	0	0	0	0	7	0	uncharacterized protein LOC108673063
GPCM_DN53939_c0_g1_i1::g.542853::m.542853	5.70989	30803	2	F212920.dat	Q07062_PC91M	58	3.9	2	2	3	0	0	1	3	0	0	0	0	0	0	0	0	0	0	0	0	0	0	0	0	4	0	uncharacterized protein LOC108665610
GPCM_DN60398_c0_g1_i1::g.631336::m.631336	6.48093	20472	2	F212927.dat	Q07070_PC99M	39	5	1	1	1	0	0	0	0	1	0	0	1	0	0	0	0	0	0	0	0	0	0	0	0	2	0	calcium/calmodulin-dependent protein kinase type II alpha chain isoform X3
GPCM_DN62307_c0_g2_i1::g.620935::m.620935	6.08232	22417	2	F212925.dat	Q07068_PC97M	76	12.8	2	2	2	1	1	0	2	1	2	2	0	1	1	0	0	0	0	0	0	0	0	0	0	11	0	copine-8-like
GPCM_DN73369_c0_g1_i1::g.509792::m.509792	5.13068	30674	2	F212946.dat	Q07214_PB119M	26	3.5	1	1	1	0	0	0	0	0	1	0	0	0	0	0	0	0	0	0	0	0	1	0	0	2	0	clathrin heavy chain 1-like isoform X2
GPCM_DN76642_c0_g1_i1::g.600969::m.600969	9.46044	10044	2	F212937.dat	Q07204_PB109M	91	29.5	2	2	2	0	0	0	0	0	0	0	0	0	0	0	0	2	0	0	0	1	0	0	0	3	0	U6 snRNA-associated Sm-like protein LSm6
GPCM_DN78012_c0_g1_i1::g.572372::m.572372	9.38576	51893	2	F212937.dat	Q07204_PB109M	35	2.2	1	1	1	0	1	0	1	0	0	0	0	0	0	0	0	1	0	0	0	0	0	0	0	3	0	uncharacterized protein LOC108683042
GPCM_DN82017_c0_g1_i1::g.621455::m.621455	5.27948	11239	2	F212937.dat	Q07204_PB109M	116	42.2	2	2	2	0	0	0	0	0	0	0	0	0	0	0	0	2	0	0	0	0	0	0	0	2	0	hexokinase type 2-like isoform X1
GPCM_DN85133_c0_g1_i1::g.611100::m.611100	9.01516	20316	2	F212946.dat	Q07214_PB119M	103	18.6	2	2	2	0	0	0	0	0	0	0	0	0	0	0	0	1	0	0	0	0	2	1	1	5	0	probable acyl-CoA dehydrogenase 6
GPCM_DN88606_c0_g1_i1::g.556158::m.556158	9.47337	47245	2	F212937.dat	Q07204_PB109M	35	1.7	1	1	1	0	0	0	0	0	0	0	0	0	0	0	0	1	0	0	0	0	0	1	0	2	0	tyrosine-protein phosphatase vhp-1-like
GPCM_DN89281_c0_g1_i1::g.604252::m.604252	4.66434	38347	2	F212937.dat	Q07204_PB109M	71	5.7	2	2	2	0	0	0	0	0	0	0	0	0	0	0	0	2	0	0	0	0	0	0	0	2	0	exportin-2-like
GPCM_DN90603_c0_g1_i1::g.592509::m.592509	11.785	14861	2	F212937.dat	Q07204_PB109M	77	16.4	2	2	2	0	0	0	0	0	0	0	0	0	0	0	0	2	0	0	0	0	0	0	0	2	0	60S ribosomal protein L35-like
GPCM_DN91735_c0_g1_i1::g.536888::m.536888	5.96179	57346	2	F212914.dat	Q07056_PC85M	72	2.7	1	1	1	1	1	0	0	0	0	0	1	0	0	0	0	0	0	0	0	0	0	0	0	3	0	programmed cell death 6-interacting protein-like
GPCM_DN92068_c0_g1_i3::g.609184::m.609184	9.9715	15862	2	F212937.dat	Q07204_PB109M	98	16.8	2	2	2	0	0	0	0	0	0	0	0	0	0	0	0	2	0	0	0	0	0	0	0	2	0	60S ribosomal protein L30-like
GPCM_DN92488_c0_g1_i1::g.524782::m.524782	5.47163	64277	2	F212920.dat	Q07062_PC91M	61	2	1	1	1	2	1	0	1	0	0	0	0	0	0	0	0	0	0	0	0	0	0	0	0	4	0	eukaryotic translation initiation factor 3 subunit L-like
GPCM_DN94191_c0_g1_i1::g.547720::m.547720	4.49749	78610	2	F212937.dat	Q07204_PB109M	55	3.2	2	2	2	0	0	0	0	0	0	0	0	0	0	0	0	2	1	0	0	0	0	0	0	3	0	fasciclin-2-like isoform X3
GPCM_DN94411_c0_g1_i1::g.555165::m.555165	5.62462	70469	2	F212943.dat	Q07210_PB115M	46	1.6	1	1	1	0	0	0	0	0	0	0	0	0	0	0	0	0	0	0	1	1	0	0	0	2	0	anoctamin-10-like
GPCM_DN96021_c0_g1_i1::g.632448::m.632448	5.48482	44535	2	F212937.dat	Q07204_PB109M	63	5.1	2	2	2	0	0	0	0	0	0	0	0	0	0	0	0	2	0	0	0	0	0	0	0	2	0	26S proteasome non-ATPase regulatory subunit 13-like
GPCM_DN96171_c0_g1_i1::g.540418::m.540418	7.77429	21508	2	F212916.dat	Q07058_PC87M	85	6.3	1	1	1	1	1	0	0	1	0	1	0	0	0	0	0	1	0	0	0	0	0	0	0	5	0	ras-related protein Rap-1b
GPCM_DN96514_c0_g1_i1::g.553336::m.553336	9.75881	11659	2	F212931.dat	Q07074_PC103M	193	38.9	2	2	6	2	1	1	3	6	1	1	4	1	6	0	0	0	0	0	0	0	0	0	0	26	0	acanthoscurrin-2-like
GPCM_DN96879_c0_g1_i1::g.514841::m.514841	10.2885	25261	2	F212937.dat	Q07204_PB109M	48	9.5	2	2	3	0	0	0	0	0	0	0	0	0	0	0	1	3	0	1	0	1	0	0	0	6	0	40S ribosomal protein S8-like
GPCM_DN97298_c0_g1_i1::g.622770::m.622770	9.44592	69755	2	F212937.dat	Q07204_PB109M	31	1.6	1	1	1	0	0	0	0	0	0	0	0	0	0	0	0	1	0	0	1	0	0	0	0	2	0	transmembrane protein 214-like
GPCM_DN97597_c0_g3_i1::g.516659::m.516659	5.29206	21507	2	F212929.dat	Q07072_PC101M	99	9	2	2	3	0	0	0	0	0	0	0	0	3	2	0	0	0	0	0	0	0	0	0	0	5	0	uncharacterized protein LOC108681558
GPCM_DN97660_c0_g1_i1::g.628196::m.628196	6.6303	55398	2	F212937.dat	Q07204_PB109M	94	7	2	2	2	0	0	0	0	0	0	0	0	0	0	0	0	2	0	0	0	0	0	0	0	2	0	titin-like
GPCM_DN97965_c0_g1_i1::g.508127::m.508127	9.39496	29153	2	F212937.dat	Q07204_PB109M	45	6.9	2	2	2	0	0	0	0	0	0	0	0	0	0	0	0	2	0	0	0	0	0	0	0	2	0	proteasome subunit alpha type-1-like
GPCM_DN98259_c0_g1_i3::g.521601::m.521601	8.7884	63048	2	F212920.dat	Q07062_PC91M	43	1.4	1	1	1	0	0	0	1	0	0	0	0	0	0	0	0	1	0	0	0	0	0	0	0	2	0	Solute carrier family 12 member 6-like Protein
GPCM_DN98814_c0_g1_i1::g.624578::m.624578	8.5867	68299	2	F212944.dat	Q07212_PB117M	60	2.6	1	1	1	1	1	0	0	0	0	0	0	0	0	0	0	0	0	0	0	1	0	0	0	3	0	probable C-mannosyltransferase DPY19L1
GPCM_DN100160_c0_g1_i2::g.497794::m.497794	9.18354	22128	1	F212920.dat	Q07062_PC91M	27	4.4	1	1	1	0	0	0	1	0	0	0	0	0	0	0	0	0	0	0	0	0	0	0	0	1	0	glycine-rich protein DOT1-like
GPCM_DN100168_c0_g1_i1::g.497238::m.497238	9.30249	11298	1	F212914.dat	Q07056_PC85M	23	6.9	1	1	2	2	0	0	0	0	0	0	0	0	0	0	0	0	0	0	0	0	0	0	0	2	0	0
GPCM_DN100369_c0_g1_i1::g.313827::m.313827	5.46309	13099	1	F212937.dat	Q07204_PB109M	64	8.3	1	1	1	0	0	0	0	0	0	0	0	0	0	0	0	1	0	0	0	0	0	0	0	1	0	serine-rich adhesin for platelets-like isoform X1
GPCM_DN100430_c0_g1_i1::g.82375::m.82375	6.28516	28132	1	F212920.dat	Q07062_PC91M	31	2.9	1	1	1	0	0	0	1	0	0	0	0	0	0	0	0	0	0	0	0	0	0	0	0	1	0	probable ATP-dependent RNA helicase DDX56 isoform X2
GPCM_DN100548_c0_g1_i3::g.449237::m.449237	4.52791	41661	1	F212937.dat	Q07204_PB109M	39	2.3	1	1	1	0	0	0	1	0	0	0	0	0	0	0	0	1	0	0	0	0	0	0	0	2	0	uncharacterized protein LOC108681404
GPCM_DN100560_c0_g1_i1::g.449185::m.449185	5.36868	56527	1	F212914.dat	Q07056_PC85M	39	2.4	1	1	2	2	1	1	2	2	2	2	1	2	1	0	0	1	0	0	0	0	0	0	0	17	0	transitional endoplasmic reticulum ATPase-like
GPCM_DN100675_c0_g2_i1::g.342013::m.342013	10.6951	20377	1	F212937.dat	Q07204_PB109M	57	4.7	1	1	2	0	0	0	0	0	1	0	0	0	0	0	0	2	0	0	0	1	0	1	0	5	0	loricrin-like
GPCM_DN100780_c0_g1_i1::g.276394::m.276394	6.86385	23662	1	F212937.dat	Q07204_PB109M	75	5.7	1	1	1	0	0	1	1	2	0	1	1	1	1	0	0	1	0	1	0	0	1	1	0	12	0	26S protease regulatory subunit 4
GPCM_DN100792_c0_g1_i1::g.276923::m.276923	7.19545	27852	1	F212937.dat	Q07204_PB109M	63	6.9	1	1	2	0	0	0	0	0	0	0	0	0	0	0	0	2	0	0	0	0	0	0	0	2	0	CD209 antigen-like
GPCM_DN100808_c0_g1_i2::g.387435::m.387435	10.3685	21459	1	F212925.dat	Q07068_PC97M	33	3.4	1	1	1	0	0	0	0	0	0	1	0	0	0	0	0	0	0	0	0	0	0	0	0	1	0	growth hormone-inducible transmembrane protein-like
GPCM_DN100859_c0_g1_i1::g.387165::m.387165	4.87121	30881	1	F212914.dat	Q07056_PC85M	22	2.6	1	1	1	1	0	0	0	0	0	0	0	0	0	0	0	0	0	0	0	0	0	0	0	1	0	MULTISPECIES: peptidylprolyl isomerase
GPCM_DN100893_c0_g1_i1::g.386793::m.386793	9.86815	35381	1	F212916.dat	Q07058_PC87M	41	2.9	1	1	2	2	2	2	2	2	2	2	2	2	2	0	0	1	0	0	0	0	0	0	0	21	0	60S ribosomal protein L5-A-like
GPCM_DN100897_c0_g2_i1::g.387651::m.387651	5.26496	6192	1	F212941.dat	Q07208_PB113M	37	13	1	1	3	0	0	0	0	0	0	0	0	0	0	0	3	3	2	3	2	3	4	0	0	20	0	0
GPCM_DN100962_c0_g1_i1::g.12907::m.12907	9.40222	38535	1	F212937.dat	Q07204_PB109M	69	2.4	1	1	1	0	0	0	0	0	0	0	0	0	0	0	0	1	0	0	0	0	0	0	0	1	0	PDZ and LIM domain protein Zasp-like isoform X9
GPCM_DN100962_c0_g1_i3::g.12917::m.12917	8.65115	36340	1	F212925.dat	Q07068_PC97M	35	2.3	1	1	1	0	1	1	0	2	1	1	1	1	0	0	0	0	0	0	0	0	1	2	1	12	0	PDZ and LIM domain protein Zasp-like isoform X15
GPCM_DN100962_c0_g1_i5::g.12926::m.12926	9.34818	106559	1	F212924.dat	Q07066_PC95M	25	0.8	1	1	1	0	1	1	0	2	1	1	1	1	0	0	0	0	0	0	0	0	1	2	1	12	0	PDZ and LIM domain protein Zasp-like isoform X8
GPCM_DN100965_c0_g1_i1::g.12522::m.12522	9.69036	27263	1	F212910.dat	Q07216_PB121M	26	3.4	1	1	1	0	0	0	0	0	0	0	0	0	0	1	0	0	0	0	0	0	0	1	0	2	0	hypothetical protein TSAR_002554
GPCM_DN101003_c0_g1_i1::g.109696::m.109696	6.48727	46512	1	F212944.dat	Q07212_PB117M	24	2.1	1	1	1	0	0	0	0	0	0	0	0	0	0	0	0	0	0	0	0	1	0	0	0	1	0	beta-ureidopropionase-like
GPCM_DN101015_c0_g1_i1::g.109836::m.109836	8.00473	6844	1	F212916.dat	Q07058_PC87M	25	11.3	1	1	2	0	2	0	0	0	0	0	0	0	0	0	0	0	0	0	0	0	0	0	0	2	0	0
GPCM_DN101021_c0_g1_i1::g.110080::m.110080	5.23802	17506	1	F212922.dat	Q07064_PC93M	30	10.5	1	1	1	0	0	0	0	1	0	0	1	0	0	0	0	0	0	0	0	0	0	0	0	2	0	hemolymph clottable protein-like isoform X1
GPCM_DN101103_c0_g1_i2::g.479630::m.479630	5.82684	61088	1	F212914.dat	Q07056_PC85M	54	1.3	1	1	5	5	3	3	5	5	1	5	2	3	5	2	1	1	1	1	0	2	2	1	2	50	0	clumping factor A-like
GPCM_DN101154_c0_g2_i1::g.479819::m.479819	5.89273	33943	1	F212933.dat	Q07200_PB105M	48	2.3	1	1	1	0	0	0	0	0	0	0	0	0	0	1	0	0	0	0	0	0	0	0	0	1	0	MEC2-like protein
GPCM_DN101168_c0_g1_i1::g.480122::m.480122	11.4679	6453	1	F212916.dat	Q07058_PC87M	20	11.9	1	1	2	0	2	0	0	0	0	0	0	0	0	0	0	0	0	0	0	0	0	0	0	2	0	0
GPCM_DN101174_c0_g1_i1::g.480147::m.480147	9.94395	22139	1	F212939.dat	Q07206_PB111M	30	3.7	1	1	2	0	0	0	0	0	0	0	0	0	1	2	0	1	2	1	0	0	0	0	2	9	0	28S ribosomal protein S24, mitochondrial-like
GPCM_DN101189_c0_g1_i1::g.480175::m.480175	5.06044	25034	1	F212935.dat	Q07202_PB107M	25	3.7	1	1	1	0	0	0	0	0	0	0	0	0	0	0	1	1	0	0	0	0	0	0	0	2	0	Calexcitin-1-like Protein
GPCM_DN101189_c1_g1_i2::g.480178::m.480178	4.96296	17348	1	F212937.dat	Q07204_PB109M	66	5.4	1	1	1	0	0	0	0	0	0	0	0	0	0	0	1	1	0	0	0	0	0	0	0	2	0	sarcoplasmic calcium-binding proteins I, III, and IV-like
GPCM_DN101215_c0_g2_i1::g.90099::m.90099	9.45349	8511	1	F212925.dat	Q07068_PC97M	23	13.9	1	1	1	0	0	0	0	0	0	1	0	0	0	0	0	0	0	0	0	0	0	0	0	1	0	hypothetical protein RhiirC2_719841
GPCM_DN101223_c0_g1_i1::g.90392::m.90392	6.32232	11014	1	F212937.dat	Q07204_PB109M	23	7.7	1	1	1	0	0	0	0	0	0	0	0	0	0	0	0	1	0	0	0	0	0	0	0	1	0	cytochrome c oxidase subunit 6B-like
GPCM_DN101251_c0_g1_i1::g.89731::m.89731	8.48492	32751	1	F212927.dat	Q07070_PC99M	29	2.8	1	1	1	0	0	0	0	0	0	0	1	0	0	0	0	0	1	0	0	0	0	0	0	2	0	cyclin-K-like
GPCM_DN101348_c0_g1_i1::g.373025::m.373025	4.56517	18748	1	F212937.dat	Q07204_PB109M	52	4.9	1	1	1	0	0	0	0	0	0	0	0	0	0	0	0	1	1	0	0	0	0	1	1	4	0	S-phase kinase-associated protein 1
GPCM_DN101353_c0_g1_i1::g.372927::m.372927	6.91855	60883	1	F212922.dat	Q07064_PC93M	42	1.3	1	1	1	0	1	1	1	1	1	0	0	0	0	0	0	0	1	0	1	0	0	0	0	7	0	hypothetical protein TSAR_013943
GPCM_DN101451_c0_g1_i1::g.478756::m.478756	10.9469	6345	1	F212944.dat	Q07212_PB117M	53	15.5	1	1	1	0	0	0	0	0	1	0	0	0	0	0	0	0	0	0	0	1	0	0	1	3	0	0
GPCM_DN101472_c0_g1_i1::g.478776::m.478776	9.4955	30489	1	F212946.dat	Q07214_PB119M	24	3.7	1	1	1	0	0	0	0	0	0	0	0	0	0	0	0	0	0	0	0	0	1	0	0	1	0	phage portal protein
GPCM_DN101519_c0_g1_i1::g.141426::m.141426	5.06121	21696	1	F212935.dat	Q07202_PB107M	34	4.7	1	1	1	0	0	0	0	0	0	0	0	0	1	0	1	0	0	1	0	0	0	0	0	3	0	programmed cell death protein 6-like isoform X1
GPCM_DN101727_c0_g1_i1::g.80914::m.80914	9.37303	43994	1	F212920.dat	Q07062_PC91M	32	1.8	1	1	1	0	0	0	1	0	0	0	0	0	0	0	0	0	0	0	0	0	0	0	0	1	0	hypothetical protein SteCoe_494
GPCM_DN101742_c0_g1_i6::g.80879::m.80879	9.67697	18937	1	F212920.dat	Q07062_PC91M	55	7.6	1	1	2	0	0	0	2	0	0	0	0	0	0	0	0	0	0	0	0	0	0	0	0	2	0	transmembrane protein 256 homolog isoform X1
GPCM_DN101803_c0_g1_i2::g.132211::m.132211	5.60024	36258	1	F212924.dat	Q07066_PC95M	25	2.8	1	1	1	0	0	0	0	0	1	0	0	0	0	0	0	0	0	0	0	0	0	0	0	1	0	acetylcholine receptor subunit beta-like 1
GPCM_DN101967_c0_g1_i3::g.274985::m.274985	4.45261	57323	1	F212920.dat	Q07062_PC91M	42	1.3	1	1	1	0	0	0	1	0	0	0	0	0	1	0	0	1	0	0	0	0	0	0	0	3	0	protein HGV2-like isoform X4
GPCM_DN101988_c0_g1_i1::g.274444::m.274444	9.42328	42142	1	F212922.dat	Q07064_PC93M	25	2.1	1	1	1	0	0	0	0	1	0	0	0	0	0	0	0	0	0	0	2	0	0	0	0	3	0	SET and MYND domain-containing protein 4-like
GPCM_DN101991_c0_g1_i1::g.275131::m.275131	5.022	25950	1	F212931.dat	Q07074_PC103M	31	5.2	1	1	1	0	0	0	1	0	0	0	0	1	1	0	0	0	0	0	0	0	0	0	0	3	0	laminin subunit alpha-2-like
GPCM_DN102024_c0_g2_i1::g.42321::m.42321	5.32743	68760	1	F212937.dat	Q07204_PB109M	38	2.1	1	1	1	0	0	0	0	0	0	0	0	0	0	0	0	1	0	0	0	0	0	0	0	1	0	sodium-dependent nutrient amino acid transporter 1-like
GPCM_DN102026_c0_g1_i1::g.42770::m.42770	5.97406	66593	1	F212937.dat	Q07204_PB109M	40	1.4	1	1	1	0	0	0	0	0	0	0	0	0	0	0	0	1	1	0	0	0	0	1	0	3	0	lysine--tRNA ligase-like isoform X2
GPCM_DN102039_c0_g1_i1::g.42818::m.42818	4.98719	47784	1	F212937.dat	Q07204_PB109M	98	3.2	1	1	1	0	0	0	0	0	0	0	0	0	0	0	0	1	0	0	0	0	0	0	0	1	0	uncharacterized protein LOC108676618 isoform X2
GPCM_DN102062_c0_g1_i1::g.42490::m.42490	7.97375	38607	1	F212929.dat	Q07072_PC101M	36	2.3	1	1	1	0	0	0	1	0	0	1	0	1	0	0	0	0	0	0	0	0	0	0	0	3	0	conserved oligomeric Golgi complex subunit 6-like
GPCM_DN102107_c0_g1_i1::g.151732::m.151732	4.37829	47382	1	F212910.dat	Q07216_PB121M	24	2.6	1	1	1	0	0	0	0	0	0	0	0	0	0	0	0	0	0	0	0	0	0	1	0	1	0	uncharacterized protein LOC108676591
GPCM_DN102109_c0_g1_i1::g.150937::m.150937	4.94579	181143	1	F212931.dat	Q07074_PC103M	27	0.6	1	1	1	1	0	0	0	0	0	0	1	0	1	0	0	0	0	0	0	0	0	0	0	3	0	uncharacterized protein LOC108665304
GPCM_DN102163_c0_g1_i1::g.150736::m.150736	8.65673	20306	1	F212910.dat	Q07216_PB121M	41	5.4	1	1	1	0	0	0	0	0	0	0	1	0	0	0	0	1	0	0	0	0	0	1	1	4	0	hypothetical protein IMG5_100420
GPCM_DN102208_c0_g2_i1::g.496588::m.496588	5.01296	15673	1	F212939.dat	Q07206_PB111M	30	4.8	1	1	1	0	0	0	0	0	0	0	0	0	0	0	0	2	1	0	0	0	0	0	0	3	0	uncharacterized protein LOC108674939 isoform X1
GPCM_DN102245_c0_g1_i1::g.495693::m.495693	4.09464	66764	1	F212920.dat	Q07062_PC91M	42	1.6	1	1	1	0	0	0	1	0	0	0	0	0	1	0	0	0	0	0	0	0	0	0	0	2	0	mucin-5AC-like isoform X1
GPCM_DN102295_c0_g1_i1::g.496485::m.496485	5.76432	35241	1	F212937.dat	Q07204_PB109M	56	2.8	1	1	1	0	0	0	0	0	0	0	0	0	0	0	0	1	0	0	0	0	0	0	0	1	0	TAR DNA-binding protein 43-like
GPCM_DN102307_c0_g1_i1::g.191875::m.191875	6.72589	36728	1	F212912.dat	Q07218_PB123M	32	2.1	1	1	1	0	0	0	0	1	0	1	0	1	0	0	0	0	0	0	0	0	0	0	1	4	0	D-aspartate oxidase
GPCM_DN102312_c0_g1_i2::g.192011::m.192011	7.57969	42671	1	F212943.dat	Q07210_PB115M	40	2.6	1	1	1	0	0	0	0	0	0	0	0	0	0	0	0	0	0	0	1	0	0	0	0	1	0	sodium/hydrogen exchanger 9-like
GPCM_DN102333_c0_g1_i1::g.191854::m.191854	4.2871	35590	1	F212939.dat	Q07206_PB111M	40	2.1	1	1	1	0	0	0	0	0	0	0	0	0	0	0	0	1	1	0	0	1	0	0	1	4	0	LPXTG cell wall anchor domain-containing protein
GPCM_DN102395_c0_g1_i1::g.191774::m.191774	5.50501	14016	1	F212937.dat	Q07204_PB109M	43	6.9	1	1	1	0	0	0	0	0	0	0	0	0	0	1	0	1	1	0	0	0	0	0	0	3	0	hypothetical protein
GPCM_DN102438_c0_g2_i1::g.506301::m.506301	5.17571	61915	1	F212920.dat	Q07062_PC91M	58	2.3	1	1	1	0	1	0	1	0	0	0	0	0	0	0	0	0	0	0	0	0	0	0	0	2	0	mediator of RNA polymerase II transcription subunit 15-like isoform X3
GPCM_DN102460_c0_g1_i2::g.507073::m.507073	5.22458	33880	1	F212922.dat	Q07064_PC93M	61	8.2	1	1	1	0	0	2	1	1	0	0	0	0	0	0	0	0	0	0	0	0	0	0	0	4	0	mediator of RNA polymerase II transcription subunit 15-like
GPCM_DN102462_c0_g2_i1::g.506596::m.506596	9.93741	27223	1	F212910.dat	Q07216_PB121M	49	2.8	1	1	2	2	2	3	1	2	1	1	1	2	1	2	2	1	2	2	2	3	2	2	2	36	X	40S ribosomal protein S2
GPCM_DN102482_c0_g2_i1::g.506533::m.506533	8.84218	47865	1	F212937.dat	Q07204_PB109M	27	1.9	1	1	2	0	0	0	0	0	0	0	0	0	0	0	0	2	0	0	0	0	0	0	2	4	0	pescadillo homolog
GPCM_DN102613_c0_g1_i1::g.23010::m.23010	4.74188	26523	1	F212937.dat	Q07204_PB109M	24	5.4	1	1	1	0	0	0	0	0	0	0	0	0	0	0	0	1	0	0	0	0	0	0	0	1	0	hemolymph clottable protein-like isoform X1
GPCM_DN102642_c0_g1_i1::g.23179::m.23179	5.72236	28924	1	F212920.dat	Q07062_PC91M	25	5.3	1	1	1	0	0	0	1	0	0	0	0	0	0	0	0	0	0	0	0	0	0	0	0	1	0	39S ribosomal protein L1, mitochondrial-like
GPCM_DN102747_c0_g1_i3::g.304857::m.304857	9.80553	17813	1	F212941.dat	Q07208_PB113M	25	6.9	1	1	1	0	0	0	0	0	0	0	0	0	0	0	0	0	0	1	0	0	0	0	0	1	0	0
GPCM_DN102749_c0_g1_i1::g.305657::m.305657	4.77526	38060	1	F212937.dat	Q07204_PB109M	24	3.2	1	1	1	0	0	0	0	0	0	0	0	0	0	0	0	1	0	0	0	0	0	0	0	1	0	protein kinase A regulatory subunit 1
GPCM_DN10278_c0_g1_i1::g.573432::m.573432	6.0769	9240	1	F212920.dat	Q07062_PC91M	48	8.5	1	1	2	1	1	2	2	2	2	2	2	2	2	0	1	2	0	1	0	1	0	0	0	23	0	predicted protein
GPCM_DN102797_c0_g1_i1::g.304752::m.304752	4.73483	40311	1	F212912.dat	Q07218_PB123M	25	3.5	1	1	1	0	0	0	0	0	0	0	0	0	0	0	0	0	0	0	0	0	0	0	1	1	0	uncharacterized protein LOC108675756, partial
GPCM_DN102805_c0_g1_i1::g.505372::m.505372	7.88312	31570	1	F212924.dat	Q07066_PC95M	48	4	1	1	1	0	0	0	1	0	1	0	0	0	0	0	0	1	0	0	0	0	0	0	0	3	0	transcriptional activator protein Pur-beta-like isoform X5
GPCM_DN102882_c0_g1_i1::g.505514::m.505514	9.97933	7544	1	F212937.dat	Q07204_PB109M	25	14.9	1	1	1	0	0	0	0	0	0	0	0	0	0	0	0	1	0	0	0	0	0	0	0	1	0	uncharacterized protein LOC108678173 isoform X1
GPCM_DN102921_c0_g1_i2::g.374684::m.374684	12.1222	65443	1	F212918.dat	Q07060_PC89M	19	1.3	1	1	1	0	0	1	0	0	0	0	0	0	0	0	0	0	0	0	0	0	0	0	0	1	0	uncharacterized protein LOC111321990, partial
GPCM_DN102932_c0_g1_i2::g.374673::m.374673	8.82628	14056	1	F212933.dat	Q07200_PB105M	45	13.6	1	1	2	0	0	0	0	0	0	0	0	0	0	2	0	0	0	0	0	0	0	0	0	2	0	uncharacterized protein LOC110977082
GPCM_DN102949_c0_g1_i1::g.374323::m.374323	10.6529	14411	1	F212943.dat	Q07210_PB115M	27	5.3	1	1	1	0	0	0	0	0	0	0	0	0	0	0	0	0	0	0	1	0	0	0	0	1	0	actin-binding Rho-activating protein
GPCM_DN102983_c0_g1_i1::g.375112::m.375112	9.57581	15958	1	F212937.dat	Q07204_PB109M	48	6.9	1	1	1	0	0	0	0	0	0	0	0	0	0	0	0	1	0	0	0	0	0	0	0	1	0	mitochondrial pyruvate carrier 2-like
GPCM_DN102984_c0_g1_i1::g.374717::m.374717	8.48262	53141	1	F212920.dat	Q07062_PC91M	25	1.7	1	1	1	0	0	0	1	0	0	0	0	0	0	0	0	0	0	0	0	0	0	0	0	1	0	catalase heme-binding enzyme
GPCM_DN102985_c0_g3_i2::g.375042::m.375042	8.48344	29733	1	F212925.dat	Q07068_PC97M	22	4	1	1	1	0	0	0	0	0	0	1	0	0	0	0	0	0	0	0	0	0	0	0	0	1	0	proclotting enzyme-like isoform X1
GPCM_DN102994_c0_g1_i1::g.374709::m.374709	10.6125	23941	1	F212937.dat	Q07204_PB109M	23	4.4	1	1	1	0	0	0	0	0	0	0	0	0	0	0	0	1	0	0	0	0	0	0	0	1	0	40S ribosomal protein S9
GPCM_DN103074_c0_g2_i2::g.64827::m.64827	5.94328	64436	1	F212924.dat	Q07066_PC95M	43	1.9	1	1	1	0	0	0	0	1	1	0	0	0	0	0	0	0	0	0	0	0	0	0	0	2	0	protein msta-like
GPCM_DN103105_c0_g1_i2::g.160216::m.160216	6.02753	30599	1	F212946.dat	Q07214_PB119M	24	2.6	1	1	1	0	0	0	0	0	0	0	0	0	0	0	0	0	0	0	0	0	1	0	0	1	0	endoplasmic reticulum resident protein 29-like
GPCM_DN103118_c1_g1_i1::g.160277::m.160277	7.95397	11803	1	F212944.dat	Q07212_PB117M	40	8.3	1	1	1	0	0	0	0	0	0	0	0	0	0	1	1	1	0	1	1	1	1	1	0	8	0	hypothetical protein
GPCM_DN103137_c0_g1_i1::g.160415::m.160415	6.92892	13124	1	F212946.dat	Q07214_PB119M	24	5.7	1	1	1	0	0	0	0	0	0	0	0	0	1	0	0	0	0	0	0	0	1	0	0	2	0	mate recognition protein motif repeat B, partial
GPCM_DN103248_c0_g1_i1::g.152869::m.152869	8.22044	83817	1	F212937.dat	Q07204_PB109M	30	1.4	1	1	1	0	0	0	0	0	0	0	0	0	0	0	0	1	0	0	0	0	0	0	0	1	0	poly(rC)-binding protein 4-like isoform X1
GPCM_DN103350_c0_g1_i1::g.359459::m.359459	8.80553	12478	1	F212914.dat	Q07056_PC85M	38	7.1	1	1	1	1	1	0	1	1	1	1	0	0	0	0	0	0	0	0	0	0	0	0	0	6	0	glutamate dehydrogenase, mitochondrial-like
GPCM_DN103368_c0_g1_i1::g.359128::m.359128	7.81969	27802	1	F212916.dat	Q07058_PC87M	24	4.3	1	1	1	0	1	0	0	0	0	0	0	0	0	0	0	0	0	0	0	0	0	0	0	1	0	hypothetical protein
GPCM_DN103374_c0_g1_i1::g.358837::m.358837	9.37742	36786	1	F212937.dat	Q07204_PB109M	56	3.2	1	1	1	0	0	0	0	0	0	0	0	0	0	0	0	1	0	0	0	0	0	0	0	1	0	kinase domain protein
GPCM_DN103424_c0_g2_i1::g.351377::m.351377	10.9899	60404	1	F212912.dat	Q07218_PB123M	24	1.7	1	1	1	0	0	0	0	0	0	0	0	0	0	0	0	0	0	0	0	0	0	0	1	1	0	IWS1-like protein
GPCM_DN103430_c0_g1_i2::g.351393::m.351393	11.4836	14653	1	F212918.dat	Q07060_PC89M	36	5.6	1	1	1	0	0	1	0	1	0	0	0	0	1	0	0	0	0	0	0	0	0	0	0	3	0	ribosomal protein L35
GPCM_DN103453_c0_g1_i2::g.351433::m.351433	9.32171	19510	1	F212910.dat	Q07216_PB121M	62	8.6	1	1	1	0	0	0	0	0	0	0	0	0	0	0	1	0	0	0	0	0	1	1	0	3	0	uncharacterized protein LOC108668556
GPCM_DN103484_c0_g1_i1::g.350915::m.350915	4.06704	7831	1	F212943.dat	Q07210_PB115M	32	9.7	1	1	2	0	0	0	0	0	0	0	0	0	0	0	0	0	0	0	2	0	0	2	0	4	0	alpha carbonic anhydrase 8-like
GPCM_DN103562_c0_g1_i1::g.91922::m.91922	10.0582	23075	1	F212933.dat	Q07200_PB105M	28	4.3	1	1	1	0	1	1	0	1	1	1	1	0	1	1	2	3	1	2	1	2	1	1	2	23	0	hypothetical protein FL83_17935, partial
GPCM_DN103593_c0_g1_i1::g.91737::m.91737	9.02369	26139	1	F212920.dat	Q07062_PC91M	91	4.3	1	1	1	1	1	1	1	1	1	1	1	1	3	2	1	2	1	1	0	1	0	0	0	20	0	cytosolic malate dehydrogenase
GPCM_DN103593_c0_g1_i2::g.91738::m.91738	6.45773	37607	1	F212944.dat	Q07212_PB117M	51	2.9	1	1	1	1	1	1	1	1	1	1	1	1	3	2	1	2	1	1	0	1	0	0	0	20	0	malate dehydrogenase, cytoplasmic
GPCM_DN103598_c0_g2_i1::g.90824::m.90824	5.39618	16263	1	F212924.dat	Q07066_PC95M	23	5.3	1	1	1	0	0	1	0	0	1	0	0	0	0	0	0	0	0	0	0	0	0	0	0	2	0	eukaryotic translation initiation factor 2 gamma subunit
GPCM_DN103631_c0_g1_i1::g.325967::m.325967	6.09674	76655	1	F212927.dat	Q07070_PC99M	45	1.5	1	1	1	0	0	0	0	0	1	0	1	0	0	0	0	0	0	0	0	0	0	0	0	2	0	sodium-dependent nutrient amino acid transporter 1-like
GPCM_DN103644_c0_g1_i3::g.326825::m.326825	5.48845	18951	1	F212914.dat	Q07056_PC85M	57	6	1	1	3	3	2	1	0	1	2	2	1	2	1	2	2	0	2	2	2	3	2	2	1	33	0	Caveolin-1
GPCM_DN103656_c0_g1_i1::g.326455::m.326455	3.94528	47620	1	F212937.dat	Q07204_PB109M	36	2.9	1	1	1	0	0	0	0	0	0	0	0	0	0	0	0	1	0	0	0	0	0	0	0	1	0	uncharacterized protein LOC108669081
GPCM_DN103676_c1_g1_i2::g.326644::m.326644	10.954	16351	1	F212924.dat	Q07066_PC95M	40	6.2	1	1	1	1	2	1	0	1	1	2	2	1	1	1	1	1	1	0	2	0	0	1	0	19	0	keratin, type II cytoskeletal 1
GPCM_DN103676_c1_g1_i3::g.326647::m.326647	11.5676	6882	1	F212910.dat	Q07216_PB121M	39	14.3	1	1	1	1	2	1	0	1	1	2	2	1	1	1	1	1	1	0	2	0	0	1	0	19	0	MULTISPECIES: hypothetical protein
GPCM_DN103734_c0_g1_i1::g.372086::m.372086	4.12148	41212	1	F212933.dat	Q07200_PB105M	64	3.2	1	1	1	1	0	0	0	0	0	0	0	0	1	1	0	1	0	1	1	0	1	0	0	7	0	oplophorus-luciferin 2-monooxygenase non-catalytic subunit-like
GPCM_DN103742_c1_g2_i1::g.371530::m.371530	9.01015	20866	1	F212937.dat	Q07204_PB109M	23	5.3	1	1	1	0	0	0	0	0	0	0	0	0	0	0	0	1	0	0	0	0	0	0	0	1	0	dolichyl-diphosphooligosaccharide--protein glycosyltransferase subunit DAD1-like
GPCM_DN103774_c3_g1_i1::g.371662::m.371662	8.87172	67671	1	F212937.dat	Q07204_PB109M	49	1.5	1	1	1	0	0	0	0	0	0	0	1	0	0	0	0	1	0	0	0	0	0	0	0	2	0	E3 ubiquitin-protein ligase synoviolin A-like isoform X1
GPCM_DN103811_c0_g1_i2::g.432638::m.432638	5.84923	8934	1	F212920.dat	Q07062_PC91M	29	8.9	1	1	2	0	0	0	2	0	0	0	0	0	0	0	0	0	0	0	0	0	0	0	0	2	0	serine carboxypeptidase 1-like, partial
GPCM_DN103824_c2_g5_i1::g.433300::m.433300	10.2613	7282	1	F212935.dat	Q07202_PB107M	35	13.4	1	1	2	0	1	1	0	1	1	1	1	0	1	1	2	3	1	2	1	2	1	1	2	23	0	histone H2A
GPCM_DN103840_c0_g1_i1::g.432581::m.432581	11.8137	36395	1	F212937.dat	Q07204_PB109M	56	3.2	1	1	3	0	0	0	0	0	0	0	0	0	0	0	0	3	0	0	0	0	0	0	0	3	0	THO complex subunit 4-A-like
GPCM_DN103937_c0_g2_i1::g.453898::m.453898	7.30642	43277	1	F212939.dat	Q07206_PB111M	31	1.9	1	1	1	0	0	0	0	0	0	0	0	0	0	0	0	0	1	0	1	0	0	0	0	2	0	uncharacterized protein LOC108677393
GPCM_DN103957_c0_g1_i1::g.453757::m.453757	4.57754	121175	1	F212912.dat	Q07218_PB123M	34	0.7	1	1	1	0	1	1	0	1	0	0	0	0	1	0	0	0	0	0	0	0	0	1	1	6	0	protein lava lamp-like isoform X1
GPCM_DN104080_c0_g1_i1::g.408613::m.408613	5.20955	60554	1	F212937.dat	Q07204_PB109M	46	3.8	1	1	1	0	1	0	0	1	0	1	0	0	0	0	0	1	0	0	0	0	0	0	0	4	0	importin subunit alpha-1-like isoform X2
GPCM_DN104160_c0_g1_i1::g.39679::m.39679	10.8343	7027	1	F212937.dat	Q07204_PB109M	48	14.7	1	1	1	0	0	0	0	0	0	0	0	0	0	0	0	1	0	0	0	0	0	0	0	1	0	S-adenosylmethionine mitochondrial carrier protein-like
GPCM_DN104214_c1_g2_i1::g.143440::m.143440	4.96557	27852	1	F212933.dat	Q07200_PB105M	52	6.2	1	1	1	0	0	0	0	0	0	0	0	0	0	1	0	0	0	0	1	0	0	0	0	2	0	vitelline membrane outer layer 1-like protein
GPCM_DN104224_c0_g1_i3::g.142545::m.142545	4.17254	28530	1	F212944.dat	Q07212_PB117M	82	3.5	1	1	1	1	1	2	1	0	1	2	1	1	2	1	1	2	2	2	1	1	1	0	2	25	0	uncharacterized protein LOC108673320
GPCM_DN104372_c1_g1_i1::g.260897::m.260897	5.35708	57107	1	F212937.dat	Q07204_PB109M	30	2.4	1	1	1	0	0	0	0	0	0	0	0	0	0	0	0	1	0	0	0	0	0	0	0	1	0	uncharacterized transmembrane protein DDB_G0289901-like isoform X1
GPCM_DN104380_c5_g1_i3::g.261656::m.261656	11.9377	7326	1	F212925.dat	Q07068_PC97M	26	14.8	1	1	1	0	0	0	0	0	0	1	0	0	0	0	0	0	0	0	0	0	0	0	0	1	0	predicted protein
GPCM_DN104384_c0_g1_i8::g.260974::m.260974	8.96399	33327	1	F212920.dat	Q07062_PC91M	22	7.3	1	1	1	0	0	0	1	0	0	0	0	0	0	0	0	0	0	0	0	0	0	0	0	1	0	large neutral amino acids transporter small subunit 1-like
GPCM_DN104445_c0_g1_i1::g.256713::m.256713	5.79781	261770	1	F212937.dat	Q07204_PB109M	30	0.4	1	1	1	0	0	0	0	0	0	0	0	0	0	0	0	1	0	0	0	0	0	0	0	1	0	dynein heavy chain, cytoplasmic-like
GPCM_DN104446_c0_g1_i1::g.257481::m.257481	6.22821	77711	1	F212914.dat	Q07056_PC85M	30	1.9	1	1	1	1	0	0	0	0	0	0	1	0	0	0	0	0	0	0	0	0	0	0	0	2	0	ATP-dependent RNA helicase A-like
GPCM_DN104470_c0_g2_i1::g.257805::m.257805	8.41504	17302	1	F212937.dat	Q07204_PB109M	50	5.9	1	1	1	0	0	0	1	1	1	0	0	0	0	0	0	1	0	0	0	0	0	0	0	4	0	Malignant T cell amplified protein 1
GPCM_DN104483_c0_g1_i2::g.256416::m.256416	5.55531	35611	1	F212937.dat	Q07204_PB109M	45	2.7	1	1	1	0	0	0	0	0	0	0	0	0	0	0	0	1	0	0	0	0	0	0	0	1	0	hypothetical protein BRAFLDRAFT_251802
GPCM_DN104508_c0_g1_i1::g.120084::m.120084	8.7793	31008	1	F212937.dat	Q07204_PB109M	57	3.3	1	1	1	0	0	0	0	0	0	0	0	0	0	0	0	1	0	0	0	0	0	0	0	1	0	thioredoxin-related transmembrane protein 2 homolog
GPCM_DN104512_c0_g1_i2::g.120310::m.120310	9.90071	7283	1	F212925.dat	Q07068_PC97M	23	11.6	1	1	1	0	1	0	0	0	0	1	0	0	0	0	0	2	0	0	0	0	0	0	0	4	0	oxalyl-CoA decarboxylase
GPCM_DN104524_c0_g1_i1::g.120747::m.120747	7.34343	46492	1	F212941.dat	Q07208_PB113M	28	2.2	1	1	1	0	0	0	0	0	0	0	0	0	0	0	0	0	0	1	0	0	0	0	0	1	0	innexin inx2-like
GPCM_DN104553_c0_g1_i1::g.119894::m.119894	4.04383	38947	1	F212924.dat	Q07066_PC95M	39	2	1	1	1	0	1	1	0	0	1	2	1	1	1	0	1	2	0	0	0	0	0	0	0	11	0	oplophorus-luciferin 2-monooxygenase non-catalytic subunit-like
GPCM_DN104573_c0_g1_i11::g.120684::m.120684	4.34864	29229	1	F212914.dat	Q07056_PC85M	36	3.2	1	1	1	1	0	0	0	0	0	0	0	0	0	0	0	0	0	0	0	0	0	0	0	1	0	hypothetical protein
GPCM_DN104577_c0_g1_i1::g.120525::m.120525	6.16023	16170	1	F212924.dat	Q07066_PC95M	43	7.2	1	1	1	0	0	1	0	0	1	0	0	0	0	0	0	1	0	0	0	0	0	0	0	3	0	cuticle protein 6-like
GPCM_DN104598_c1_g3_i1::g.120489::m.120489	6.68075	43156	1	F212920.dat	Q07062_PC91M	48	2.7	1	1	1	0	0	0	1	0	0	1	0	0	0	0	0	0	0	0	0	0	0	0	0	2	0	very-long-chain (3R)-3-hydroxyacyl-CoA dehydratase 3-like
GPCM_DN104629_c1_g1_i10::g.258054::m.258054	5.44229	32314	1	F212914.dat	Q07056_PC85M	32	2.7	1	1	1	1	0	0	0	0	0	0	0	0	0	0	0	0	0	0	0	0	0	0	0	1	0	uncharacterized protein LOC108674485
GPCM_DN104629_c1_g1_i11::g.258058::m.258058	9.10267	18900	1	F212918.dat	Q07060_PC89M	49	6.6	1	1	1	1	0	1	0	0	0	0	1	0	1	0	0	0	0	0	0	0	0	0	0	4	0	uncharacterized protein LOC108674485
GPCM_DN104703_c0_g1_i10::g.328179::m.328179	6.44939	65386	1	F212937.dat	Q07204_PB109M	22	1.2	1	1	2	0	0	0	0	0	0	0	0	0	0	0	0	2	0	0	0	0	0	0	0	2	0	zinc finger protein on ecdysone puffs isoform X2
GPCM_DN104714_c0_g1_i1::g.327594::m.327594	7.58092	55023	1	F212937.dat	Q07204_PB109M	23	2.2	1	1	1	0	0	0	0	0	0	0	0	0	0	0	0	1	0	0	0	0	0	0	0	1	0	methionine aminopeptidase 2-like
[truncated: 1,142 more rows]

## Sheet: Table S2
Table S2. List of proteins and their spectral counts for the 20 female individuals.																																		Differential proteomic analysis of female populations						Differential proteomic analysis of female cluster 1						Differential proteomic analysis of female cluster 2
[truncated: 2,760 more rows]
[truncated: 3 more columns]
